# Supplementary material for: Identification and characterization of novel filament-forming proteins in cyanobacteria
Source: Sci Rep. 2020 Feb 5;10:1894. doi: 10.1038/s41598-020-58726-9 (PMC7002697; doi:10.1038/s41598-020-58726-9)
Supplement: Supplementary file 2 — Supplementary File 1. [file 41598_2020_58726_MOESM2_ESM.xlsx]

## Sheet: CCRPs
Unique protein ID	Coiled-coil count	Total coiled-coil length	pepcoil predictions	Accession	Annotation	Organism	Protein family ID
2549351	38	1025	100-127:0.998;130-158:0.993;163-183:0.531;192-220:0.910;225-252:0.990;258-283:0.657;286-307:0.924;315-339:0.994;345-370:0.956;373-394:0.998;436-456:0.553;460-488:1.000;494-517:0.908;521-548:0.997;586-613:0.999;619-643:0.992;645-676:1.000;679-705:0.998;711-739:1.000;745-770:0.994;773-799:0.964;802-833:1.000;842-864:0.997;870-893:0.709;896-924:1.000;929-958:0.994;960-988:0.999;990-1018:1.000;1023-1…	WP_006106086.1	Viral A-type inclusion protein repeat	Coleofasciculus chthonoplastes PCC 7420	42161
2754863	34	902	59-80:0.951;99-130:1.000;132-159:0.931;169-191:0.936;195-225:0.999;229-255:0.995;257-285:0.941;296-317:0.873;324-348:0.957;351-379:0.941;390-411:0.873;418-442:0.913;445-473:1.000;507-535:0.999;542-567:0.978;571-599:1.000;630-658:1.000;661-689:0.989;695-721:0.997;723-751:0.956;757-783:0.997;785-813:0.956;819-845:0.997;847-875:0.952;883-903:0.556;909-937:0.956;943-968:0.977;971-994:0.970;1001-1021:…	WP_015182470.1	hypothetical protein	Microcoleus sp. PCC 7113	42161
2497487	34	863	61-82:0.882;160-183:0.767;205-229:0.969;251-275:0.956;297-321:0.996;343-367:0.996;389-413:0.975;432-460:1.000;481-505:0.963;527-551:0.996;573-597:0.967;619-643:0.955;665-689:0.958;711-735:0.979;757-781:0.953;803-827:0.961;896-919:0.819;988-1009:0.586;1036-1057:0.601;1077-1103:0.940;1125-1149:0.907;1217-1241:0.926;1261-1287:0.996;1305-1331:0.999;1353-1377:0.998;1395-1423:0.998;1442-1470:0.999;1491…	KYC38110.1	hypothetical protein	Scytonema hofmanni PCC 7110	25067
2676890	31	930	757-780:0.930;835-864:1.000;956-977:0.804;1003-1031:0.970;1079-1126:1.000;1158-1182:1.000;1185-1223:1.000;1267-1289:0.999;1354-1381:0.981;1405-1425:0.503;1442-1479:0.869;1541-1563:0.686;1594-1635:1.000;1661-1682:0.893;1692-1746:1.000;1820-1869:0.957;1944-1977:0.993;1979-2006:0.780;2028-2065:0.991;2120-2140:0.626;2352-2372:0.532;2449-2465:1.000;2505-2525:0.871;2569-2589:0.555;2595-2631:0.999;2663-…	WP_009627104.1	peptidase S8	Pseudanabaena biceps PCC 7429	121118
2686600	27	644	52-72:0.847;76-98:0.722;147-182:0.997;333-359:0.908;693-713:0.657;848-868:0.997;1118-1139:0.621;1178-1211:1.000;1244-1274:0.880;1280-1308:0.912;1314-1341:0.986;1499-1529:0.990;1646-1666:0.713;1781-1805:0.995;1925-1925:0.991;1932-1967:0.941;1978-2013:1.000;2051-2052:0.998;2065-2099:1.000;2119-2150:0.904;2194-2204:0.915;2239-2245:0.657;2619-2639:0.530;2749-2773:1.000;2863-2886:0.993;2917-2937:0.974…	WP_017288198.1	hypothetical protein	Leptolyngbya boryana PCC 6306	122138
3269312	26	619	18-41:0.968;263-297:1.000;541-561:0.509;566-587:0.803;599-624:0.942;626-646:0.665;657-682:0.973;825-837:0.904;1128-1157:0.900;1296-1322:0.951;1419-1450:0.974;1500-1530:0.981;1538-1560:0.925;1562-1589:1.000;1591-1626:0.916;1675-1707:0.973;1814-1821:0.997;1893-1932:0.912;1939-1962:0.867;2527-2535:0.999;2598-2598:0.929;2625-2647:0.932;2655-2685:1.000;2776-2788:1.000;2800-2822:0.974;2933-2951:0.982	WP_019490464.1	hypothetical protein	Calothrix sp. PCC 7103	93318
2493929	25	640	241-290:0.995;395-420:0.979;451-494:1.000;504-534:0.864;575-595:0.510;605-636:1.000;661-695:0.999;704-735:1.000;738-767:1.000;1007-1010:0.992;1064-1085:0.928;1208-1231:0.542;1290-1291:0.999;1378-1379:0.894;1833-1856:0.736;2015-2038:0.864;2089-2115:0.995;2207-2212:0.999;2219-2252:0.908;2403-2436:0.998;2438-2462:0.998;2572-2577:0.994;2587-2623:0.974;2641-2675:0.999;2776-2808:1.000	KYC42088.1	hypothetical protein	Scytonema hofmanni PCC 7110	39214
2772209	25	557	1-22:0.660;62-82:0.528;86-111:0.968;178-201:0.517;677-701:0.987;703-725:0.985;750-779:0.999;855-861:0.972;1187-1194:0.997;1198-1218:0.511;1247-1272:0.998;1280-1300:0.627;1492-1530:1.000;1639-1666:0.989;1946-1948:0.638;1957-1982:0.841;2039-2062:0.992;2065-2097:0.998;2174-2174:0.969;2215-2251:1.000;2346-2349:1.000;2381-2387:0.991;2507-2553:1.000;2608-2638:0.994;2681-2703:0.940	WP_006511738.1	tape measure domain protein	Xenococcus sp. PCC 7305	129643
2688419	25	602	48-53:0.998;230-255:0.934;296-361:1.000;382-402:0.583;472-496:0.965;505-529:0.960;628-664:1.000;1000-1029:0.996;1293-1314:0.557;1348-1357:0.979;1399-1420:0.958;1466-1486:0.913;1500-1525:0.941;1528-1554:0.995;1775-1799:0.977;1802-1822:0.575;2145-2177:0.999;2179-2207:0.948;2210-2233:0.687;2330-2372:0.996;2431-2438:1.000;2464-2488:0.963;2525-2532:0.995;2562-2582:0.722;2730-2730:0.999	WP_017290113.1	phage tail tape measure protein	Leptolyngbya boryana PCC 6306	122090
2685860	24	659	10-33:0.998;108-131:0.949;218-242:0.999;274-294:0.878;433-463:0.926;490-516:0.974;518-544:0.998;608-630:0.814;632-658:0.999;662-698:0.998;700-720:0.815;1281-1312:0.889;1583-1608:0.999;2152-2172:0.750;2281-2305:0.994;2427-2452:0.984;2482-2536:0.996;2559-2589:0.862;2655-2689:0.687;2720-2749:0.900;2757-2787:0.926;2928-2952:0.906;3058-3071:0.977;3133-3153:0.808	WP_017287410.1	hypothetical protein	Leptolyngbya boryana PCC 6306	122267
2873616	24	562	211-232:0.988;303-324:0.987;350-370:0.521;395-416:0.933;441-462:0.878;534-554:0.573;712-736:0.985;761-784:0.768;810-833:0.693;852-876:0.606;898-925:0.934;944-968:0.900;1129-1153:0.713;1222-1242:0.531;1267-1288:0.789;1313-1334:0.789;1358-1383:0.884;1450-1472:0.848;1498-1521:0.673;1588-1608:0.815;1674-1700:0.942;1702-1723:0.993;1786-1808:0.680;1914-1938:0.947	WP_051503046.1	hypothetical protein	[Scytonema hofmanni] UTEX 2349	25067
3353041	22	585	10-44:1.000;189-219:0.996;222-255:0.912;274-296:0.929;389-414:0.997;453-475:0.995;551-572:0.671;731-757:0.724;1319-1344:0.852;1389-1415:0.946;1419-1455:0.943;1535-1559:0.764;1599-1627:1.000;1651-1681:0.918;2125-2145:0.943;2155-2185:0.991;2212-2232:0.990;2245-2279:1.000;2323-2341:0.963;2422-2439:1.000;2445-2467:0.832;2653-2673:0.934	WP_006513090.1	tape measure domain protein	Leptolyngbya sp. PCC 7375	99649
2552258	22	426	15-36:0.517;43-69:0.997;311-331:0.583;340-360:0.626;484-505:0.833;644-650:0.876;758-778:0.920;790-812:0.988;823-845:0.988;854-878:0.997;956-978:0.988;990-1011:0.968;1023-1044:0.968;1084-1109:0.863;1176-1193:0.997;1216-1241:0.863;1311-1311:1.000;1377-1377:1.000;1380-1407:0.988;1520-1541:1.000;1573-1574:0.939;1602-1624:0.967	WP_006102043.1	tetratricopeptide repeat domain protein	Coleofasciculus chthonoplastes PCC 7420	26719
3258395	21	548	382-408:0.991;506-537:0.971;770-796:0.912;896-920:0.909;1153-1181:0.993;1283-1310:0.990;1541-1565:0.995;1673-1696:0.800;1799-1823:0.998;1945-1962:0.993;2066-2092:0.993;2197-2227:0.995;2324-2352:0.963;2481-2486:0.988;2584-2612:0.983;2718-2740:0.805;2841-2870:1.000;2965-2995:0.993;3099-3125:0.966;3233-3256:0.938;3477-3507:1.000	WP_012627769.1	signal transduction histidine kinase	Cyanothece sp. PCC 7425	93034
2798414	20	550	303-335:0.997;437-467:0.998;564-595:1.000;692-719:0.937;830-859:0.994;1030-1050:0.650;1106-1127:0.635;1234-1260:0.957;1307-1327:0.518;1365-1390:1.000;1616-1643:0.999;1747-1772:0.995;1877-1901:0.967;2004-2030:0.999;2132-2156:1.000;2330-2352:0.590;2378-2408:0.966;2515-2539:0.961;2639-2665:0.961;2765-2806:1.000	WP_045873037.1	hypothetical protein	Tolypothrix sp. PCC 7601	9196
3335890	20	477	18-42:0.988;434-458:0.771;602-624:0.808;845-869:0.839;1132-1158:0.992;1259-1283:0.891;1388-1416:1.000;1519-1539:0.516;1646-1669:0.803;1768-1796:0.951;1916-1940:0.999;2038-2060:0.967;2303-2327:0.942;2457-2458:1.000;2565-2586:0.614;2688-2710:0.838;2809-2840:0.996;2941-2961:0.675;3007-3027:0.663;3082-3111:1.000	WP_008276005.1	serine/threonine kinase with two-component sensor domain	Cyanothece sp. CCY0110	98421
2604396	19	454	171-191:0.763;295-319:0.959;378-399:0.872;433-455:0.934;552-582:0.999;816-840:0.998;942-966:0.972;1069-1093:0.628;1273-1273:1.000;1281-1301:0.535;1381-1408:0.977;1510-1536:0.985;1656-1678:0.988;1783-1811:0.987;1919-1946:0.991;2046-2072:0.992;2173-2202:0.983;2305-2332:0.992;2593-2607:0.992	WP_017296510.1	hypothetical protein	Nodosilinea nodulosa PCC 7104	106555
3359183	19	516	90-112:0.882;1053-1081:1.000;1176-1192:0.811;1614-1638:0.969;1879-1900:0.722;1950-1976:0.994;2244-2270:0.999;2304-2338:1.000;2395-2417:0.688;2421-2447:0.721;2485-2514:0.999;2567-2591:0.743;2977-3001:0.901;3023-3057:0.974;3069-3101:1.000;3108-3133:0.993;3186-3211:0.999;3267-3299:0.972;3334-3361:0.962	WP_006519205.1	tape measure domain protein	Leptolyngbya sp. PCC 7375	100034
2726184	19	459	61-84:0.713;110-142:0.798;159-183:0.979;211-239:1.000;266-295:1.000;309-330:0.740;365-395:0.998;427-447:0.699;457-490:0.989;502-522:0.945;597-627:0.989;629-649:1.000;654-692:1.000;718-741:1.000;782-792:0.872;846-847:0.948;879-896:0.949;1109-1130:0.762;1337-1357:0.545	WP_017718485.1	hypothetical protein	Oscillatoria sp. PCC 10802	31766
3216874	19	486	281-301:0.519;750-776:0.995;783-810:1.000;844-844:0.932;993-1016:0.961;1026-1050:0.955;1067-1087:0.764;1101-1121:0.764;1194-1222:0.673;1245-1273:0.999;1292-1323:0.887;1336-1366:0.994;1414-1433:0.851;1445-1465:0.853;1522-1542:0.838;1552-1576:0.949;1585-1617:0.999;1632-1660:0.946;1740-1787:0.991	WP_015198362.1	hypothetical protein	Calothrix sp. PCC 6303	31634
3347339	18	529	127-165:1.000;168-196:0.991;199-227:0.998;230-259:0.996;261-289:0.996;292-320:0.992;323-351:0.998;354-382:0.988;385-413:0.998;416-444:0.984;447-475:0.987;478-506:0.998;509-537:0.995;540-568:0.998;571-599:0.998;626-655:0.998;657-677:0.630;714-745:0.826	WP_013324826.1	GUN4 domain-containing protein	Cyanothece sp. PCC 7822	98819
3006334	17	458	172-198:0.962;208-233:0.968;237-273:1.000;357-389:0.987;404-425:0.623;696-721:0.899;842-864:0.761;890-925:0.984;999-1022:0.976;1080-1086:0.938;1114-1128:0.951;1196-1223:0.975;1242-1273:0.879;1293-1332:0.999;1427-1461:1.000;1467-1487:0.590;1494-1519:0.818	WP_062288907.1	hypothetical protein	Nostoc piscinale CENA21	39214
3061588	17	496	71-102:0.984;142-163:0.580;277-297:0.964;373-402:0.980;415-470:0.997;507-541:0.999;568-589:0.860;601-626:0.897;637-665:0.997;668-690:0.833;742-768:0.998;787-819:0.997;858-872:0.932;964-993:1.000;995-1031:0.997;1033-1058:0.984;1071-1102:1.000	WP_016949759.1	hypothetical protein	Anabaena sp. PCC 7108	69421
2643450	17	324	333-358:0.977;436-456:0.691;589-599:1.000;646-669:0.890;681-710:0.975;751-755:0.992;792-796:0.999;850-870:0.519;889-910:0.621;951-955:0.931;965-991:0.981;1009-1035:0.876;1071-1075:0.971;1087-1110:0.849;1125-1150:0.982;1168-1191:0.927;1212-1232:0.654	WP_016863329.1	hypothetical protein	Fischerella muscicola SAG 1427-1 = PCC 73103	23010
2998428	17	439	280-300:0.503;754-784:0.996;792-818:0.998;827-852:0.994;1038-1058:0.594;1069-1092:0.842;1143-1163:0.840;1186-1214:0.997;1276-1307:1.000;1355-1375:0.657;1452-1475:0.777;1485-1515:0.962;1526-1550:0.991;1559-1584:0.995;1592-1614:0.952;1631-1660:0.971;1702-1728:0.996	WP_053458023.1	hypothetical protein	Hapalosiphon sp. MRB220	31634
2671384	16	427	330-354:0.947;506-517:0.999;669-702:0.999;852-873:0.751;1031-1064:0.999;1212-1240:0.995;1391-1421:1.000;1574-1602:0.999;1753-1785:1.000;1938-1960:0.956;2117-2139:0.838;2141-2161:0.606;2504-2505:0.919;2579-2621:0.998;2687-2724:0.977;2793-2820:0.819	WP_015202307.1	methyl-accepting chemotaxis sensory transducer	Crinalium epipsammum PCC 9333	119970
2542342	16	387	169-194:0.970;312-332:0.629;355-377:0.619;400-424:0.988;446-471:0.999;492-516:0.985;538-563:1.000;584-608:0.980;630-655:1.000;679-700:0.564;722-746:1.000;768-792:1.000;814-838:0.992;861-881:0.503;913-933:0.936;1001-1025:0.995	WP_014276206.1	hypothetical protein	Arthrospira platensis NIES-39	3546
2947590	16	414	27-47:0.517;190-225:0.996;271-294:0.583;327-363:1.000;458-483:0.996;586-615:0.973;727-749:0.793;895-922:0.938;1146-1174:0.998;1271-1291:0.533;1446-1470:0.859;1763-1783:0.621;1921-1946:0.997;2433-2456:0.901;2488-2509:0.508;2528-2548:0.710	WP_052324644.1	hypothetical protein	Hassallia byssoidea VB512170	8213
3220156	16	361	244-265:0.741;540-564:0.781;1381-1417:1.000;1499-1508:0.667;1566-1567:0.957;1569-1590:0.759;1639-1664:1.000;1688-1715:0.998;1721-1757:0.798;1782-1783:0.687;1822-1829:0.915;1848-1879:0.981;1939-1967:0.947;1983-2004:0.976;2048-2081:1.000;2093-2117:1.000	WP_055076804.1	hypothetical protein	Pseudanabaena sp. 'Roaring Creek'	89978
3260231	16	377	41-62:0.896;134-169:1.000;279-307:0.965;414-448:1.000;550-576:0.934;676-700:0.827;802-825:0.693;928-954:0.998;1058-1082:0.977;1314-1334:0.613;1451-1479:1.000;1705-1731:0.851;2004-2024:0.946;2150-2164:0.916;2295-2303:0.918;2492-2496:0.944	WP_012629662.1	signal transduction histidine kinase	Cyanothece sp. PCC 7425	92655
3367948	16	400	162-184:0.794;206-230:0.960;252-276:0.942;299-320:0.628;344-368:0.994;390-414:0.989;437-457:0.834;482-506:0.989;528-552:0.994;574-598:0.902;620-644:0.994;666-690:0.989;753-781:0.953;841-867:0.987;890-910:0.763;1251-1282:1.000	WP_002773293.1	hypothetical protein	Microcystis aeruginosa PCC 7941	3546
2702081	16	371	10-42:0.978;45-65:0.551;73-96:0.983;129-150:0.982;217-237:0.753;244-264:0.555;272-294:0.601;301-325:0.770;388-408:0.625;473-501:0.912;585-605:0.612;825-838:0.856;1176-1218:1.000;1547-1547:1.000;1630-1658:1.000;1773-1795:0.653	WP_023070627.1	phage tail tape measure protein	Leptolyngbya sp. Heron Island J	52016
2618012	16	435	28-50:0.887;116-145:0.999;189-219:0.994;290-310:0.550;369-380:0.989;408-428:0.603;486-513:0.991;570-599:0.868;650-688:0.975;690-726:1.000;748-772:0.887;783-804:0.926;842-891:1.000;970-978:0.998;980-1001:0.974;1006-1040:0.999	WP_042158622.1	hypothetical protein	Planktothrix agardhii NIVA-CYA 126/8	109158
3198998	16	373	183-208:1.000;241-292:1.000;351-359:1.000;394-421:0.693;477-489:0.996;527-552:0.930;555-575:0.964;589-609:0.653;682-704:0.615;744-774:1.000;776-799:0.934;899-902:1.000;906-940:0.970;947-976:1.000;985-1012:0.999;1046-1047:1.000	WP_011433558.1	DNA recombination protein RecF	Synechococcus sp. JA-2-3B'a(2-13)	7273
2774370	16	405	66-88:0.844;176-201:0.995;217-238:0.831;384-411:0.992;443-465:0.798;522-543:0.838;632-658:0.934;716-736:0.743;798-822:0.836;928-948:0.610;956-984:0.961;995-1024:0.999;1048-1070:0.773;1084-1119:0.988;1150-1172:0.913;1176-1201:0.960	WP_009786656.1	hypothetical protein	Lyngbya sp. PCC 8106	39837
3548390	16	388	537-562:0.896;645-666:0.651;756-777:0.889;850-872:0.762;1075-1106:0.987;1122-1142:0.570;1361-1385:0.932;1480-1506:0.844;1729-1762:0.980;1834-1854:0.798;2242-2283:0.990;2288-2312:0.998;2494-2516:0.817;2829-2829:0.845;2970-2990:0.546;3228-3250:0.718	WP_020480096.1	hypothetical protein	Synechococcus sp. PCC 7336	111197
2698102	16	411	21-42:0.639;165-187:0.568;206-233:0.993;250-279:0.998;298-318:0.639;390-416:0.763;436-463:0.941;482-509:0.996;534-555:0.971;574-601:0.767;620-647:0.745;758-785:0.964;809-831:0.529;899-923:0.940;1054-1077:0.988;1264-1289:0.992	WP_058184055.1	hypothetical protein	Mastigocoleus testarum BC008	25067
2863183	16	385	95-117:0.996;215-250:0.931;372-398:0.959;486-509:0.982;532-555:0.982;624-647:0.867;713-739:0.987;762-785:0.971;808-828:0.611;850-877:0.981;900-923:0.991;946-967:0.709;1038-1061:0.907;1075-1095:0.523;1137-1144:0.874;1573-1600:0.985	WP_023066093.1	SRP19 family protein	Lyngbya aestuarii BL J	3546
2714053	16	346	406-428:0.816;436-458:0.960;468-488:0.523;503-523:0.600;624-646:0.758;688-710:0.758;751-771:0.511;846-866:0.746;878-898:0.746;945-965:0.505;973-993:0.674;1035-1055:0.674;1066-1086:0.674;1098-1118:0.674;1161-1183:0.750;1225-1245:0.746	WP_010994120.1	hypothetical protein	Nostoc sp. PCC 7120	123842
2961641	15	413	43-68:0.671;226-253:0.819;318-338:0.544;409-437:0.893;593-621:0.893;685-706:0.704;778-798:0.607;869-897:0.893;961-989:0.893;1053-1074:0.704;1141-1172:0.987;1199-1221:0.849;1232-1268:0.996;1490-1527:1.000;1639-1665:0.669	WP_041034645.1	chemotaxis protein CheY	Tolypothrix campylonemoides VB511288	5166
3083402	15	521	168-201:0.998;292-311:0.990;316-337:0.687;348-381:0.997;384-408:0.997;410-439:0.980;446-471:0.592;485-518:0.999;680-705:0.970;722-800:1.000;804-859:1.000;864-912:0.953;927-947:0.841;957-979:1.000;981-1022:1.000	WP_009631362.1	chromosome segregation protein SMC	Synechocystis sp. PCC 7509	521
2747128	15	384	67-69:0.877;226-246:0.544;318-338:0.544;409-437:0.893;593-619:0.984;685-706:0.620;778-798:0.607;870-892:0.825;961-989:0.893;1140-1172:0.990;1199-1221:0.849;1237-1268:0.992;1471-1527:1.000;1597-1617:0.655;1644-1665:0.657	WP_026732095.1	chemotaxis protein CheY	Fischerella sp. PCC 9605	5166
2771886	15	451	237-261:0.963;264-303:0.994;305-359:0.990;365-403:0.753;405-425:0.999;454-475:0.930;477-511:0.988;580-582:1.000;744-769:0.858;771-826:0.987;840-869:1.000;986-986:1.000;988-1012:0.983;1070-1101:1.000;1103-1143:1.000	WP_006511392.1	chromosome segregation ATPase	Xenococcus sp. PCC 7305	521
2903085	15	346	209-243:1.000;297-299:0.997;339-370:1.000;372-393:0.927;410-440:0.993;442-462:0.789;478-503:0.999;570-597:0.999;641-663:0.973;724-738:0.949;762-782:0.604;789-810:0.992;812-833:0.762;836-879:1.000;942-942:0.602	WP_007355275.1	exonuclease SbcC	[Oscillatoria] sp. PCC 6506	1355
2577315	15	428	175-201:1.000;238-274:0.985;289-309:0.673;311-333:0.745;336-373:1.000;375-405:0.821;486-494:1.000;527-556:0.744;564-590:0.975;597-636:0.982;642-663:0.837;679-719:1.000;763-790:0.974;794-825:0.999;834-855:0.749	WP_006634519.1	chromosome segregation protein SMC	Microcoleus vaginatus FGP-2	11810
3511367	15	500	241-253:1.000;257-278:0.638;282-308:0.664;311-331:0.642;339-372:0.977;374-401:0.975;403-424:0.933;441-463:0.995;476-531:0.999;737-754:0.823;757-796:0.867;821-864:0.996;884-970:1.000;979-1001:1.000;1003-1044:1.000	WP_032523842.1	chromosome segregation protein SMC	Prochlorococcus marinus str. GP2	521
2623624	15	516	94-119:0.972;123-147:0.677;216-242:0.989;245-265:0.558;310-343:0.998;346-369:0.951;407-437:1.000;463-525:1.000;561-563:0.990;728-748:0.605;778-804:0.923;851-967:1.000;970-998:0.999;1021-1048:1.000;1053-1092:1.000	WP_026102188.1	chromosome segregation protein SMC	Geminocystis herdmanii PCC 6308	521
3539190	15	393	178-203:0.980;208-229:0.667;293-315:1.000;322-360:1.000;362-384:1.000;402-427:0.935;429-454:0.997;465-491:0.916;534-558:1.000;571-600:1.000;606-631:0.950;756-776:0.923;803-834:0.969;861-881:0.542;884-909:0.731	WP_015168358.1	DNA repair ATPase	Synechococcus sp. PCC 7502	1355
3019197	15	323	151-161:1.000;176-211:0.999;221-241:0.617;270-302:0.897;359-382:0.865;465-475:1.000;524-524:0.998;552-573:0.910;589-610:0.994;616-636:0.630;655-681:0.999;693-714:0.906;726-749:0.984;791-817:0.999;861-881:0.523	WP_058881087.1	hypothetical protein	Oscillatoriales cyanobacterium MTP1	3319
2851082	15	346	209-243:1.000;297-299:0.997;339-370:1.000;372-393:0.927;410-440:0.993;442-462:0.789;478-503:0.999;570-597:0.999;641-663:0.973;724-738:0.949;762-782:0.604;789-810:0.992;812-833:0.762;836-879:1.000;942-942:0.602	WP_007355275.1	exonuclease SbcC	Kamptonema formosum PCC 6407	1355
2644574	15	360	78-98:0.537;144-164:0.783;243-267:0.896;435-456:0.690;464-493:0.882;555-582:1.000;644-665:0.619;694-716:0.725;743-765:0.955;898-921:0.558;998-1019:0.759;1108-1128:0.532;1214-1236:0.721;1254-1275:0.781;1416-1448:1.000	WP_016864598.1	hypothetical protein	Fischerella muscicola SAG 1427-1 = PCC 73103	25713
3110532	15	334	179-200:0.833;309-352:1.000;426-427:0.867;482-493:0.999;523-543:0.598;569-569:0.947;578-603:0.832;716-736:0.504;740-767:1.000;769-791:0.520;818-858:0.997;899-932:0.995;942-969:1.000;978-1005:1.000;1038-1040:1.000	WP_011431312.1	DNA recombination protein RecF	Synechococcus sp. JA-3-3Ab	7273
3566765	15	487	247-254:1.000;256-276:0.625;309-329:0.987;337-370:0.972;372-399:0.978;402-422:0.858;439-461:0.956;471-529:1.000;732-752:0.863;755-794:0.920;819-852:0.996;855-879:0.897;882-968:1.000;977-999:1.000;1001-1042:1.000	WP_025931224.1	chromosome segregation protein SMC	Prochlorococcus sp. scB241_528P14	521
2945255	15	384	207-235:0.951;263-283:0.552;300-320:0.648;391-419:0.990;484-506:0.821;537-557:0.616;576-597:0.794;668-688:0.594;759-782:0.892;852-876:0.927;905-925:0.806;938-969:0.999;1170-1208:1.000;1224-1252:0.968;1319-1345:0.995	WP_052325492.1	hypothetical protein	Hassallia byssoidea VB512170	5166
2519849	15	365	236-260:0.703;837-862:0.784;910-930:0.528;1607-1616:0.809;1712-1732:0.512;1846-1866:0.509;1883-1904:0.931;1913-1938:0.960;2015-2040:0.990;2043-2078:1.000;2144-2173:1.000;2351-2375:0.828;2637-2657:0.668;2831-2860:0.745;3148-3172:0.999	WP_011612388.1	hypothetical protein	Trichodesmium erythraeum IMS101	130554
3112048	15	404	43-70:0.954;226-246:0.544;318-338:0.544;409-437:0.893;593-616:0.848;685-706:0.620;870-892:0.825;962-984:0.825;1054-1074:0.522;1140-1170:0.990;1199-1221:0.849;1236-1268:0.992;1471-1527:1.000;1597-1622:0.771;1644-1665:0.657	WP_016864703.1	diguanylate cyclase	Fischerella muscicola PCC 7414	5166
3459939	15	466	134-155:0.838;309-332:0.999;335-369:1.000;403-423:0.943;425-459:1.000;495-529:1.000;719-763:1.000;776-796:0.746;802-822:0.934;824-853:1.000;857-887:0.982;892-941:0.989;943-972:0.999;982-1006:1.000;1008-1048:1.000	WP_011822919.1	chromosome segregation protein SMC	Prochlorococcus marinus str. NATL1A	521
2634595	15	414	43-70:0.954;226-246:0.544;318-338:0.544;409-437:0.893;593-616:0.848;685-706:0.620;870-892:0.825;961-989:0.893;1053-1074:0.620;1140-1172:0.990;1199-1221:0.849;1236-1268:0.992;1471-1527:1.000;1600-1626:0.708;1644-1665:0.774	WP_016870716.1	diguanylate cyclase	Fischerella thermalis PCC 7521	5166
2497342	15	368	7-27:0.590;43-70:0.972;225-253:0.893;409-437:0.893;593-616:0.848;778-798:0.561;869-897:0.893;961-989:0.893;1054-1074:0.522;1141-1172:0.987;1199-1221:0.849;1237-1268:0.992;1526-1527:1.000;1639-1665:0.669;1970-1990:0.600	KYC38390.1	hybrid sensor histidine kinase/response regulator	Scytonema hofmanni PCC 7110	5166
3615202	15	487	249-256:1.000;258-278:0.625;311-331:0.987;339-372:0.972;374-401:0.978;404-424:0.858;441-463:0.956;473-531:1.000;734-754:0.863;757-796:0.920;821-854:0.996;857-881:0.897;884-970:1.000;979-1001:1.000;1003-1044:1.000	WP_032558525.1	chromosome segregation protein SMC	Prochlorococcus sp. scB245a_519O21	521
2753845	15	355	732-739:0.915;997-1019:0.985;1024-1045:0.605;1062-1087:0.916;1092-1115:0.855;1148-1163:0.964;1190-1218:1.000;1243-1292:0.999;1311-1337:0.680;1380-1410:1.000;1418-1438:0.600;1483-1501:0.951;1617-1634:1.000;1691-1698:0.999;1718-1750:0.992	WP_015181437.1	hypothetical protein	Microcoleus sp. PCC 7113	11548
3359222	15	332	10-42:0.978;45-65:0.551;73-96:0.983;129-150:0.983;244-264:0.887;272-296:0.811;301-325:0.770;388-408:0.625;473-501:0.948;584-606:0.725;825-838:0.856;1173-1214:1.000;1412-1412:1.000;1550-1550:0.994;1632-1661:0.999	WP_006519246.1	phage tail tape measure protein	Leptolyngbya sp. PCC 7375	52016
3408008	15	397	138-159:0.774;241-250:0.999;319-353:1.000;377-404:0.998;409-429:0.553;432-454:0.997;533-534:1.000;698-720:0.840;733-754:0.628;757-799:1.000;801-822:0.950;888-940:1.000;942-971:0.999;989-1013:1.000;1016-1053:1.000	WP_028947639.1	chromosome segregation protein SMC	Synechocystis sp. PCC 6714	521
2985519	15	416	59-81:0.797;105-140:0.999;270-290:0.546;542-548:1.000;569-595:0.918;625-653:0.986;682-703:0.802;719-743:0.856;886-919:0.995;1895-1929:1.000;2091-2136:1.000;2195-2215:0.807;2361-2380:0.822;2557-2586:0.899;2668-2707:0.998	WP_046277384.1	hypothetical protein	Limnoraphis robusta CS-951	31193
2693903	15	367	116-137:0.678;558-579:0.779;626-649:0.990;660-685:0.994;696-717:0.957;729-750:0.956;759-790:0.989;797-818:0.952;865-885:0.808;896-921:0.999;1002-1022:0.868;1036-1057:0.750;1138-1162:0.898;1269-1301:0.998;1310-1336:0.954	WP_058183324.1	hypothetical protein	Mastigocoleus testarum BC008	30067
2681704	15	356	16-39:0.987;82-106:0.993;187-208:0.907;221-242:0.928;255-276:0.960;289-311:0.916;323-343:0.738;357-378:0.771;391-412:0.644;422-447:0.998;491-516:0.996;560-585:0.996;598-619:0.542;629-654:0.990;663-689:0.996	WP_015193751.1	Tetratricopeptide TPR_1 repeat-containing protein	Stanieria cyanosphaera PCC 7437	6736
2529175	15	382	350-378:0.827;514-534:0.572;611-633:0.849;752-777:0.938;1194-1218:0.943;2223-2249:0.945;3276-3296:0.854;3659-3685:0.648;4192-4214:0.713;4569-4596:0.851;4805-4831:0.945;5249-5269:0.519;5624-5651:0.851;5861-5882:0.700;6253-6286:0.997	WP_042711533.1	non-ribosomal peptide synthetase	Crocosphaera watsonii WH 8501	5732
2549087	15	359	174-196:0.890;266-287:0.670;300-321:0.739;330-355:0.937;364-389:0.937;398-423:0.996;432-457:0.996;470-491:0.925;500-525:0.949;538-559:0.609;572-593:0.889;606-627:0.879;671-695:0.996;705-729:0.993;741-764:0.940	WP_006106589.1	Tetratricopeptide repeat family	Coleofasciculus chthonoplastes PCC 7420	5363
2517899	15	321	42-66:0.951;230-251:0.783;299-319:0.542;435-455:0.542;503-523:0.542;571-591:0.542;638-659:0.824;707-727:0.542;775-795:0.542;843-863:0.542;911-931:0.542;979-999:0.542;1115-1135:0.542;1183-1203:0.542;1251-1271:0.542	WP_011610461.1	hypothetical protein	Trichodesmium erythraeum IMS101	130548
3602384	14	472	254-256:0.999;258-278:0.629;313-331:0.996;339-365:0.977;374-398:0.947;403-424:0.933;441-465:0.968;473-531:0.991;736-754:0.776;757-796:0.982;821-880:0.994;884-970:1.000;979-1001:1.000;1003-1044:1.000	WP_032557152.1	chromosome segregation protein SMC	Prochlorococcus sp. scB243_497J18	521
3469487	14	486	247-254:1.000;309-335:1.000;360-422:0.999;432-459:0.547;464-494:0.989;496-530:1.000;600-620:0.684;705-733:0.975;745-794:1.000;796-819:1.000;854-865:0.976;874-966:1.000;977-999:1.000;1001-1042:1.000	WP_019475012.1	hypothetical protein	Prochlorococcus sp. W2	521
2952297	14	341	41-73:0.991;170-203:1.000;217-251:0.998;272-293:0.817;325-335:1.000;372-396:1.000;400-431:0.989;433-454:0.949;458-483:0.963;488-508:0.643;607-608:0.997;621-642:0.836;644-669:0.913;717-746:0.997	WP_039726665.1	hypothetical protein	Lyngbya confervoides BDU141951	16222
2797241	14	379	44-66:0.856;226-248:0.728;409-437:0.893;502-522:0.544;593-621:0.893;685-706:0.704;778-798:0.607;870-892:0.819;961-989:0.893;1141-1172:0.987;1199-1221:0.849;1236-1268:0.992;1478-1527:1.000;1639-1659:0.595	WP_045871843.1	chemotaxis protein CheY	Tolypothrix sp. PCC 7601	5166
3606865	14	472	254-256:0.999;258-278:0.629;313-331:0.996;339-365:0.956;374-398:0.947;403-424:0.933;441-465:0.968;473-531:0.991;736-754:0.776;757-796:0.982;821-880:0.996;884-970:1.000;979-1001:1.000;1003-1044:1.000	WP_032560329.1	chromosome segregation protein SMC	Prochlorococcus sp. scB243_498N4	521
3654414	14	472	254-256:0.999;258-278:0.629;313-331:0.996;339-365:0.977;374-398:0.947;403-424:0.933;441-465:0.968;473-531:0.991;736-754:0.776;757-796:0.982;821-880:0.996;884-970:1.000;979-1001:1.000;1003-1044:1.000	WP_032554584.1	chromosome segregation protein SMC	Prochlorococcus sp. scB245a_518J7	521
2868986	14	323	99-107:0.813;238-264:0.895;327-348:0.875;367-387:0.584;476-497:0.601;504-526:0.922;597-622:0.998;665-687:0.719;782-804:0.852;901-921:0.576;937-963:0.621;1253-1275:0.736;1430-1452:0.855;1455-1487:1.000	WP_051502751.1	hypothetical protein	[Scytonema hofmanni] UTEX 2349	25713
2911271	14	393	19-84:1.000;137-161:0.718;200-220:0.627;448-472:0.883;731-759:0.996;795-817:0.804;839-875:1.000;951-958:0.996;1017-1044:1.000;1058-1081:0.807;1123-1139:0.962;1166-1200:1.000;1242-1273:0.973;1357-1379:0.822	WP_036489568.1	hypothetical protein	Myxosarcina sp. GI1	144019
3208707	14	339	226-248:0.728;409-437:0.893;593-621:0.893;685-706:0.704;778-798:0.607;870-892:0.819;961-989:0.893;1054-1074:0.612;1141-1172:0.987;1199-1221:0.849;1237-1268:0.992;1472-1503:1.000;1527-1528:0.949;1930-1950:0.657	WP_015113760.1	sensor histidine kinase	Nostoc sp. PCC 7107	5166
3694582	14	489	240-252:1.000;257-277:0.629;279-307:0.992;310-330:0.642;373-397:0.994;402-423:0.933;440-464:0.993;472-530:0.999;714-753:0.864;775-795:0.812;820-880:0.996;883-969:1.000;978-1000:1.000;1002-1043:1.000	WP_032554268.1	chromosome segregation protein SMC	Prochlorococcus sp. scB245a_518I6	521
3068905	14	232	10-41:0.905;66-94:1.000;127-137:0.924;191-211:0.772;583-607:0.909;819-841:0.973;916-936:0.976;972-992:0.645;1068-1081:0.776;1117-1121:0.677;1140-1161:0.776;1268-1270:0.948;1434-1434:0.999;1466-1469:0.999	WP_017662299.1	hypothetical protein	Geitlerinema sp. PCC 7105	70528
3050517	14	335	177-205:0.999;209-233:0.973;253-277:0.952;297-321:0.973;341-363:0.918;411-420:0.984;746-767:0.931;812-838:0.987;941-946:0.864;1024-1049:0.905;1083-1119:1.000;1372-1394:0.849;1425-1448:0.930;1543-1575:1.000	WP_019503913.1	hypothetical protein	Pleurocapsa sp. PCC 7319	14578
2545269	14	380	88-108:0.559;220-247:0.930;317-375:1.000;409-412:0.987;444-464:0.688;466-486:0.602;528-537:0.996;705-738:0.984;744-783:1.000;786-824:1.000;942-944:1.000;946-975:0.978;984-1006:1.000;1008-1054:1.000	WP_006198188.1	chromosome segregation protein SMC	Nodularia spumigena CCY9414	521
3536256	14	457	249-256:1.000;258-278:0.506;312-331:0.996;339-367:0.981;374-398:0.947;403-424:0.933;476-531:0.999;732-755:0.979;757-796:1.000;821-858:0.997;860-880:0.634;883-970:1.000;979-1001:1.000;1003-1044:1.000	WP_032516852.1	chromosome segregation protein SMC	Prochlorococcus marinus str. MIT 9322	521
2703518	14	320	39-61:0.966;90-130:0.999;159-181:0.798;183-211:0.998;262-281:0.965;303-325:0.979;356-371:0.999;418-442:0.981;477-498:0.980;518-538:0.932;597-599:1.000;607-633:1.000;713-738:0.930;786-806:0.557	WP_023072154.1	tetratricopeptide repeat protein	Leptolyngbya sp. Heron Island J	16222
3184596	14	411	168-209:0.999;211-246:1.000;251-287:0.991;325-368:1.000;370-390:0.569;432-464:1.000;473-509:1.000;580-598:1.000;619-644:0.690;658-679:0.722;694-722:0.990;740-762:0.913;829-847:1.000;903-925:0.900	WP_035759877.1	exonuclease SbcC	Arthrospira platensis C1	1355
2934348	14	341	41-73:0.991;170-203:1.000;217-251:0.998;272-293:0.817;325-335:1.000;372-396:1.000;400-431:0.989;433-454:0.949;458-483:0.963;488-508:0.643;607-608:0.997;621-642:0.836;644-669:0.913;717-746:0.997	WP_039726665.1	hypothetical protein	Aphanocapsa montana BDHKU210001	16222
3072652	14	339	157-170:0.988;277-299:1.000;454-474:0.547;514-535:0.727;703-724:0.860;771-775:0.985;823-845:0.700;919-940:1.000;1017-1047:0.868;1052-1072:0.507;1103-1127:0.997;1480-1504:0.939;1861-1900:0.979;1957-2001:1.000	WP_019500572.1	hypothetical protein	Pseudanabaena sp. PCC 6802	71123
2631127	14	399	44-70:0.923;226-248:0.825;318-338:0.544;409-437:0.893;593-616:0.893;685-706:0.704;869-897:0.893;961-989:0.893;1140-1172:0.990;1199-1221:0.788;1236-1268:0.997;1471-1527:1.000;1591-1612:0.867;1639-1665:0.603	WP_016872394.1	diguanylate cyclase	Chlorogloeopsis fritschii PCC 6912	5166
2903291	14	479	107-130:0.898;176-201:1.000;216-244:0.893;246-274:0.969;286-334:0.999;340-401:1.000;422-481:1.000;560-590:0.989;596-618:0.997;665-671:0.979;677-738:1.000;764-789:0.982;796-825:0.782;827-847:0.652	WP_007355049.1	chromosome segregation protein SMC	[Oscillatoria] sp. PCC 6506	11810
2650952	14	390	88-115:0.997;145-151:1.000;172-205:0.999;219-246:0.995;316-346:1.000;360-387:0.996;457-487:1.000;501-528:0.996;556-586:1.000;600-627:0.996;655-685:1.000;699-726:0.996;756-784:1.000;798-825:0.999	WP_015229159.1	WD40 repeat-containing protein	Dactylococcopsis salina PCC 8305	116533
3032880	14	411	168-209:0.999;211-246:1.000;251-287:0.991;325-368:1.000;370-390:0.569;432-464:1.000;473-509:1.000;580-598:1.000;619-644:0.690;658-679:0.722;694-722:0.990;740-762:0.913;829-847:1.000;903-925:0.900	WP_035759877.1	exonuclease SbcC	Arthrospira sp. TJSD091	1355
3176348	14	350	80-100:0.581;205-226:0.968;246-276:0.998;298-318:0.792;343-365:0.588;389-413:0.997;435-459:0.978;482-505:0.800;528-548:0.849;561-596:0.992;656-682:0.957;698-720:0.640;799-823:0.663;938-963:1.000	WP_043998365.1	hypothetical protein	Microcystis aeruginosa PCC 9432	3546
3272034	14	469	273-284:0.993;301-350:1.000;364-386:0.940;388-411:1.000;415-465:1.000;467-494:0.983;509-592:1.000;623-644:0.875;650-670:0.700;672-731:1.000;790-812:0.991;861-880:0.995;890-914:0.850;994-1019:0.967	WP_019493331.1	hypothetical protein	Calothrix sp. PCC 7103	34052
2845674	14	376	178-205:1.000;214-235:0.721;250-286:0.991;293-313:0.842;324-351:0.998;363-383:0.519;475-499:1.000;506-526:0.652;531-558:1.000;578-599:0.925;636-662:0.991;665-691:0.935;751-780:0.999;801-839:0.927	WP_022607609.1	exonuclease SbcC	Rubidibacter lacunae KORDI 51-2	1355
3200072	14	328	68-68:0.963;226-246:0.588;318-340:0.819;410-430:0.588;502-522:0.544;594-614:0.679;685-706:0.704;870-892:0.825;961-982:0.704;1054-1076:0.844;1141-1171:0.985;1201-1221:0.807;1230-1268:0.999;1491-1529:1.000	WP_035996573.1	chemotaxis protein CheY	Leptolyngbya sp. JSC-1	5166
2842224	14	363	69-104:0.997;201-228:0.875;253-274:0.912;343-364:0.593;429-459:1.000;569-589:0.513;708-731:0.963;755-781:0.891;800-820:0.688;847-870:0.934;1065-1086:0.927;1112-1142:0.998;1504-1534:1.000;1541-1563:1.000	WP_015178803.1	Sel1 domain protein repeat-containing protein	Oscillatoria nigro-viridis PCC 7112	7394
3609595	14	472	253-255:0.999;257-277:0.629;312-330:0.996;338-364:0.977;373-397:0.947;402-423:0.933;440-464:0.968;472-530:0.991;735-753:0.776;756-795:0.982;820-879:0.996;883-969:1.000;978-1000:1.000;1002-1043:1.000	WP_032554973.1	chromosome segregation protein SMC	Prochlorococcus sp. scB245a_518A17	521
3453236	14	485	215-245:0.963;247-275:0.905;280-313:1.000;325-350:0.991;371-394:0.873;425-452:0.983;458-529:0.999;742-765:0.999;767-799:0.967;822-853:1.000;890-941:0.999;943-972:0.931;983-1006:1.000;1008-1053:1.000	WP_038004675.1	chromosome segregation protein SMC	Synechococcus sp. WH 7805	521
2965483	14	355	43-64:0.539;225-253:0.886;318-338:0.544;409-437:0.893;593-616:0.893;685-706:0.704;778-798:0.607;870-892:0.819;961-989:0.893;1053-1074:0.704;1146-1167:0.914;1199-1221:0.849;1237-1266:0.903;1490-1527:1.000	WP_048867199.1	chemotaxis protein CheY	Scytonema tolypothrichoides VB-61278	5166
3591765	14	472	253-255:0.999;257-277:0.629;312-330:0.996;338-364:0.977;373-397:0.861;402-423:0.910;440-464:0.968;472-530:0.991;735-753:0.776;756-795:0.982;820-879:0.996;883-969:1.000;978-1000:1.000;1002-1043:1.000	WP_032571644.1	chromosome segregation protein SMC	Prochlorococcus sp. scB243_495L20	521
2831083	14	403	223-249:1.000;279-305:0.986;308-342:0.998;388-399:0.999;432-460:0.994;504-534:1.000;701-726:0.972;728-748:0.575;822-869:0.990;874-895:0.876;905-940:1.000;942-962:0.616;982-1006:0.999;1008-1050:1.000	WP_041549567.1	chromosome segregation protein SMC	Chamaesiphon minutus PCC 6605	521
2837454	14	433	175-201:1.000;236-277:0.999;286-334:0.968;336-373:1.000;378-405:0.590;486-493:1.000;525-551:0.995;564-590:0.942;597-636:0.982;642-663:0.837;677-719:1.000;765-790:0.911;792-825:1.000;834-855:0.749	WP_015174220.1	SMC domain protein	Oscillatoria nigro-viridis PCC 7112	11810
3649423	14	489	126-138:1.000;143-163:0.531;165-193:0.992;196-216:0.642;259-283:0.994;288-309:0.933;326-350:0.993;358-416:0.999;600-639:0.864;661-681:0.812;706-766:0.996;769-855:1.000;864-886:1.000;888-929:1.000	WP_025955021.1	chromosome segregation protein SMC	Prochlorococcus sp. scB243_498I20	521
3550191	14	457	249-256:1.000;258-278:0.506;312-331:0.996;339-367:0.981;374-398:0.947;403-424:0.933;476-531:0.999;732-755:0.979;757-796:1.000;821-858:0.997;860-880:0.634;883-970:1.000;979-1001:1.000;1003-1044:1.000	WP_032516852.1	chromosome segregation protein SMC	Prochlorococcus marinus str. MIT 9401	521
2517073	14	392	160-201:1.000;204-237:0.983;263-284:0.999;370-382:1.000;419-429:0.998;431-451:0.548;464-493:1.000;507-528:0.843;555-579:0.992;604-627:0.970;638-662:0.999;701-725:0.989;731-794:1.000;797-830:0.990	NP_682965.1	hypothetical protein	Thermosynechococcus elongatus BP-1	1355
3546104	14	356	324-352:1.000;415-446:1.000;461-482:0.909;487-509:0.946;517-538:0.868;543-569:0.995;602-602:0.894;670-698:1.000;771-781:0.957;805-841:1.000;877-906:0.992;944-971:0.898;977-1005:0.999;1008-1043:0.999	WP_017325860.1	hypothetical protein	Synechococcus sp. PCC 7336	7273
3146404	14	341	62-88:0.954;247-267:0.531;293-313:0.531;338-361:0.947;384-408:0.995;430-454:0.995;476-500:0.995;523-543:0.531;568-592:0.976;650-671:0.918;732-762:1.000;778-803:1.000;860-882:0.781;1159-1183:0.998	WP_062945848.1	hypothetical protein	Arthrospira platensis YZ	14796
2660843	14	389	42-72:0.993;225-253:0.886;318-338:0.544;409-437:0.893;593-616:0.900;685-706:0.704;778-798:0.607;869-897:0.893;961-989:0.893;1053-1074:0.704;1141-1172:0.987;1199-1221:0.849;1230-1268:0.999;1490-1527:1.000	WP_017316046.1	diguanylate cyclase	Mastigocladopsis repens PCC 10914	5166
3016741	14	444	239-241:0.994;278-303:0.996;351-380:1.000;384-442:1.000;468-490:0.977;498-519:0.763;599-621:1.000;656-698:0.991;728-801:1.000;846-903:1.000;959-977:0.997;982-1018:0.998;1061-1066:0.999;1114-1134:0.593	WP_058867046.1	hypothetical protein	Oscillatoriales cyanobacterium MTP1	64277
3139839	14	380	88-108:0.559;220-247:0.930;317-375:1.000;409-412:0.987;444-464:0.688;466-486:0.602;528-537:0.996;705-738:0.984;744-783:1.000;786-824:1.000;942-944:1.000;946-975:0.978;984-1006:1.000;1008-1054:1.000	WP_006198188.1	chromosome segregation protein SMC	Nodularia spumigena CCY9414	521
3056590	14	479	129-139:0.936;270-277:1.000;340-400:0.998;402-432:0.997;458-487:1.000;489-509:0.573;533-560:0.999;745-809:1.000;814-847:0.978;849-912:1.000;918-967:1.000;993-998:0.734;1007-1029:1.000;1031-1077:1.000	WP_062243593.1	chromosome segregation protein SMC	Fischerella sp. NIES-3754	521
2944050	14	336	20-44:0.930;94-106:1.000;161-171:0.890;177-208:0.998;215-240:0.994;328-359:0.958;363-390:0.977;405-448:1.000;490-520:0.989;586-586:0.917;654-654:1.000;660-685:0.801;690-717:0.998;722-759:1.000	WP_039751281.1	hypothetical protein	Hassallia byssoidea VB512170	151170
3377387	14	326	121-147:0.949;297-317:0.806;390-413:0.879;438-459:0.941;484-508:0.993;530-551:0.977;576-598:0.993;622-646:1.000;669-689:0.712;760-784:0.988;809-829:0.512;887-914:0.988;1002-1022:0.905;1310-1330:0.500	WP_004161475.1	Similar to Q110X8_TRIEI TPR repeat containing protein (fragment)	Microcystis aeruginosa PCC 9807	3546
3600886	14	472	254-256:0.999;258-278:0.629;313-331:0.996;339-365:0.977;374-398:0.947;403-424:0.933;441-465:0.968;473-531:0.991;736-754:0.776;757-796:0.982;821-880:0.996;884-970:1.000;979-1001:1.000;1003-1044:1.000	WP_032562299.1	chromosome segregation protein SMC	Prochlorococcus sp. scB243_496A2	521
3534284	14	457	249-256:1.000;258-278:0.506;312-331:0.996;339-367:0.981;374-398:0.947;403-424:0.933;476-531:0.999;732-755:0.979;757-796:1.000;821-858:0.997;860-880:0.634;883-970:1.000;979-1001:1.000;1003-1044:1.000	WP_032516852.1	chromosome segregation protein SMC	Prochlorococcus marinus str. MIT 9321	521
2594492	14	318	154-181:1.000;186-217:0.999;269-276:0.824;365-385:0.804;421-443:0.768;461-481:0.862;509-529:0.816;577-588:0.994;663-680:1.000;685-718:0.994;735-766:1.000;846-867:0.596;947-969:0.977;1014-1036:0.854	WP_015156487.1	hypothetical protein	Chroococcidiopsis thermalis PCC 7203	3319
2566086	14	411	168-209:0.999;211-246:1.000;251-287:0.991;325-368:1.000;370-390:0.569;432-464:1.000;473-509:1.000;580-598:1.000;619-644:0.690;658-679:0.722;694-722:0.990;740-762:0.913;829-847:1.000;903-925:0.900	WP_035759877.1	exonuclease SbcC	Arthrospira maxima CS-328	1355
3697836	14	472	254-256:0.999;258-278:0.629;313-331:0.996;339-365:0.977;374-398:0.947;403-424:0.933;441-465:0.968;473-531:0.991;736-754:0.776;757-796:0.982;821-880:0.996;884-970:1.000;979-1001:1.000;1003-1044:1.000	WP_032562299.1	chromosome segregation protein SMC	Prochlorococcus sp. scB245a_519G16	521
2510386	14	445	15-43:0.831;437-460:0.882;670-702:1.000;766-795:1.000;806-834:0.892;841-871:1.000;1034-1054:0.876;1067-1098:1.000;1166-1193:0.995;1197-1230:1.000;1241-1280:0.981;1288-1310:0.874;1312-1357:0.997;1360-1404:0.981	WP_012409158.1	SPP1 family phage head morphogenesis protein	Nostoc punctiforme PCC 73102	120540
2655331	14	395	63-83:0.832;90-123:0.998;125-155:0.994;160-187:1.000;198-223:0.989;241-270:1.000;339-360:0.902;363-412:0.996;465-497:0.998;499-522:0.704;571-592:1.000;605-634:0.881;638-660:1.000;1003-1023:0.593	WP_015148763.1	hypothetical protein	Oscillatoria acuminata PCC 6304	31766
3579050	14	472	254-256:0.999;258-278:0.629;313-331:0.996;339-365:0.977;374-398:0.947;403-424:0.933;441-465:0.968;473-531:0.991;736-754:0.776;757-796:0.982;821-880:0.996;884-970:1.000;979-1001:1.000;1003-1044:1.000	WP_032562299.1	chromosome segregation protein SMC	Prochlorococcus sp. scB241_529D18	521
3117549	14	399	44-70:0.923;226-248:0.825;318-338:0.544;409-437:0.893;593-616:0.893;685-706:0.704;869-897:0.893;961-989:0.893;1140-1172:0.990;1199-1221:0.788;1236-1268:0.997;1471-1527:1.000;1591-1612:0.867;1639-1665:0.603	WP_016872394.1	diguanylate cyclase	Chlorogloeopsis fritschii PCC 9212	5166
3059086	14	314	118-149:1.000;186-195:1.000;199-230:0.997;232-259:0.933;308-339:1.000;341-379:1.000;398-424:0.992;428-449:0.794;510-510:0.996;575-592:1.000;648-648:0.981;691-714:0.877;727-748:0.749;791-816:0.997	WP_062248026.1	hypothetical protein	Fischerella sp. NIES-3754	3319
3562542	14	443	134-155:0.838;253-277:0.989;309-332:1.000;335-369:1.000;403-423:0.943;425-453:1.000;495-529:1.000;717-765:1.000;776-796:0.746;853-887:1.000;891-941:0.997;943-972:0.999;982-1006:1.000;1008-1048:1.000	WP_036904844.1	chromosome segregation protein SMC	Prochlorococcus marinus str. PAC1	521
2800495	14	411	134-155:0.939;254-277:0.984;309-332:1.000;335-369:1.000;402-423:0.963;425-459:1.000;495-529:1.000;720-763:1.000;776-796:0.515;880-884:1.000;892-941:0.966;943-972:0.999;984-1006:1.000;1008-1048:1.000	WP_038650623.1	chromosome segregation protein SMC	Prochlorococcus sp. MIT 0801	521
2824315	14	349	15-39:0.980;71-93:0.805;256-278:0.839;307-334:0.991;356-384:0.881;442-465:0.999;467-492:0.963;558-578:0.582;627-648:0.972;736-758:0.963;792-812:0.681;935-961:0.997;1032-1053:0.936;1157-1191:1.000	WP_008184361.1	hypothetical protein	Moorea producens 3L	53327
2655752	14	342	396-424:0.990;529-556:0.923;659-681:0.770;817-817:0.990;859-879:0.850;915-939:0.876;1086-1111:0.886;1214-1238:0.875;1347-1370:0.975;1472-1503:1.000;1598-1626:0.741;1735-1757:0.607;1863-1897:1.000;2328-2348:0.523	WP_044195163.1	hypothetical protein	Oscillatoria acuminata PCC 6304	117791
2851264	14	479	107-130:0.898;176-201:1.000;216-244:0.893;246-274:0.969;286-334:0.999;340-401:1.000;422-481:1.000;560-590:0.989;596-618:0.997;665-671:0.979;677-738:1.000;764-789:0.982;796-825:0.782;827-847:0.652	WP_007355049.1	chromosome segregation protein SMC	Kamptonema formosum PCC 6407	11810
2493727	14	369	132-161:1.000;203-232:0.999;258-290:1.000;349-371:1.000;373-405:1.000;408-429:0.697;431-464:1.000;466-486:0.516;522-547:0.998;550-579:0.983;639-657:1.000;720-742:0.754;756-778:0.945;824-845:0.690	KYC41901.1	hypothetical protein	Scytonema hofmanni PCC 7110	3319
3000319	14	351	88-113:0.991;132-152:0.646;191-216:0.958;247-292:1.000;320-345:0.872;382-383:0.945;397-418:0.703;433-458:0.938;515-545:1.000;597-617:0.797;636-657:0.987;663-703:1.000;778-794:1.000;1098-1121:0.662	WP_054467455.1	hypothetical protein	Planktothricoides sp. SR001	31766
2946628	14	377	6-26:0.568;43-65:0.749;225-247:0.761;317-338:0.640;408-436:0.893;501-521:0.679;593-615:0.819;684-712:0.893;776-797:0.704;864-894:0.985;922-944:0.853;959-991:0.997;1196-1251:1.000;1589-1609:0.537	WP_039739273.1	diguanylate cyclase	Hassallia byssoidea VB512170	5166
2496661	14	330	81-104:0.929;115-138:0.997;218-239:0.656;389-410:0.701;594-615:0.656;696-717:0.656;900-921:0.922;934-955:0.656;1104-1125:0.817;1238-1265:0.992;1274-1296:0.982;1392-1415:0.753;1437-1465:0.999;1891-1914:0.980	KYC38897.1	hypothetical protein	Scytonema hofmanni PCC 7110	30067
3302870	14	338	3-24:0.553;252-276:0.984;298-322:0.971;344-368:0.970;390-413:0.956;436-460:0.997;482-506:0.969;529-551:0.663;575-598:0.776;621-644:0.776;666-687:0.977;709-735:0.992;796-821:0.974;915-935:0.617	WP_052588136.1	hypothetical protein	Microcystis aeruginosa PCC 9717	3546
2863115	14	389	66-88:0.846;224-245:0.831;392-416:0.978;487-507:0.625;529-550:0.721;639-665:0.980;723-743:0.743;935-955:0.708;963-991:0.989;1003-1027:0.754;1050-1126:0.988;1157-1179:0.913;1211-1240:0.990;1601-1623:0.641	WP_023065966.1	TPR repeat family protein	Lyngbya aestuarii BL J	39837
2553111	14	330	228-249:0.555;296-320:0.987;361-386:0.985;395-420:0.979;432-453:0.923;466-487:0.836;524-545:0.568;588-614:0.989;626-647:0.860;660-681:0.869;694-718:0.901;728-748:0.590;761-783:0.972;828-852:0.946	WP_006100986.1	hypothetical protein	Coleofasciculus chthonoplastes PCC 7420	6736
3210870	14	344	143-165:0.617;267-277:0.804;588-631:0.738;667-687:0.627;706-730:0.950;778-805:0.984;855-878:0.775;1065-1093:0.985;1143-1167:0.929;1197-1217:0.502;1332-1352:0.610;1362-1382:0.597;1421-1443:0.618;1491-1518:0.974	WP_015115916.1	hypothetical protein	Nostoc sp. PCC 7107	17639
3140281	14	308	84-112:0.783;420-440:0.924;460-480:0.924;495-515:0.644;535-555:0.644;575-595:0.644;620-640:0.924;655-675:0.644;700-720:0.924;735-755:0.644;780-800:0.924;820-840:0.924;890-916:0.938;925-945:0.547	WP_006197716.1	hypothetical protein	Nodularia spumigena CCY9414	26142
2574101	13	419	216-218:0.999;225-250:0.956;340-371:0.999;373-403:0.994;500-532:1.000;700-721:0.755;739-775:0.942;785-818:1.000;820-880:1.000;887-932:1.000;940-969:0.951;978-1000:1.000;1004-1044:1.000	WP_009343696.1	chromosome segregation protein SMC	Raphidiopsis brookii D9	521
3193456	13	320	162-183:0.864;372-385:1.000;404-429:0.914;468-494:1.000;509-529:0.722;531-558:0.952;581-602:0.883;606-628:0.824;656-679:0.642;724-749:0.953;751-773:0.997;800-840:1.000;886-908:0.904	WP_037216841.1	exonuclease SbcC	Richelia intracellularis	1355
3389050	13	392	235-244:0.999;313-358:1.000;371-423:1.000;426-448:1.000;527-528:1.000;692-714:0.979;727-748:0.684;751-793:0.998;795-817:0.997;882-934:1.000;936-967:1.000;984-1007:1.000;1010-1047:1.000	WP_010872001.1	chromosome segregation protein SMC	Synechocystis sp. PCC 6803	521
3211876	13	392	235-244:0.999;313-358:1.000;371-423:1.000;426-448:1.000;527-528:1.000;692-714:0.979;727-748:0.684;751-793:0.998;795-817:0.997;882-934:1.000;936-967:1.000;984-1007:1.000;1010-1047:1.000	WP_010872001.1	chromosome segregation protein SMC	Synechocystis sp. PCC 6803	521
2971732	13	396	135-136:0.881;240-274:0.999;334-385:1.000;428-431:0.991;453-482:1.000;554-555:0.997;723-747:0.931;749-807:1.000;844-915:1.000;923-962:0.997;985-993:0.928;1002-1024:1.000;1026-1068:1.000	WP_048868558.1	chromosome segregation protein SMC	Scytonema tolypothrichoides VB-61278	521
2897292	13	480	212-239:0.989;335-398:1.000;400-427:0.995;453-482:0.931;554-568:0.996;724-745:0.842;762-801:1.000;804-842:0.997;844-904:1.000;907-962:1.000;964-993:0.969;1002-1024:1.000;1028-1071:1.000	WP_027402401.1	chromosome segregation protein SMC	Aphanizomenon flos-aquae NIES-81	521
2983344	13	460	167-195:0.985;204-227:0.863;325-351:1.000;359-386:0.966;409-438:0.998;482-516:1.000;686-706:0.505;728-800:1.000;807-860:1.000;866-918:1.000;929-949:0.797;958-980:1.000;982-1023:1.000	WP_045057150.1	chromosome segregation protein SMC	Aliterella atlantica CENA595	521
2742614	13	518	201-233:0.983;268-289:0.806;292-353:1.000;361-386:0.996;414-443:0.999;445-465:0.712;489-519:0.999;681-762:1.000;777-803:0.983;808-868:1.000;871-923:0.996;963-985:1.000;987-1033:1.000	WP_017652545.1	chromosome segregation protein SMC	Microchaete sp. PCC 7126	521
3216403	13	294	180-208:0.857;294-326:1.000;379-400:0.841;583-587:1.000;635-660:0.974;720-744:1.000;808-828:0.962;887-907:0.556;956-976:0.878;1043-1067:0.917;1126-1147:0.821;1163-1185:0.930;1460-1480:0.717	WP_015197916.1	hypothetical protein	Calothrix sp. PCC 6303	12276
2792520	13	429	187-238:0.967;245-275:0.662;367-397:1.000;454-480:0.999;482-530:1.000;744-767:1.000;769-802:0.980;824-857:0.999;859-886:0.821;895-918:0.583;945-974:0.998;986-1008:1.000;1010-1051:1.000	WP_006911420.1	chromosome segregation protein SMC	Cyanobium sp. PCC 7001	521
2714893	13	392	235-244:0.999;313-358:1.000;371-423:1.000;426-448:1.000;527-528:1.000;692-714:0.979;727-748:0.684;751-793:0.998;795-817:0.997;882-934:1.000;936-967:1.000;984-1007:1.000;1010-1047:1.000	WP_010872001.1	chromosome segregation protein SMC	Synechocystis sp. PCC 6803	521
3227046	13	271	36-56:0.663;142-171:1.000;209-223:1.000;247-267:0.866;284-304:0.594;307-327:0.503;354-369:0.866;414-427:0.947;440-471:0.901;521-531:0.876;558-581:0.986;595-616:0.931;729-751:0.976	WP_053539533.1	hypothetical protein	Anabaena sp. wa102	3319
2686855	13	341	44-64:0.840;225-253:0.893;318-340:0.819;410-430:0.679;501-522:0.704;594-616:0.819;685-713:0.893;778-798:0.612;865-895:0.976;923-945:0.853;960-992:0.996;1215-1252:1.000;1364-1390:0.842	WP_017288464.1	diguanylate cyclase	Leptolyngbya boryana PCC 6306	5166
3263531	13	354	222-223:1.000;231-284:1.000;293-315:0.772;361-385:1.000;406-429:0.844;468-494:0.997;531-557:0.921;578-603:1.000;606-630:0.994;653-688:0.999;723-749:0.997;752-773:0.981;800-835:0.999	WP_026721027.1	exonuclease SbcC	Fischerella sp. PCC 9431	1355
2856841	13	390	179-203:0.998;205-247:1.000;266-297:1.000;381-392:1.000;416-440:0.998;442-462:0.539;478-509:1.000;557-584:0.998;627-656:0.999;711-739:1.000;749-797:0.999;799-825:0.997;828-864:0.843	WP_026798130.1	exonuclease SbcC	Planktothrix prolifica NIVA-CYA 406	1355
2635396	13	318	9-33:0.976;77-103:0.991;276-303:0.891;439-450:0.971;499-519:0.523;576-581:0.999;679-741:1.000;844-874:0.999;997-998:0.882;1552-1578:0.997;1680-1704:0.946;1746-1769:0.951;1894-1920:0.922	WP_016871037.1	hypothetical protein	Fischerella thermalis PCC 7521	15352
2947143	13	472	202-228:0.983;230-254:0.939;373-376:0.999;382-414:0.952;442-471:0.989;473-493:0.814;517-544:0.986;712-831:1.000;833-893:1.000;898-951:1.000;977-979:0.841;991-1013:1.000;1015-1057:1.000	WP_039737067.1	chromosome segregation protein SMC	Hassallia byssoidea VB512170	521
2895797	13	240	60-64:0.663;142-171:1.000;209-223:1.000;247-267:0.866;284-304:0.594;307-327:0.503;353-369:0.866;412-427:0.901;472-485:0.947;521-531:0.876;558-581:0.986;595-616:0.931;729-751:0.976	WP_027401017.1	hypothetical protein	Aphanizomenon flos-aquae NIES-81	3319
2913815	13	304	596-620:0.977;735-755:0.563;1023-1044:0.987;1122-1145:0.936;1176-1198:0.999;1216-1249:0.998;1265-1301:0.934;1433-1437:0.999;1446-1471:0.873;1511-1529:1.000;1532-1552:0.952;1594-1615:1.000;1744-1768:0.989	WP_050045782.1	hypothetical protein	Tolypothrix bouteillei VB521301	11548
2616648	13	339	199-219:0.609;263-292:1.000;376-409:0.948;550-573:0.963;603-627:0.997;648-672:0.985;695-718:0.947;737-764:0.810;787-810:0.960;833-853:0.574;878-902:0.976;965-989:0.991;1055-1087:1.000	WP_052369639.1	hypothetical protein	Planktothrix agardhii NIVA-CYA 126/8	3546
3417820	13	439	241-256:1.000;312-331:0.997;339-372:0.996;374-398:0.928;403-424:0.933;441-470:0.987;476-531:0.993;736-736:0.797;757-796:0.995;821-864:0.998;885-970:1.000;979-1001:1.000;1003-1044:1.000	WP_012006871.1	chromosome segregation protein SMC	Prochlorococcus marinus str. MIT 9215	521
2540164	13	370	168-209:0.999;211-239:0.999;302-306:1.000;325-368:1.000;370-391:0.952;437-464:1.000;470-509:1.000;619-644:1.000;693-722:1.000;740-763:0.971;768-788:0.667;792-828:0.999;904-925:0.728	WP_006619373.1	exonuclease SbcC	Arthrospira platensis NIES-39	1355
3252008	13	390	179-203:0.998;205-247:1.000;266-297:1.000;381-392:1.000;416-440:0.998;442-462:0.539;478-509:1.000;557-584:0.998;627-656:0.999;711-739:1.000;749-797:0.999;799-825:0.997;828-864:0.843	WP_026798130.1	exonuclease SbcC	Planktothrix prolifica NIVA-CYA 98	1355
2605171	13	408	247-290:0.999;378-395:1.000;419-444:0.954;447-468:0.671;470-501:1.000;569-571:1.000;740-768:0.820;795-836:0.999;856-918:1.000;922-973:1.000;1002-1009:0.898;1018-1040:1.000;1043-1088:1.000	WP_017297337.1	chromosome segregation protein SMC	Nodosilinea nodulosa PCC 7104	521
3714524	13	440	239-246:1.000;256-276:0.629;312-329:0.999;337-367:0.977;372-396:0.947;401-422:0.792;439-461:0.993;474-530:1.000;755-775:0.612;819-879:0.996;881-968:1.000;977-999:1.000;1001-1042:1.000	WP_025965146.1	chromosome segregation protein SMC	Prochlorococcus sp. scB243_496M6	521
3647664	13	471	241-253:1.000;313-331:0.997;339-365:0.977;374-398:0.947;403-424:0.933;441-463:0.993;473-531:0.999;715-735:0.501;749-796:0.982;821-881:0.996;883-970:1.000;979-1001:1.000;1003-1044:1.000	WP_032557731.1	chromosome segregation protein SMC	Prochlorococcus sp. scB243_498C16	521
3243233	13	391	168-209:0.999;211-246:1.000;251-286:0.991;325-368:1.000;370-390:0.569;432-464:1.000;473-509:1.000;619-644:1.000;658-679:0.722;694-722:0.990;740-762:0.913;829-847:1.000;903-925:0.900	WP_048895359.1	exonuclease SbcC	Arthrospira sp. PCC 8005	1355
3498827	13	489	242-247:1.000;272-309:0.997;311-331:0.580;339-365:0.977;374-398:0.900;404-424:0.662;477-531:0.999;715-754:0.864;757-796:0.942;818-881:0.999;886-970:1.000;977-1001:1.000;1003-1044:1.000	WP_032514786.1	chromosome segregation protein SMC	Prochlorococcus marinus str. MIT 9116	521
3128291	13	394	179-203:0.998;205-247:1.000;266-297:1.000;381-392:1.000;416-440:0.998;442-462:0.539;478-509:1.000;557-584:0.998;623-656:1.000;711-739:1.000;749-797:0.999;799-825:0.997;828-864:0.843	WP_026785991.1	exonuclease SbcC	Planktothrix agardhii NIVA-CYA 15	1355
3246320	13	324	646-646:1.000;723-758:0.993;850-866:1.000;927-954:1.000;986-1019:0.946;1182-1212:0.999;1239-1260:0.739;1283-1304:0.912;1373-1412:1.000;1447-1486:1.000;1816-1836:0.518;1888-1896:0.898;2112-2134:0.702	WP_008051028.1	hypothetical protein	Arthrospira sp. PCC 8005	17696
3350118	13	392	235-244:0.999;313-358:1.000;371-423:1.000;426-448:1.000;527-528:1.000;692-714:0.979;727-748:0.684;751-793:0.998;795-817:0.997;882-934:1.000;936-967:1.000;984-1007:1.000;1010-1047:1.000	WP_010872001.1	chromosome segregation protein SMC	Synechocystis sp. PCC 6803 substr. PCC-P	521
3029777	13	394	179-203:0.998;205-247:1.000;266-297:1.000;381-392:1.000;416-440:0.998;442-462:0.539;478-509:1.000;557-584:0.998;623-656:1.000;711-739:1.000;749-797:0.999;799-825:0.997;828-864:0.843	WP_026795753.1	exonuclease SbcC	Planktothrix prolifica NIVA-CYA 540	1355
3052725	13	400	154-193:1.000;199-236:0.999;244-285:1.000;361-385:1.000;417-430:1.000;468-494:1.000;531-554:0.813;601-628:1.000;641-662:0.998;680-700:0.504;723-762:0.998;764-798:0.996;800-843:1.000	WP_019506201.1	hypothetical protein	Pleurocapsa sp. PCC 7319	1355
3448236	13	449	214-237:0.996;311-361:1.000;367-397:0.997;425-453:0.998;458-530:0.999;719-739:0.755;744-764:0.685;781-801:0.823;855-892:1.000;894-943:0.998;954-974:0.582;987-1008:1.000;1010-1056:1.000	WP_038001083.1	chromosome segregation protein SMC	Synechococcus sp. RS9917	521
2852519	13	341	162-193:1.000;237-239:0.987;250-285:1.000;357-389:1.000;400-430:0.997;470-493:0.999;531-560:1.000;607-626:1.000;641-661:0.590;685-705:0.999;709-733:0.702;751-771:0.958;797-840:1.000	WP_017303015.1	hypothetical protein	Spirulina subsalsa PCC 9445	1355
3045565	13	324	26-47:0.954;238-263:0.968;434-468:1.000;650-676:0.994;1081-1088:0.952;1235-1257:0.730;1425-1466:0.996;1491-1515:0.536;1562-1573:1.000;1589-1610:0.518;1648-1686:0.996;1688-1710:0.972;1762-1781:0.602	WP_012597210.1	chemotaxis protein	Cyanothece sp. PCC 8801	3641
3439600	13	467	135-155:0.743;188-208:0.504;254-278:0.991;363-400:1.000;425-452:1.000;458-483:0.996;495-530:1.000;715-738:0.785;774-798:0.560;813-886:1.000;888-970:1.000;980-1004:1.000;1007-1047:1.000	WP_041391299.1	chromosome segregation protein SMC	Prochlorococcus marinus str. MIT 9211	521
2510458	13	311	44-66:0.856;226-248:0.728;318-338:0.544;409-437:0.893;593-621:0.893;685-706:0.704;870-892:0.819;961-989:0.994;1141-1172:0.987;1199-1221:0.849;1236-1268:0.992;1526-1527:1.000;1644-1665:0.797	WP_012409220.1	diguanylate cyclase	Nostoc punctiforme PCC 73102	5166
3443013	13	459	241-253:1.000;312-319:0.987;344-365:0.628;374-398:0.947;403-424:0.933;426-461:0.648;473-531:1.000;737-754:0.976;757-796:0.997;818-881:1.000;884-970:1.000;979-1001:1.000;1003-1044:1.000	WP_032523022.1	chromosome segregation protein SMC	Prochlorococcus marinus str. MIT 9201	521
3702285	13	471	241-253:1.000;313-331:0.997;339-365:0.977;374-398:0.966;403-424:0.933;441-463:0.993;473-531:0.999;715-735:0.596;749-796:0.982;821-881:0.996;883-970:1.000;979-1001:1.000;1003-1044:1.000	WP_032560937.1	chromosome segregation protein SMC	Prochlorococcus sp. scB245a_520F22	521
2502708	13	338	238-274:0.999;339-355:0.995;361-389:1.000;465-493:1.000;508-528:0.732;531-551:0.645;573-603:1.000;624-644:0.650;658-680:0.755;683-706:0.989;723-760:1.000;778-798:0.995;801-826:1.000	WP_011243857.1	exonuclease SbcC	Synechococcus elongatus PCC 7942	1355
2718031	13	542	131-134:1.000;262-269:0.988;277-330:0.986;364-422:0.997;450-479:1.000;481-501:0.591;525-553:0.999;720-751:0.990;753-839:1.000;841-959:1.000;961-990:0.789;999-1021:1.000;1023-1068:1.000	WP_035149441.1	chromosome segregation protein SMC	Calothrix sp. 336/3	521
2881693	13	394	179-203:0.998;205-247:1.000;266-297:1.000;381-392:1.000;416-440:0.998;442-462:0.539;478-509:1.000;557-584:0.998;623-656:1.000;711-739:1.000;749-797:0.999;799-825:0.997;828-864:0.843	WP_026795753.1	exonuclease SbcC	Planktothrix mougeotii NIVA-CYA 405	1355
3305803	13	389	134-155:0.838;309-332:1.000;335-369:1.000;403-423:0.943;425-459:1.000;491-529:1.000;719-763:1.000;776-796:0.746;885-885:1.000;891-941:0.997;944-972:0.999;982-1006:1.000;1008-1048:1.000	WP_041710897.1	chromosome segregation protein SMC	Prochlorococcus marinus str. NATL2A	521
3075357	13	355	226-248:0.819;318-338:0.544;409-437:0.893;593-621:0.994;685-706:0.704;870-892:0.819;961-989:0.893;1054-1074:0.612;1141-1172:0.987;1199-1221:0.733;1237-1268:0.992;1478-1527:1.000;1929-1949:0.700	WP_015126578.1	sensor histidine kinase	Calothrix sp. PCC 7507	5166
3480418	13	447	241-256:1.000;311-331:0.991;339-371:0.996;374-398:0.947;403-424:0.933;441-470:0.987;476-531:0.994;736-736:0.797;749-796:0.994;821-864:0.998;885-970:1.000;979-1001:1.000;1003-1044:1.000	WP_033829875.1	chromosome segregation protein SMC	Prochlorococcus marinus str. MIT 9202	521
2893636	13	295	46-67:0.676;189-211:0.737;228-248:0.588;320-340:0.588;412-432:0.588;504-524:0.619;596-618:0.819;688-708:0.619;775-805:0.992;833-855:0.853;866-902:0.996;1158-1161:1.000;1231-1257:0.637	WP_023174119.1	sensor histidine kinase	Gloeobacter kilaueensis JS1	5166
3582047	13	466	241-253:1.000;312-331:0.997;339-371:0.977;374-398:0.947;403-424:0.933;441-463:0.993;476-531:0.991;715-754:0.864;776-796:0.812;821-881:1.000;884-970:1.000;979-1001:1.000;1003-1044:1.000	WP_032565401.1	chromosome segregation protein SMC	Prochlorococcus sp. scB243_495D8	521
3013544	13	416	215-217:0.999;224-249:0.956;339-370:0.999;374-402:0.986;499-531:1.000;699-720:0.755;738-774:0.942;784-817:1.000;819-880:1.000;885-937:1.000;948-968:0.513;977-999:1.000;1003-1043:1.000	WP_057178874.1	chromosome segregation protein SMC	Cylindrospermopsis sp. CR12	521
2580085	13	525	94-119:1.000;132-153:0.752;267-316:0.960;379-440:1.000;445-468:0.929;541-601:1.000;763-802:1.000;806-852:1.000;899-950:1.000;960-1008:1.000;1016-1039:0.899;1048-1073:1.000;1075-1116:1.000	WP_006632238.1	chromosome segregation protein SMC	Microcoleus vaginatus FGP-2	521
2821987	13	330	225-235:1.000;243-270:0.794;360-388:1.000;406-428:0.923;430-459:0.999;467-497:0.982;531-552:0.734;577-598:0.942;605-626:0.893;640-661:0.602;684-704:0.797;737-770:0.997;805-839:1.000	WP_008178050.1	exonuclease SbcC	Moorea producens 3L	1355
2910279	13	345	465-486:0.712;524-546:0.904;674-688:0.979;745-768:0.994;870-910:0.994;1085-1106:0.754;1113-1152:1.000;1299-1310:1.000;1313-1347:0.935;1368-1391:0.979;1411-1451:1.000;1496-1516:0.654;1596-1620:0.843	WP_052055971.1	hypothetical protein	Myxosarcina sp. GI1	6093
2524630	13	315	236-258:0.967;284-300:0.828;340-360:0.993;362-382:0.609;391-411:0.618;427-453:0.994;468-493:0.999;515-559:1.000;645-668:0.992;678-698:0.542;739-770:0.674;801-835:1.000;900-901:0.873	NP_925808.1	hypothetical protein	Gloeobacter violaceus PCC 7421	1355
2572528	13	408	215-217:0.999;224-249:0.956;339-370:0.999;380-400:0.647;499-531:1.000;699-720:0.755;738-774:0.942;784-817:1.000;819-880:1.000;885-937:1.000;948-968:0.513;977-999:1.000;1003-1043:1.000	WP_006276444.1	chromosome segregation protein SMC	Cylindrospermopsis raciborskii CS-505	521
2561778	13	346	646-646:1.000;723-758:0.993;850-866:1.000;927-954:1.000;986-1019:0.946;1182-1212:0.999;1239-1260:0.739;1283-1304:0.912;1373-1412:1.000;1447-1482:1.000;1816-1844:0.987;1851-1879:0.974;2069-2089:0.538	WP_006670628.1	hypothetical protein	Arthrospira maxima CS-328	17696
2617345	13	415	179-203:0.998;205-247:1.000;264-303:1.000;370-393:1.000;416-440:0.996;442-462:0.664;476-514:1.000;557-584:0.998;627-655:0.996;712-739:1.000;749-797:0.999;799-825:0.997;828-864:0.843	WP_042156262.1	exonuclease SbcC	Planktothrix agardhii NIVA-CYA 126/8	1355
3330536	13	528	107-127:0.724;270-277:1.000;340-432:1.000;458-487:1.000;489-509:0.573;533-560:0.999;729-809:1.000;814-847:0.978;849-912:1.000;914-967:1.000;969-992:0.683;1007-1029:1.000;1031-1077:1.000	WP_009457411.1	chromosome segregation protein SMC	Fischerella sp. JSC-11	521
3427395	13	392	235-244:0.999;313-358:1.000;371-423:1.000;426-448:1.000;527-528:1.000;692-714:0.979;727-748:0.684;751-793:0.998;795-817:0.997;882-934:1.000;936-967:1.000;984-1007:1.000;1010-1047:1.000	WP_010872001.1	chromosome segregation protein SMC	Synechocystis sp. PCC 6803	521
3060126	13	369	43-70:0.954;226-246:0.544;409-432:0.848;501-522:0.704;686-708:0.825;777-805:0.893;870-890:0.522;956-986:0.990;1015-1037:0.849;1052-1084:0.992;1287-1343:1.000;1413-1442:0.771;1455-1481:0.657	WP_062249659.1	hybrid sensor histidine kinase/response regulator	Fischerella sp. NIES-3754	5166
3631316	13	505	241-253:1.000;258-309:0.968;311-331:0.580;339-365:0.977;374-398:0.947;403-424:0.933;441-463:0.993;473-531:0.999;749-796:0.982;821-881:0.996;884-970:1.000;977-1001:1.000;1003-1044:1.000	WP_032563853.1	chromosome segregation protein SMC	Prochlorococcus sp. scB241_528N20	521
3007997	13	361	226-248:0.728;409-437:0.893;593-621:0.893;685-706:0.704;778-798:0.607;870-892:0.819;961-989:0.893;1054-1074:0.612;1141-1172:0.987;1199-1221:0.849;1237-1268:0.992;1473-1528:1.000;1942-1962:0.637	WP_062293443.1	hybrid sensor histidine kinase/response regulator	Nostoc piscinale CENA21	5166
3513400	13	489	242-247:1.000;272-309:0.997;311-331:0.580;339-365:0.977;374-398:0.900;404-424:0.662;477-531:0.999;715-754:0.864;757-796:0.942;818-881:0.999;886-970:1.000;977-1001:1.000;1003-1044:1.000	WP_032514786.1	chromosome segregation protein SMC	Prochlorococcus marinus str. MIT 9123	521
2977223	13	274	119-150:0.999;186-195:1.000;249-273:0.990;377-387:0.997;399-422:0.814;427-461:0.813;508-514:0.933;516-538:0.803;541-572:0.999;648-648:1.000;690-714:0.982;791-816:0.995;861-883:0.939	WP_044450007.1	hypothetical protein	Mastigocladus laminosus UU774	3319
3277317	13	392	235-244:0.999;313-358:1.000;371-423:1.000;426-448:1.000;527-528:1.000;692-714:0.979;727-748:0.684;751-793:0.998;795-817:0.997;882-934:1.000;936-967:1.000;984-1007:1.000;1010-1047:1.000	WP_010872001.1	chromosome segregation protein SMC	Synechocystis sp. PCC 6803 substr. GT-I	521
3137439	13	388	216-218:0.999;225-250:0.956;340-371:0.999;373-403:0.994;500-532:1.000;700-721:0.755;739-775:0.942;785-818:0.999;820-880:1.000;888-938:1.000;963-963:0.718;978-1000:1.000;1004-1037:1.000	WP_061546802.1	chromosome segregation protein SMC	Cylindrospermopsis raciborskii ITEP-A1	521
3508017	13	457	309-335:1.000;359-422:1.000;439-459:0.537;464-494:0.989;496-530:1.000;600-620:0.774;705-733:0.989;763-794:1.000;796-819:1.000;853-865:0.989;874-968:1.000;977-999:1.000;1001-1042:1.000	WP_019480179.1	hypothetical protein	Prochlorococcus sp. W11	521
3551368	13	434	254-256:1.000;258-278:0.629;313-317:0.996;339-365:0.977;374-398:0.947;403-424:0.933;476-531:0.999;734-755:0.647;757-796:0.969;821-881:0.996;884-970:1.000;979-1001:1.000;1003-1044:1.000	WP_032519832.1	chromosome segregation protein SMC	Prochlorococcus marinus str. SB	521
3036631	13	306	619-619:1.000;696-731:0.993;823-839:1.000;900-927:1.000;959-992:0.946;1155-1185:0.999;1212-1233:0.739;1256-1277:0.912;1346-1385:1.000;1420-1459:1.000;1807-1809:0.890;1861-1869:0.898;2085-2107:0.702	WP_046319585.1	hypothetical protein	Arthrospira sp. TJSD091	17696
3357203	13	429	105-125:0.506;325-334:0.999;394-454:1.000;482-489:0.900;514-549:1.000;613-619:1.000;778-813:0.998;826-885:1.000;898-959:1.000;968-1020:0.999;1046-1051:0.974;1060-1082:1.000;1084-1129:1.000	WP_006517240.1	condensin subunit Smc	Leptolyngbya sp. PCC 7375	521
2659150	13	461	136-136:0.751;239-273:0.999;334-394:1.000;425-430:1.000;452-481:0.995;553-554:0.997;720-753:0.994;755-841:1.000;850-908:1.000;916-961:0.999;963-992:0.900;1001-1023:1.000;1025-1071:1.000	WP_017314258.1	chromosome segregation protein SMC	Mastigocladopsis repens PCC 10914	521
3345549	13	363	43-69:0.917;226-248:0.728;317-340:0.829;409-432:0.893;593-621:0.893;685-713:0.893;777-798:0.704;865-895:0.976;925-945:0.853;956-992:1.000;1215-1252:1.000;1315-1351:0.990;1600-1620:0.628	WP_013323059.1	diguanylate cyclase	Cyanothece sp. PCC 7822	5166
3191177	13	394	179-203:0.998;205-247:1.000;266-297:1.000;381-392:1.000;416-440:0.998;442-462:0.539;478-509:1.000;557-584:0.998;623-656:1.000;711-739:1.000;749-797:0.999;799-825:0.997;828-864:0.843	WP_026795753.1	exonuclease SbcC	Planktothrix agardhii NIVA-CYA 34	1355
3287254	13	393	212-238:0.963;245-278:0.999;281-310:0.988;325-345:0.819;349-369:0.899;371-397:0.994;495-531:1.000;742-763:0.949;775-800:0.977;888-941:1.000;943-969:0.718;985-1006:1.000;1009-1053:1.000	WP_011620358.1	chromosome segregation protein SMC	Synechococcus sp. CC9311	521
3388216	13	359	44-64:0.840;225-253:0.893;318-340:0.819;410-430:0.679;501-522:0.704;594-616:0.819;685-713:0.893;778-798:0.612;865-895:0.987;923-945:0.853;954-992:1.000;1197-1252:1.000;1364-1384:0.517	WP_059002702.1	hybrid sensor histidine kinase/response regulator	Leptolyngbya sp. NIES-2104	5166
3331648	13	288	118-149:1.000;187-195:1.000;199-230:0.997;232-259:0.882;341-379:1.000;398-424:0.992;426-454:0.992;510-510:0.996;575-592:1.000;648-648:0.981;691-714:0.877;727-748:0.749;791-816:0.997	WP_009756833.1	hypothetical protein	Fischerella sp. JSC-11	3319
3144463	13	370	168-209:0.999;211-239:0.999;302-306:1.000;325-368:1.000;370-391:0.952;437-464:1.000;470-509:1.000;619-644:1.000;693-722:1.000;740-763:0.971;768-788:0.667;792-828:0.999;904-925:0.728	WP_006619373.1	exonuclease SbcC	Arthrospira platensis YZ	1355
3483107	13	489	242-247:1.000;272-309:0.997;311-331:0.580;339-365:0.977;374-398:0.900;404-424:0.662;477-531:0.999;715-754:0.864;757-796:0.942;818-881:0.999;886-970:1.000;977-1001:1.000;1003-1044:1.000	WP_032514786.1	chromosome segregation protein SMC	Prochlorococcus marinus str. MIT 9107	521
2586516	13	394	179-203:0.998;205-247:1.000;266-297:1.000;381-392:1.000;416-440:0.998;442-462:0.539;478-509:1.000;557-584:0.998;623-656:1.000;711-739:1.000;749-797:0.999;799-825:0.997;828-864:0.843	WP_026785991.1	exonuclease SbcC	Planktothrix rubescens NIVA-CYA 407	1355
2674534	13	295	44-66:0.778;226-248:0.819;318-338:0.679;502-523:0.754;593-614:0.704;685-706:0.634;778-800:0.819;869-897:0.893;962-982:0.612;1049-1079:0.976;1107-1129:0.853;1144-1176:0.997;1434-1435:1.000	WP_015205464.1	sensor histidine kinase	Crinalium epipsammum PCC 9333	5166
2852275	13	307	154-174:0.614;432-459:0.957;463-491:0.989;794-809:1.000;942-962:0.970;967-1012:1.000;1021-1071:0.991;1191-1200:1.000;1271-1274:1.000;1312-1313:0.996;1352-1381:1.000;1426-1447:0.912;1498-1524:0.994	WP_017302746.1	hypothetical protein	Spirulina subsalsa PCC 9445	139001
3202332	13	282	208-221:1.000;226-247:0.797;287-296:0.938;335-344:0.990;348-373:0.906;430-433:1.000;467-501:0.995;558-578:0.952;617-639:1.000;651-673:0.697;690-730:0.879;799-819:0.891;848-879:0.973	WP_036001280.1	exonuclease SbcC	Leptolyngbya sp. JSC-1	1355
2989853	13	361	176-190:0.655;227-248:0.995;250-282:1.000;307-335:0.984;365-383:1.000;401-430:1.000;432-452:0.824;464-494:1.000;531-557:1.000;602-627:1.000;641-682:1.000;730-777:0.994;813-830:0.972	WP_052275321.1	exonuclease SbcC	Microcystis panniformis FACHB-1757	1355
3388181	13	359	44-64:0.840;225-253:0.893;318-340:0.819;410-430:0.679;501-522:0.704;594-616:0.819;685-713:0.893;778-798:0.612;865-895:0.987;923-945:0.853;954-992:1.000;1197-1252:1.000;1364-1384:0.517	WP_059002702.1	hybrid sensor histidine kinase/response regulator	Leptolyngbya sp. NIES-2104	5166
2518631	13	305	98-121:0.968;197-218:0.849;243-264:0.849;335-356:0.740;381-402:0.740;427-448:0.849;473-494:0.740;519-540:0.740;565-586:0.849;841-862:0.623;1247-1271:0.835;1323-1358:1.000;1438-1459:0.918	WP_011611202.1	hypothetical protein	Trichodesmium erythraeum IMS101	25067
3583908	13	381	212-238:0.963;245-278:0.999;281-310:0.975;346-347:0.953;371-397:0.994;495-531:1.000;742-763:0.949;775-800:0.977;823-848:1.000;886-941:1.000;943-969:0.976;985-1006:1.000;1009-1053:1.000	WP_048347253.1	chromosome segregation protein SMC	Synechococcus sp. WH 8020	521
2950918	13	306	244-266:0.876;509-514:0.981;998-1019:0.684;1125-1145:0.609;1300-1325:0.959;1704-1724:0.827;1834-1858:0.988;1965-1988:0.963;2163-2187:0.814;2219-2240:0.749;2282-2311:0.651;2334-2366:1.000;2481-2508:0.999	WP_039725491.1	hypothetical protein	Lyngbya confervoides BDU141951	58624
3293396	13	370	168-209:0.999;211-239:0.999;302-306:1.000;325-368:1.000;370-391:0.952;437-464:1.000;470-509:1.000;619-644:1.000;693-722:1.000;740-763:0.971;768-788:0.667;792-828:0.999;904-925:0.728	WP_006619373.1	exonuclease SbcC	Arthrospira platensis str. Paraca	1355
3072901	13	306	120-155:0.986;790-795:0.777;921-928:1.000;946-970:0.870;1017-1043:0.974;1063-1086:0.743;1096-1116:0.963;1191-1218:1.000;1222-1260:0.996;1392-1412:0.758;1427-1450:0.872;1627-1647:0.527;1762-1787:0.952	WP_019500825.1	hypothetical protein	Pseudanabaena sp. PCC 6802	71179
3330453	13	318	9-33:0.976;77-103:0.991;276-303:0.891;439-450:0.971;499-519:0.523;576-581:0.999;679-741:1.000;844-874:0.999;997-998:0.882;1552-1578:0.997;1680-1704:0.946;1746-1769:0.951;1894-1920:0.922	WP_009458087.1	signal transduction histidine kinase	Fischerella sp. JSC-11	15352
2560218	13	454	198-218:0.836;225-248:0.716;318-374:1.000;410-416:0.999;442-466:0.877;468-488:0.562;512-539:0.996;732-785:1.000;793-826:0.958;828-893:1.000;898-946:0.940;986-1008:1.000;1010-1054:1.000	WP_011321352.1	chromosome partitioning protein Smc	Anabaena variabilis ATCC 29413	521
2602023	13	437	241-275:0.929;341-396:1.000;433-434:0.998;459-488:0.994;560-561:0.998;730-752:0.942;764-812:1.000;815-848:0.926;850-914:1.000;916-968:1.000;979-999:0.985;1008-1030:1.000;1033-1076:1.000	WP_015215667.1	condensin subunit Smc	Anabaena cylindrica PCC 7122	521
2932951	13	306	244-266:0.876;509-514:0.981;998-1019:0.684;1125-1145:0.609;1300-1325:0.959;1704-1724:0.827;1834-1858:0.988;1965-1988:0.963;2163-2187:0.814;2219-2240:0.749;2282-2311:0.651;2334-2366:1.000;2481-2508:0.999	WP_039725491.1	hypothetical protein	Aphanocapsa montana BDHKU210001	58624
2806529	13	391	168-209:0.999;211-246:1.000;251-286:0.991;325-368:1.000;370-390:0.569;432-464:1.000;473-509:1.000;619-644:1.000;658-679:0.722;694-722:0.990;740-762:0.913;829-847:1.000;903-925:0.900	WP_048895359.1	exonuclease SbcC	Arthrospira sp. PCC 8005	1355
2667548	13	362	44-66:0.672;226-248:0.728;409-437:0.893;593-621:0.893;685-713:0.893;870-892:0.819;961-989:0.893;1054-1074:0.581;1141-1172:0.987;1199-1221:0.849;1237-1268:0.992;1480-1527:1.000;1908-1928:0.567	WP_015209157.1	signal transduction histidine kinase	Cylindrospermum stagnale PCC 7417	5166
3395648	13	324	26-47:0.954;238-263:0.968;434-468:1.000;650-676:0.994;1081-1088:0.952;1235-1257:0.730;1425-1466:0.996;1491-1515:0.536;1562-1573:1.000;1589-1610:0.518;1648-1686:0.996;1688-1710:0.972;1762-1781:0.602	WP_015785039.1	chemotaxis protein	Cyanothece sp. PCC 8802	3641
2520554	13	336	56-76:0.961;78-99:0.849;344-365:0.706;435-458:0.946;528-549:0.849;574-595:0.849;620-641:0.849;711-734:0.922;788-822:0.996;886-912:1.000;925-955:0.994;1110-1132:0.832;1368-1408:1.000	WP_011613070.1	hypothetical protein	Trichodesmium erythraeum IMS101	10241
3527967	13	472	239-251:1.000;256-276:0.629;311-329:0.991;337-363:0.977;372-396:0.947;401-422:0.933;439-461:0.993;471-529:0.999;747-794:0.982;819-879:0.996;882-968:1.000;975-999:1.000;1001-1042:1.000	WP_025890231.1	chromosome segregation protein SMC	Prochlorococcus sp. scB241_526N9	521
3170131	13	338	238-274:0.999;339-355:0.995;361-389:1.000;465-493:1.000;508-528:0.732;531-551:0.645;573-603:1.000;624-644:0.650;658-680:0.755;683-706:0.989;723-760:1.000;778-798:0.995;801-826:1.000	WP_011243857.1	exonuclease SbcC	Synechococcus elongatus PCC 6301	1355
3691260	13	451	241-253:1.000;313-331:0.997;339-365:0.977;374-398:0.970;403-424:0.933;441-463:0.993;473-531:0.999;736-736:0.651;749-796:0.982;821-881:0.996;885-970:1.000;977-1001:1.000;1003-1044:1.000	WP_032558998.1	chromosome segregation protein SMC	Prochlorococcus sp. scB243_498P15	521
3564687	13	338	238-274:0.999;339-355:0.995;361-389:1.000;465-493:1.000;508-528:0.732;531-551:0.645;573-603:1.000;624-644:0.650;658-680:0.755;683-706:0.989;723-760:1.000;778-798:0.995;801-826:1.000	WP_011243857.1	exonuclease SbcC	Synechococcus sp. UTEX 2973	1355
3465785	13	300	121-147:0.949;295-317:0.770;390-417:1.000;440-460:0.832;575-595:0.505;717-737:0.818;762-785:0.999;806-829:0.701;901-921:0.834;944-965:0.569;990-1010:0.648;1121-1146:0.994;1234-1254:0.905	WP_002749174.1	clp amino terminal domain protein	Microcystis aeruginosa DIANCHI905	3546
2767599	13	311	125-168:1.000;209-223:1.000;240-271:0.998;332-341:0.997;370-398:0.998;441-457:0.997;523-544:1.000;589-614:1.000;677-689:1.000;692-722:1.000;732-754:0.754;836-857:0.564;900-926:0.997	WP_015191064.1	Tetratricopeptide TPR_1 repeat-containing protein	Gloeocapsa sp. PCC 7428	3319
3291066	13	402	179-203:0.998;205-247:1.000;264-303:1.000;381-392:1.000;416-440:0.998;442-462:0.539;478-509:1.000;557-584:0.998;623-656:1.000;711-739:1.000;749-797:0.999;799-825:0.997;828-864:0.843	WP_027255368.1	exonuclease SbcC	Planktothrix agardhii NIVA-CYA 56/3	1355
3116190	13	307	10-31:0.679;78-99:0.929;285-312:0.852;447-458:0.964;583-588:0.999;686-749:1.000;852-882:0.999;1005-1006:0.882;1420-1440:0.531;1560-1585:0.987;1688-1712:0.956;1752-1772:0.647;1902-1928:0.935	WP_016869224.1	hypothetical protein	Fischerella muscicola PCC 7414	15352
2640879	13	310	120-148:0.999;186-195:1.000;249-277:0.990;341-375:0.992;398-422:0.930;426-461:0.944;508-510:1.000;516-538:0.639;541-570:0.999;633-648:0.989;690-714:0.982;791-816:0.997;861-883:0.939	WP_016860518.1	hypothetical protein	Fischerella muscicola SAG 1427-1 = PCC 73103	3319
3302842	13	317	521-541:0.520;722-743:0.596;791-812:0.676;960-984:0.800;1027-1052:0.996;1059-1086:1.000;1129-1149:0.502;1165-1190:0.841;1232-1254:0.591;1333-1354:0.879;1370-1391:0.671;1444-1465:0.864;1503-1539:0.994	WP_002759111.1	Tetratricopeptide repeat protein	Microcystis aeruginosa PCC 9717	9714
2638398	13	288	118-149:1.000;187-195:1.000;199-230:0.997;232-259:0.850;341-379:1.000;398-424:0.992;426-454:0.992;510-510:0.996;575-592:1.000;648-648:0.981;691-714:0.877;727-748:0.749;791-816:0.997	WP_016872145.1	hypothetical protein	Fischerella thermalis PCC 7521	3319
3074282	13	385	51-71:0.622;555-575:0.540;600-624:0.985;991-1012:0.669;3793-3815:0.822;3957-3979:0.965;5068-5090:0.936;5435-5461:1.000;5463-5522:1.000;5686-5706:0.523;6229-6253:0.527;6270-6313:1.000;6401-6450:1.000	WP_019502255.1	hypothetical protein	Pseudanabaena sp. PCC 6802	70698
2799887	13	274	192-214:0.644;283-306:0.996;474-505:0.974;693-695:0.961;716-738:0.809;924-925:0.596;1025-1061:0.991;1118-1142:0.957;1189-1216:0.988;1253-1273:0.583;1290-1310:0.785;1432-1438:0.666;1540-1567:1.000	WP_045874532.1	hypothetical protein	Tolypothrix sp. PCC 7601	17639
2926997	13	291	152-179:1.000;184-215:0.999;267-274:0.824;314-334:0.520;419-441:0.768;459-479:0.862;575-586:0.915;666-678:1.000;685-718:0.976;733-764:1.000;844-865:0.596;946-967:0.909;1012-1034:0.854	WP_052289806.1	hypothetical protein	Scytonema millei VB511283	3319
2837573	13	315	13-48:0.985;61-82:0.612;124-145:0.989;209-231:0.998;269-301:1.000;405-431:0.999;442-463:1.000;478-498:0.667;507-528:0.891;535-558:0.895;601-621:0.740;1032-1052:0.525;1106-1126:0.586	WP_015174330.1	OmpA/MotB domain protein	Oscillatoria nigro-viridis PCC 7112	50840
2808528	13	324	646-646:1.000;723-758:0.993;850-866:1.000;927-954:1.000;986-1019:0.946;1182-1212:0.999;1239-1260:0.739;1283-1304:0.912;1373-1412:1.000;1447-1486:1.000;1816-1836:0.518;1888-1896:0.898;2112-2134:0.702	WP_008051028.1	hypothetical protein	Arthrospira sp. PCC 8005	17696
3524854	13	485	241-253:1.000;258-278:0.629;311-331:0.987;339-372:0.977;374-398:0.947;403-424:0.933;476-531:0.999;715-754:0.864;757-796:0.920;821-881:0.997;884-970:1.000;979-1001:1.000;1003-1044:1.000	WP_032515471.1	chromosome segregation protein SMC	Prochlorococcus marinus str. MIT 9314	521
3094249	13	508	234-266:0.996;272-295:0.948;360-424:1.000;429-457:0.880;479-512:1.000;525-583:0.999;757-793:0.843;812-846:1.000;867-928:1.000;949-987:0.738;992-1012:0.697;1028-1050:1.000;1052-1098:1.000	WP_008313213.1	condensin subunit Smc	Leptolyngbya sp. PCC 6406	521
2753263	13	297	157-166:1.000;175-218:1.000;256-279:0.663;332-354:0.852;356-387:0.996;448-470:0.999;493-502:0.550;508-534:0.959;592-593:0.994;709-731:0.982;735-771:0.996;844-864:0.538;980-1000:0.804	WP_015180849.1	hypothetical protein	Microcoleus sp. PCC 7113	3319
3320736	13	315	161-193:0.965;223-256:0.990;259-280:0.605;327-361:1.000;363-389:0.999;415-430:1.000;458-460:1.000;469-494:0.999;602-629:1.000;641-678:1.000;689-711:0.739;776-801:1.000;827-830:0.953	WP_012308222.1	DNA recombination protein RecF	Synechococcus sp. PCC 7002	1355
2813090	13	304	224-232:1.000;236-290:0.995;364-383:1.000;406-429:0.734;431-459:0.978;467-493:1.000;530-557:0.942;595-601:0.997;605-628:0.976;697-707:0.999;773-796:0.990;806-828:0.969;885-907:0.904	WP_015118121.1	exonuclease SbcC	Rivularia sp. PCC 7116	1355
3474058	13	321	163-185:0.990;227-252:0.994;315-317:0.998;348-379:0.999;390-415:0.999;431-451:0.595;466-488:0.655;595-625:1.000;645-680:1.000;705-729:0.999;734-754:0.618;800-832:0.988;883-903:0.524	WP_038016362.1	hypothetical protein	Synechococcus sp. PCC 7335	1355
3326531	13	392	235-244:0.999;313-358:1.000;371-423:1.000;426-448:1.000;527-528:1.000;692-714:0.979;727-748:0.684;751-793:0.998;795-817:0.997;882-934:1.000;936-967:1.000;984-1007:1.000;1010-1047:1.000	WP_010872001.1	chromosome segregation protein SMC	Synechocystis sp. PCC 6803 substr. PCC-N	521
3072653	13	361	272-293:0.845;514-538:0.997;550-572:0.851;710-732:0.807;767-809:0.973;848-897:0.965;964-989:0.844;1013-1033:0.620;1036-1056:0.779;1110-1114:0.993;1166-1198:0.904;1239-1274:0.999;1342-1374:0.985	WP_019500573.1	hypothetical protein	Pseudanabaena sp. PCC 6802	71042
2504147	13	338	207-231:0.960;254-276:0.742;299-323:0.992;345-369:0.981;391-415:0.982;484-507:0.648;530-553:0.596;572-598:0.909;618-642:0.922;661-688:0.992;751-776:0.974;913-947:0.981;1052-1077:0.999	WP_012264977.1	hypothetical protein	Microcystis aeruginosa NIES-843	3546
3414088	13	262	215-235:0.635;352-383:0.999;443-468:0.970;470-491:0.734;628-650:0.999;652-672:0.983;675-695:0.692;732-738:0.935;786-789:0.949;804-829:0.655;947-971:0.999;1117-1137:0.554;1169-1181:0.998	WP_002793087.1	hypothetical protein	Microcystis aeruginosa PCC 9808	53327
3437485	13	303	118-147:0.949;301-323:0.833;358-380:0.791;456-476:0.851;501-524:0.999;731-752:0.964;778-798:0.840;869-890:0.871;961-982:0.957;1007-1031:0.971;1056-1076:0.587;1134-1161:0.994;1272-1292:0.701	WP_004268294.1	Similar to Q110X8_TRIEI TPR repeat containing protein	Microcystis aeruginosa PCC 9701	3546
2682770	13	295	229-249:0.552;276-296:0.878;338-346:0.994;366-392:0.999;490-502:0.997;515-535:0.659;584-608:0.994;651-674:0.987;676-701:0.975;744-772:0.635;847-870:0.870;876-898:0.850;966-997:0.983	WP_015194820.1	hypothetical protein	Stanieria cyanosphaera PCC 7437	5403
2737688	13	287	2-34:0.998;517-539:0.732;940-949:0.992;1418-1438:0.579;1701-1721:0.863;1840-1868:0.969;1929-1950:0.935;2018-2044:0.958;2295-2315:0.560;2456-2478:0.843;3065-3088:0.914;3123-3134:0.864;3432-3452:0.818	WP_015078935.1	polyketide synthase	Anabaena sp. 90	8466
3056661	13	296	62-86:0.940;105-129:0.750;179-200:0.751;260-280:0.512;440-441:0.926;514-535:0.797;834-854:0.572;914-936:0.947;991-1016:0.995;1074-1102:0.993;1196-1222:0.997;1422-1442:0.625;1674-1705:0.967	WP_062243737.1	hypothetical protein	Fischerella sp. NIES-3754	17640
2975985	13	350	14-37:0.792;86-106:0.539;179-201:0.802;358-393:0.818;513-535:0.890;543-563:0.552;565-585:0.744;637-660:0.622;751-771:0.580;862-914:0.971;1048-1088:0.996;1159-1179:0.535;1653-1673:0.794	WP_044449445.1	histidine kinase	Mastigocladus laminosus UU774	2828
2951096	13	295	264-307:0.993;437-438:0.796;583-588:0.875;688-716:0.995;818-848:0.970;947-974:0.991;1024-1047:0.806;1084-1104:0.582;1338-1358:0.559;1477-1497:0.695;1617-1638:0.832;1647-1669:0.585;1807-1829:0.995	WP_039725627.1	hypothetical protein	Lyngbya confervoides BDU141951	58629
2933131	13	295	264-307:0.993;437-438:0.796;583-588:0.875;688-716:0.995;818-848:0.970;947-974:0.991;1024-1047:0.806;1084-1104:0.582;1338-1358:0.559;1477-1497:0.695;1617-1638:0.832;1647-1669:0.585;1807-1829:0.995	WP_039725627.1	hypothetical protein	Aphanocapsa montana BDHKU210001	58629
2521665	13	300	116-139:0.968;261-282:0.623;307-328:0.849;399-420:0.623;491-512:0.623;537-558:0.849;675-696:0.849;814-836:0.621;1042-1064:0.786;1086-1115:0.994;1201-1224:0.989;1451-1471:0.663;1491-1513:0.976	WP_011614167.1	hypothetical protein	Trichodesmium erythraeum IMS101	130604
3114816	13	272	64-84:0.795;105-129:0.750;179-200:0.751;260-280:0.512;440-441:0.926;525-536:0.836;906-926:0.649;986-1008:0.955;1066-1087:0.910;1107-1127:0.538;1146-1174:0.993;1494-1514:0.625;1746-1777:0.967	WP_016867686.1	hypothetical protein	Fischerella muscicola PCC 7414	17640
3711320	12	451	241-253:1.000;313-331:0.997;339-365:0.977;374-398:0.947;403-424:0.933;441-463:0.993;473-531:0.999;749-796:0.982;821-881:0.996;884-970:1.000;977-1001:1.000;1003-1044:1.000	WP_032520631.1	chromosome segregation protein SMC	Prochlorococcus sp. scB245a_521O20	521
3404189	12	266	183-210:0.992;230-251:0.691;278-298:0.816;323-344:0.961;380-400:0.882;487-508:0.724;604-609:0.945;661-685:0.880;694-724:0.940;784-822:1.000;904-916:0.910;1005-1020:0.999	WP_009545609.1	hypothetical protein	Cyanothece sp. ATCC 51472	3735
3501183	12	323	176-190:0.655;227-248:1.000;250-282:1.000;307-335:0.984;372-383:0.992;401-430:1.000;432-452:0.824;464-494:1.000;531-557:1.000;602-627:1.000;729-777:1.000;808-835:0.940	WP_061430533.1	exonuclease SbcC	Microcystis aeruginosa NIES-88	1355
2954210	12	373	160-200:0.994;280-313:0.965;320-354:0.997;360-383:0.955;390-417:0.996;467-493:0.997;508-528:0.874;530-566:1.000;592-626:1.000;659-684:0.939;733-765:0.976;799-830:0.998	WP_039728707.1	exonuclease SbcC	Lyngbya confervoides BDU141951	1355
3638366	12	451	241-253:1.000;313-331:0.997;339-365:0.977;374-398:0.947;403-424:0.933;441-463:0.993;473-531:0.999;749-796:0.982;821-881:0.996;884-970:1.000;977-1001:1.000;1003-1044:1.000	WP_042856619.1	chromosome segregation protein SMC	Prochlorococcus sp. scB243_495N4	521
2754324	12	332	655-678:0.924;828-848:0.616;998-1031:0.858;1197-1218:0.737;1394-1414:0.511;1542-1571:0.932;1738-1776:0.994;1796-1822:0.944;1831-1863:1.000;1899-1920:0.591;1958-1995:0.994;2071-2091:0.939	WP_015181909.1	methyl-accepting chemotaxis protein	Microcoleus sp. PCC 7113	3641
3657924	12	449	241-253:1.000;313-331:0.997;339-365:0.977;374-398:0.947;403-424:0.933;441-463:0.993;473-531:0.999;749-796:0.982;821-881:0.996;884-970:1.000;979-1001:1.000;1003-1044:1.000	WP_032560506.1	chromosome segregation protein SMC	Prochlorococcus sp. scB245a_518O7	521
2724568	12	219	76-96:0.622;151-152:1.000;215-240:0.994;484-509:0.999;664-665:0.979;779-804:0.648;931-944:0.993;1080-1101:0.649;1304-1321:0.994;1482-1498:1.000;1608-1628:0.674;1646-1669:0.958	WP_017716645.1	hypothetical protein	Oscillatoria sp. PCC 10802	125442
3238989	12	351	40-69:0.980;226-253:0.647;409-437:0.893;593-621:0.893;685-713:0.893;777-798:0.704;865-895:0.985;925-945:0.853;956-992:1.000;1214-1251:1.000;1321-1350:0.981;1825-1851:0.998	WP_015955741.1	diguanylate cyclase	Cyanothece sp. PCC 7424	5166
2724352	12	322	146-186:1.000;188-220:1.000;222-255:1.000;262-282:0.785;288-324:1.000;326-357:0.956;359-382:0.697;599-603:1.000;624-647:1.000;693-713:0.669;762-789:0.752;1138-1159:0.924	WP_020480613.1	hypothetical protein	Oscillatoria sp. PCC 10802	124920
3340781	12	417	215-244:0.950;309-367:1.000;369-397:1.000;425-452:0.832;495-530:1.000;743-765:0.991;776-801:0.943;814-853:0.992;892-942:1.000;948-973:0.944;985-1007:1.000;1009-1054:1.000	WP_036911581.1	chromosome segregation protein SMC	Prochlorococcus sp. MIT 0701	521
3572433	12	385	134-155:0.749;188-213:0.852;254-279:0.978;362-398:1.000;425-487:1.000;495-530:1.000;743-764:0.905;770-801:0.997;919-942:1.000;944-973:0.994;983-1007:1.000;1009-1050:1.000	WP_036892070.1	chromosome segregation protein SMC	Prochlorococcus marinus str. SS2	521
3084809	12	283	190-200:0.999;232-252:0.776;255-290:0.816;360-384:1.000;425-429:0.997;431-464:0.996;566-570:1.000;574-602:1.000;605-628:0.993;655-675:0.529;722-754:0.993;801-839:1.000	WP_009630297.1	exonuclease SbcC	Synechocystis sp. PCC 7509	1355
3040827	12	313	135-155:0.647;209-243:0.639;371-397:1.000;452-465:1.000;492-530:1.000;548-569:0.800;746-769:1.000;860-860:1.000;885-922:1.000;956-976:0.730;987-1010:1.000;1012-1058:1.000	WP_035832285.1	chromosome partitioning protein ParA	Cyanobium sp. CACIAM 14	521
2709336	12	430	219-248:0.811;318-374:0.999;410-416:0.999;437-466:0.951;512-539:0.996;742-785:1.000;794-826:0.926;828-891:1.000;898-946:0.987;952-973:0.509;986-1008:1.000;1010-1052:1.000	WP_010995301.1	chromosome segregation protein SMC	Nostoc sp. PCC 7120	521
2871622	12	342	4-27:0.689;44-66:0.749;226-248:0.761;318-339:0.640;409-437:0.893;594-616:0.819;685-713:0.893;777-798:0.704;865-895:0.985;923-945:0.853;956-992:0.997;1197-1252:1.000	WP_029633713.1	diguanylate cyclase	[Scytonema hofmanni] UTEX 2349	5166
3554693	12	496	239-251:1.000;256-307:0.988;309-329:0.760;337-367:0.968;372-399:0.983;402-422:0.849;474-529:0.990;755-794:1.000;796-816:0.718;821-968:1.000;977-999:1.000;1001-1042:1.000	WP_025925766.1	chromosome segregation protein SMC	Prochlorococcus sp. scB241_528J8	521
3407498	12	332	160-201:1.000;206-226:0.717;336-354:1.000;360-383:0.995;390-423:0.998;439-459:0.509;465-493:1.000;508-528:0.853;602-626:1.000;684-715:0.928;771-795:0.993;797-835:1.000	WP_028948122.1	exonuclease SbcC	Synechocystis sp. PCC 6714	1355
2690958	12	333	236-244:0.981;253-279:0.999;340-347:1.000;373-396:0.782;426-478:1.000;490-530:1.000;720-740:0.558;745-767:0.984;797-803:0.947;894-944:1.000;988-1009:1.000;1011-1057:1.000	WP_011359247.1	chromosome segregation protein SMC	Synechococcus sp. CC9902	521
3585587	12	385	134-155:0.749;188-213:0.852;254-279:0.978;362-398:1.000;425-487:1.000;495-530:1.000;743-764:0.905;770-801:0.997;919-942:1.000;944-973:0.994;983-1007:1.000;1009-1050:1.000	WP_036892070.1	chromosome segregation protein SMC	Prochlorococcus marinus str. SS51	521
3656082	12	451	241-253:1.000;313-331:0.997;339-365:0.977;374-398:0.947;403-424:0.933;441-463:0.993;473-531:0.999;749-796:0.982;821-881:0.996;884-970:1.000;977-1001:1.000;1003-1044:1.000	WP_032563619.1	chromosome segregation protein SMC	Prochlorococcus sp. scB245a_518K17	521
2511473	12	254	266-286:0.545;380-392:0.997;444-464:0.558;488-510:0.956;593-614:1.000;652-680:0.957;682-706:0.960;751-774:0.842;776-806:0.957;852-872:0.587;889-911:0.761;1004-1004:1.000	WP_012410141.1	hypothetical protein	Nostoc punctiforme PCC 73102	5403
3328980	12	344	41-69:0.893;225-248:0.848;317-338:0.620;502-524:0.825;593-621:0.893;685-706:0.620;772-804:0.990;831-853:0.849;868-900:0.992;1103-1159:1.000;1232-1258:0.708;1276-1297:0.774	WP_009460362.1	sensor histidine kinase	Fischerella sp. JSC-11	5166
2930438	12	269	94-120:0.993;257-282:0.928;1290-1310:0.731;1316-1344:0.978;1394-1415:0.643;1454-1475:0.881;1480-1502:0.993;1621-1641:0.853;1645-1666:0.939;2095-2121:1.000;2148-2171:0.790;2216-2220:0.988	WP_052289470.1	hypothetical protein	Scytonema millei VB511283	33578
3231924	12	235	119-150:0.999;186-195:1.000;377-387:0.999;399-422:0.814;441-461:0.813;508-514:0.933;516-538:0.803;541-572:0.999;648-648:1.000;690-714:0.982;791-816:0.997;861-883:0.939	WP_017310198.1	hypothetical protein	Fischerella sp. PCC 9339	3319
3652845	12	448	241-253:1.000;313-331:0.997;339-365:0.977;374-398:0.947;403-424:0.933;441-463:0.993;476-531:0.999;749-796:0.982;821-881:0.996;884-970:1.000;977-1001:1.000;1003-1044:1.000	WP_032550766.1	chromosome segregation protein SMC	Prochlorococcus sp. scB245a_518E10	521
2554515	12	267	85-107:0.878;517-539:0.808;550-576:0.999;610-636:1.000;786-808:0.998;960-990:0.983;1024-1044:0.619;1070-1075:0.842;1089-1109:0.519;1193-1203:1.000;1437-1457:0.527;1612-1644:1.000	WP_044205071.1	hypothetical protein	Coleofasciculus chthonoplastes PCC 7420	67577
2961009	12	274	216-237:0.720;544-564:0.689;579-600:0.986;608-636:0.999;647-668:1.000;676-701:0.990;714-738:0.918;749-769:0.843;778-804:0.998;846-872:0.994;886-906:0.783;978-988:0.957	WP_041041247.1	hypothetical protein	Tolypothrix campylonemoides VB511288	12509
3708090	12	451	240-252:1.000;312-330:0.997;338-364:0.977;373-397:0.947;402-423:0.933;440-462:0.993;472-530:0.999;748-795:0.982;820-880:0.996;883-969:1.000;976-1000:1.000;1002-1043:1.000	WP_032552690.1	chromosome segregation protein SMC	Prochlorococcus sp. scB243_498L10	521
3144223	12	310	664-688:1.000;729-768:1.000;806-818:0.952;860-863:1.000;937-964:1.000;996-1029:0.951;1192-1222:0.999;1383-1422:1.000;1457-1497:1.000;1898-1906:0.911;2000-2020:0.779;2121-2144:0.739	WP_062945620.1	hypothetical protein	Arthrospira platensis YZ	17696
2871312	12	301	201-230:1.000;284-317:0.990;360-383:1.000;406-426:0.707;467-493:0.999;577-601:1.000;605-627:0.774;659-690:1.000;705-727:0.805;740-772:0.976;774-798:0.934;836-839:1.000	WP_029633431.1	exonuclease SbcC	[Scytonema hofmanni] UTEX 2349	1355
3269731	12	269	135-138:0.684;284-306:0.973;477-505:0.879;660-692:0.975;716-736:0.653;924-925:0.596;946-977:0.997;1032-1061:0.986;1192-1216:0.993;1381-1401:0.512;1411-1431:0.695;1540-1567:1.000	WP_019490902.1	hypothetical protein	Calothrix sp. PCC 7103	17639
2845518	12	420	287-323:1.000;391-414:1.000;427-500:0.961;502-531:1.000;577-607:1.000;767-797:0.998;799-819:0.860;895-917:0.906;929-987:1.000;989-1012:0.993;1068-1088:0.958;1092-1136:1.000	WP_022607361.1	chromosome segregation protein SMC	Rubidibacter lacunae KORDI 51-2	521
2746603	12	335	90-151:1.000;187-196:1.000;210-230:0.698;309-337:0.999;342-386:0.996;436-457:0.910;511-516:0.982;545-573:1.000;612-649:0.999;727-749:0.958;793-817:0.987;862-886:0.968	WP_026731601.1	hypothetical protein	Fischerella sp. PCC 9605	3319
3130445	12	197	84-86:0.534;156-184:1.000;226-237:0.999;300-305:0.999;352-363:0.999;375-398:0.996;433-461:1.000;486-513:0.643;520-540:0.640;558-588:0.996;656-656:0.969;802-802:0.881	WP_051340202.1	hypothetical protein	Planktothrix agardhii NIVA-CYA 15	3319
2586732	12	199	84-86:0.534;153-183:0.998;226-237:0.999;300-305:0.999;352-363:0.999;375-398:0.996;433-461:1.000;486-513:0.643;520-540:0.640;558-588:0.996;656-656:0.969;802-802:0.881	WP_043936930.1	hypothetical protein	Planktothrix rubescens NIVA-CYA 407	3319
2666584	12	502	96-118:0.995;195-222:0.989;224-253:0.791;317-376:1.000;409-413:0.998;436-465:0.973;507-538:0.996;707-784:1.000;793-825:0.979;833-945:1.000;985-1007:1.000;1009-1055:1.000	WP_015208174.1	condensin subunit Smc	Cylindrospermum stagnale PCC 7417	521
2759795	12	517	262-269:0.998;278-336:0.999;339-399:1.000;402-429:0.957;527-556:1.000;721-748:0.999;750-806:1.000;809-843:1.000;845-960:1.000;963-983:0.537;1004-1035:1.000;1038-1079:1.000	WP_015142785.1	condensin subunit Smc	Pleurocapsa sp. PCC 7327	521
3577083	12	465	86-108:0.938;250-290:1.000;376-377:0.902;429-498:0.998;500-534:0.999;549-570:0.550;703-753:1.000;811-852:0.996;854-938:1.000;949-969:0.998;985-1016:1.000;1020-1060:1.000	WP_062433397.1	chromosome segregation protein SMC	Synechococcus sp. PCC 73109	521
2577934	12	279	68-68:0.950;319-339:0.679;411-433:0.819;503-523:0.640;595-617:0.819;779-799:0.588;866-892:0.950;924-948:0.962;963-993:0.940;1216-1249:1.000;1364-1390:0.879;1829-1853:0.591	WP_006634059.1	diguanylate cyclase	Microcoleus vaginatus FGP-2	5166
3207801	12	443	91-127:1.000;234-268:0.941;333-392:0.999;425-429:0.979;457-481:0.914;553-554:0.997;746-804:1.000;808-841:0.952;846-961:1.000;989-989:0.976;1001-1023:1.000;1025-1070:1.000	WP_015112850.1	condensin subunit Smc	Nostoc sp. PCC 7107	521
3381924	12	435	280-312:1.000;325-369:0.998;371-398:1.000;425-456:1.000;458-529:0.996;742-765:0.999;775-800:0.983;823-852:0.998;891-941:1.000;943-972:0.997;982-1006:1.000;1008-1046:1.000	WP_011934014.1	chromosome segregation protein SMC	Synechococcus sp. WH 7803	521
3679099	12	451	241-253:1.000;313-331:0.997;339-365:0.977;374-398:0.947;403-424:0.933;441-463:0.993;473-531:0.999;749-796:0.982;821-881:0.996;884-970:1.000;977-1001:1.000;1003-1044:1.000	WP_032566009.1	chromosome segregation protein SMC	Prochlorococcus sp. scB241_529O19	521
3032053	12	199	84-86:0.534;153-183:0.998;226-237:0.999;300-305:0.999;352-363:0.999;375-398:0.996;433-461:1.000;486-513:0.643;520-540:0.640;558-588:0.996;656-656:0.969;802-802:0.881	WP_051319778.1	hypothetical protein	Planktothrix prolifica NIVA-CYA 540	3319
3373773	12	405	209-247:1.000;309-309:0.993;311-333:0.644;344-367:0.804;374-398:0.985;448-454:0.947;473-531:0.999;716-736:0.615;767-796:0.999;860-970:1.000;979-1001:1.000;1003-1044:1.000	WP_041710531.1	chromosome segregation protein SMC	Prochlorococcus marinus str. MIT 9515	521
3706956	12	450	241-253:1.000;313-331:0.997;339-365:0.977;374-398:0.970;403-424:0.933;441-463:0.993;473-531:0.999;749-796:0.982;821-881:0.996;885-970:1.000;977-1001:1.000;1003-1044:1.000	WP_032559442.1	chromosome segregation protein SMC	Prochlorococcus sp. scB245a_521N5	521
3699405	12	451	241-253:1.000;313-331:0.997;339-365:0.977;374-398:0.947;403-424:0.933;441-463:0.993;473-531:0.999;749-796:0.982;821-881:0.996;884-970:1.000;977-1001:1.000;1003-1044:1.000	WP_032520631.1	chromosome segregation protein SMC	Prochlorococcus sp. scB245a_519O11	521
3696129	12	454	241-253:1.000;313-331:0.997;339-365:0.977;374-401:0.983;403-424:0.933;441-463:0.993;473-531:0.999;749-796:0.982;821-881:0.996;884-970:1.000;977-1001:1.000;1003-1044:1.000	WP_032559994.1	chromosome segregation protein SMC	Prochlorococcus sp. scB245a_519D13	521
2724546	12	290	48-58:1.000;147-173:0.982;278-298:0.793;597-606:1.000;732-756:0.980;852-879:0.999;1090-1119:0.996;1208-1247:0.572;1306-1332:0.894;1438-1463:0.954;1557-1577:0.532;1730-1753:0.878	WP_017716620.1	hypothetical protein	Oscillatoria sp. PCC 10802	125605
3693329	12	451	241-253:1.000;313-331:0.997;339-365:0.977;374-398:0.947;403-424:0.933;441-463:0.993;473-531:0.999;749-796:0.982;821-881:0.996;884-970:1.000;977-1001:1.000;1003-1044:1.000	WP_032559239.1	chromosome segregation protein SMC	Prochlorococcus sp. scB243_498P3	521
3295834	12	372	195-220:0.963;222-255:1.000;315-383:0.999;391-431:0.951;529-536:1.000;703-733:0.961;747-776:1.000;829-868:0.994;942-947:1.000;955-978:0.988;987-1009:1.000;1012-1051:1.000	WP_035737512.1	chromosome segregation protein SMC	Arthrospira platensis str. Paraca	521
3234716	12	346	211-223:1.000;231-287:1.000;293-315:0.941;363-385:1.000;468-494:0.997;531-557:0.921;578-602:0.999;606-630:0.988;650-689:0.999;723-749:0.997;751-773:0.998;800-835:1.000	WP_017313141.1	exonuclease SbcC	Fischerella sp. PCC 9339	1355
3586973	12	418	215-244:0.967;309-367:1.000;369-397:0.999;425-452:0.929;493-530:1.000;743-765:0.994;776-801:0.962;814-853:0.971;892-942:0.999;948-973:0.944;986-1007:1.000;1009-1054:1.000	WP_041374677.1	chromosome partitioning protein ParA	Prochlorococcus marinus str. MIT 9303	521
2638876	12	267	219-240:0.995;513-536:0.878;613-637:0.993;650-670:0.656;680-706:0.914;718-739:0.946;749-773:0.975;786-810:0.903;854-875:0.731;884-910:1.000;921-946:0.997;1027-1027:0.991	WP_016858394.1	hypothetical protein	Fischerella muscicola SAG 1427-1 = PCC 73103	12509
2740505	12	246	36-56:0.663;143-171:1.000;209-223:1.000;245-272:0.996;296-317:0.814;363-368:0.928;416-426:0.967;474-484:0.967;498-529:0.888;556-580:0.988;593-614:0.931;726-749:0.954	WP_015083180.1	hypothetical protein	Anabaena sp. 90	3319
3458119	12	485	241-253:0.998;272-311:0.999;339-365:0.932;374-398:0.946;441-463:0.908;476-531:0.997;707-754:0.969;757-796:0.994;821-881:0.998;886-970:1.000;977-1001:1.000;1003-1044:1.000	WP_032525764.1	chromosome segregation protein SMC	Prochlorococcus marinus str. MIT 9302	521
3058908	12	271	187-207:0.862;316-345:1.000;374-396:0.989;489-515:0.984;532-553:0.964;568-596:0.961;625-645:0.573;687-711:0.971;760-783:0.771;785-808:0.818;897-909:0.792;1002-1013:1.000	WP_062247784.1	hypothetical protein	Fischerella sp. NIES-3754	3735
3668610	12	451	239-251:1.000;311-329:0.997;337-363:0.977;372-396:0.947;401-422:0.933;439-461:0.993;471-529:0.999;747-794:0.982;819-879:0.996;882-968:1.000;975-999:1.000;1001-1042:1.000	WP_025943857.1	chromosome segregation protein SMC	Prochlorococcus sp. scB241_527I9	521
3578515	12	295	161-193:0.965;223-256:0.994;327-361:1.000;363-389:1.000;415-430:1.000;458-460:1.000;469-494:0.999;602-629:1.000;641-678:1.000;685-711:0.946;778-801:1.000;827-830:0.953	WP_062436073.1	exonuclease SbcC	Synechococcus sp. PCC 73109	1355
3112727	12	255	118-149:0.999;187-195:1.000;260-271:0.959;313-339:1.000;341-378:0.996;398-424:0.997;427-451:0.936;510-510:0.997;640-648:1.000;691-714:0.877;791-816:0.997;861-885:0.939	WP_016865412.1	hypothetical protein	Fischerella muscicola PCC 7414	3319
3079962	12	456	260-284:0.992;392-401:0.997;415-445:0.997;473-502:1.000;548-578:0.999;740-836:1.000;838-862:0.951;867-937:1.000;943-982:0.998;984-1013:0.896;1022-1044:1.000;1046-1088:1.000	WP_015131288.1	condensin subunit Smc	Calothrix sp. PCC 7507	521
2555525	12	230	26-51:0.988;118-137:1.000;189-209:0.999;249-267:0.897;301-325:1.000;370-371:0.998;427-450:0.999;523-526:0.998;573-593:0.526;641-661:0.528;743-764:0.955;775-799:0.977	WP_006098023.1	hypothetical protein	Coleofasciculus chthonoplastes PCC 7420	3319
3397381	12	417	215-244:0.950;309-367:1.000;369-397:1.000;425-452:0.832;495-530:1.000;743-765:0.991;776-801:0.943;814-853:0.992;892-942:1.000;948-973:0.944;985-1007:1.000;1009-1054:1.000	WP_036911581.1	chromosome segregation protein SMC	Prochlorococcus sp. MIT 0702	521
3665644	12	451	241-253:1.000;313-331:0.997;339-365:0.977;374-398:0.947;403-424:0.933;441-463:0.993;473-531:0.999;749-796:0.982;821-881:0.996;884-970:1.000;977-1001:1.000;1003-1044:1.000	WP_032527781.1	chromosome segregation protein SMC	Prochlorococcus sp. scB241_526D20	521
2581330	12	272	228-242:1.000;246-266:0.529;269-311:0.999;400-403:1.000;431-448:0.976;450-471:0.867;485-520:1.000;589-618:0.999;636-659:0.991;751-755:1.000;785-805:0.645;854-886:0.916	WP_009554372.1	ATPase involved in DNA repair	Oscillatoriales cyanobacterium JSC-12	1355
2697097	12	297	122-150:1.000;269-289:0.507;442-473:0.948;655-670:0.983;811-833:0.897;1249-1277:0.992;1382-1402:0.520;1513-1535:0.723;1635-1666:0.990;1772-1797:0.998;1896-1918:0.851;2485-2506:0.798	WP_058183831.1	hypothetical protein	Mastigocoleus testarum BC008	7008
3372006	12	444	241-253:1.000;312-331:0.997;339-365:0.977;374-395:0.676;403-424:0.933;441-463:0.993;476-531:0.991;749-796:0.984;821-881:0.996;884-970:1.000;979-1001:0.999;1003-1044:1.000	WP_011817547.1	chromosome segregation protein SMC	Prochlorococcus marinus str. AS9601	521
3676189	12	451	241-253:1.000;313-331:0.997;339-365:0.977;374-398:0.947;403-424:0.933;441-463:0.993;473-531:0.999;749-796:0.982;821-881:0.996;884-970:1.000;977-1001:1.000;1003-1044:1.000	WP_032566821.1	chromosome segregation protein SMC	Prochlorococcus sp. scB241_529B19	521
2738816	12	481	263-287:0.983;385-477:1.000;503-532:0.921;534-554:0.830;604-618:0.996;812-855:1.000;857-892:0.997;894-954:1.000;956-1012:1.000;1014-1043:0.969;1052-1074:1.000;1076-1121:1.000	WP_015080095.1	chromosome segregation protein SMC	Anabaena sp. 90	521
3547541	12	291	210-223:0.999;311-322:0.990;360-383:0.873;448-450:0.987;463-492:1.000;529-556:0.998;576-598:0.878;639-663:0.969;675-696:0.794;702-732:0.996;740-777:1.000;805-845:1.000	WP_017327403.1	hypothetical protein	Synechococcus sp. PCC 7336	1355
2650495	12	374	89-112:0.920;191-192:0.758;195-235:1.000;262-285:0.986;361-389:1.000;401-430:1.000;469-494:1.000;512-566:1.000;604-627:1.000;641-698:1.000;705-731:0.992;804-837:1.000	WP_015228717.1	exonuclease SbcC	Dactylococcopsis salina PCC 8305	1355
3210865	12	302	242-262:0.527;328-355:0.999;672-694:0.832;733-754:0.946;765-791:0.996;796-829:0.880;874-896:0.609;954-959:0.999;982-1015:1.000;1035-1058:0.948;1068-1092:0.877;1122-1156:0.998	WP_044500364.1	hypothetical protein	Nostoc sp. PCC 7107	11548
2577411	12	310	15-48:0.749;61-83:0.902;124-145:0.989;184-229:1.000;275-301:0.997;313-333:0.665;405-431:0.999;442-463:1.000;507-528:0.891;535-558:0.881;601-621:0.544;1107-1127:0.592	WP_006634615.1	OmpA/MotB domain protein	Microcoleus vaginatus FGP-2	50840
3145116	12	372	195-220:0.963;222-255:1.000;315-383:0.999;391-431:0.951;529-536:1.000;703-733:0.961;747-776:1.000;829-868:0.994;942-947:1.000;955-978:0.988;987-1009:1.000;1012-1051:1.000	WP_035737512.1	chromosome segregation protein SMC	Arthrospira platensis YZ	521
3002344	12	369	109-129:0.535;169-201:1.000;258-267:1.000;288-334:1.000;378-406:0.884;427-492:0.999;531-571:1.000;745-754:1.000;768-800:0.999;804-834:0.995;843-863:0.512;880-906:0.795	WP_054466660.1	hypothetical protein	Planktothricoides sp. SR001	11810
3621071	12	490	249-256:1.000;258-309:0.996;311-331:0.760;339-372:0.977;374-401:0.977;404-424:0.849;476-531:0.995;736-796:1.000;821-881:0.998;888-970:1.000;979-1001:1.000;1003-1044:1.000	WP_032559303.1	chromosome segregation protein SMC	Prochlorococcus sp. scB245a_520K10	521
2819341	12	319	140-183:1.000;207-239:0.999;268-295:0.971;298-323:0.995;347-376:1.000;384-406:0.897;437-457:0.714;508-528:0.730;552-574:0.866;593-617:0.903;635-657:0.851;782-803:0.683	WP_039900113.1	hypothetical protein	Microcystis sp. T1-4	133809
2867912	12	313	160-201:1.000;203-237:0.997;379-386:1.000;419-429:0.998;431-451:0.548;464-493:1.000;508-528:0.623;555-579:0.985;604-628:0.981;638-679:1.000;701-725:0.967;803-830:1.000	WP_024125184.1	nuclease SbcCD subunit C	Thermosynechococcus sp. NK55a	1355
2816092	12	270	19-49:0.998;116-138:1.000;147-175:0.995;220-240:0.555;309-320:0.896;322-351:0.927;383-407:0.995;453-474:0.996;477-500:0.950;605-608:1.000;862-882:0.830;895-922:0.984	WP_052330851.1	hypothetical protein	Rivularia sp. PCC 7116	3319
2880000	12	199	84-86:0.534;153-183:0.998;226-237:0.999;300-305:0.999;352-363:0.999;375-398:0.996;433-461:1.000;486-513:0.643;520-540:0.640;558-588:0.996;656-656:0.969;802-802:0.881	WP_051319778.1	hypothetical protein	Planktothrix mougeotii NIVA-CYA 405	3319
2904409	12	280	72-74:0.999;112-166:0.996;217-226:0.864;265-286:0.742;290-315:0.993;345-352:0.924;385-405:0.768;446-479:1.000;523-556:0.674;630-652:0.867;663-685:0.988;766-786:0.642	WP_007353827.1	Tetratricopeptide repeat domain protein	[Oscillatoria] sp. PCC 6506	3319
3118744	12	314	23-52:1.000;175-195:0.520;197-222:0.940;382-407:0.797;559-579:0.545;755-777:0.884;932-965:0.818;991-1011:0.765;1039-1059:0.643;1092-1119:0.925;1157-1195:0.970;1214-1237:0.925	WP_016879283.1	hypothetical protein	Chlorogloeopsis fritschii PCC 9212	3641
3496541	12	277	58-82:0.952;236-257:0.569;350-385:0.920;470-500:0.985;510-530:0.516;567-601:0.985;611-631:0.516;707-711:1.000;754-757:0.999;765-792:1.000;796-821:0.999;825-847:0.989	WP_045357183.1	membrane protein	Microcystis aeruginosa NIES-44	12517
3430502	12	385	134-155:0.749;188-213:0.852;254-279:0.978;362-398:1.000;425-487:1.000;495-530:1.000;743-764:0.905;770-801:0.997;919-942:1.000;944-973:0.994;983-1007:1.000;1009-1050:1.000	WP_036892070.1	chromosome segregation protein SMC	Prochlorococcus sp. SS52	521
3191762	12	199	84-86:0.534;153-183:0.998;226-237:0.999;300-305:0.999;352-363:0.999;375-398:0.996;433-461:1.000;486-513:0.643;520-540:0.640;558-588:0.996;656-656:0.969;802-802:0.881	WP_051319778.1	hypothetical protein	Planktothrix agardhii NIVA-CYA 34	3319
3307698	12	459	249-256:1.000;258-309:0.996;339-365:0.977;374-398:0.946;403-424:0.941;477-531:1.000;737-754:0.821;757-796:0.998;823-881:0.951;885-970:1.000;977-1001:0.998;1003-1044:1.000	WP_011375623.1	chromosome segregation protein SMC	Prochlorococcus marinus str. MIT 9312	521
2510356	12	356	371-393:0.702;1074-1122:0.886;1126-1165:1.000;1206-1229:0.922;1333-1353:0.598;1359-1381:0.928;1465-1487:0.936;1511-1533:0.751;1622-1667:1.000;1749-1774:0.971;1795-1831:0.953;1837-1857:0.560	WP_012409135.1	TP901 family phage tail tape measure protein	Nostoc punctiforme PCC 73102	120848
3284542	12	276	55-75:0.728;140-157:0.999;174-199:0.997;229-251:0.846;321-341:0.998;349-380:0.977;383-403:0.613;464-472:0.998;556-582:0.978;595-620:0.997;629-650:0.999;692-721:1.000	WP_035992669.1	hypothetical protein	Leptolyngbya sp. KIOST-1	16222
2635215	12	507	270-277:1.000;340-432:1.000;458-487:1.000;489-509:0.573;533-560:0.999;729-809:1.000;814-847:0.978;849-912:1.000;914-967:1.000;969-992:0.683;1007-1029:1.000;1031-1077:1.000	WP_026086351.1	chromosome segregation protein SMC	Fischerella thermalis PCC 7521	521
3713009	12	448	241-253:1.000;313-331:0.997;339-365:0.977;374-398:0.947;403-424:0.933;441-463:0.993;476-531:0.999;749-796:0.982;821-881:0.996;884-970:1.000;977-1001:1.000;1003-1044:1.000	WP_032550766.1	chromosome segregation protein SMC	Prochlorococcus sp. scB241_529J11	521
3251786	12	204	84-86:0.534;153-188:0.999;226-237:0.999;300-305:0.999;352-363:0.999;375-398:0.996;433-461:1.000;486-513:0.643;520-540:0.640;558-588:0.996;656-656:0.969;802-802:0.881	WP_043938566.1	hypothetical protein	Planktothrix prolifica NIVA-CYA 98	3319
3113260	12	515	117-139:0.757;270-277:0.999;340-432:1.000;458-487:0.999;489-509:0.582;533-561:0.999;729-847:1.000;849-910:1.000;914-967:0.999;993-998:0.734;1007-1029:1.000;1031-1077:1.000	WP_026085797.1	chromosome segregation protein SMC	Fischerella muscicola PCC 7414	521
3644099	12	443	241-253:1.000;313-331:0.997;339-365:0.977;374-398:0.947;403-424:0.933;441-463:0.993;473-531:0.999;757-796:0.855;821-881:0.996;884-970:1.000;977-1001:1.000;1003-1044:1.000	WP_032552138.1	chromosome segregation protein SMC	Prochlorococcus sp. scB243_497I20	521
2877138	12	305	194-203:0.930;249-277:1.000;372-384:1.000;438-464:0.838;472-493:0.879;512-546:1.000;578-600:0.875;603-629:1.000;675-707:1.000;742-768:0.818;772-795:0.957;797-831:0.998	WP_012953846.1	exonuclease SbcC	Candidatus Atelocyanobacterium thalassa isolate ALOHA	1355
2539897	12	310	668-692:1.000;733-772:1.000;810-822:0.952;864-867:1.000;941-968:1.000;1000-1033:0.951;1196-1226:0.999;1387-1426:1.000;1461-1501:1.000;1902-1910:0.911;2004-2024:0.779;2125-2148:0.739	WP_043468062.1	hypothetical protein	Arthrospira platensis NIES-39	17696
3703855	12	451	241-253:1.000;313-331:0.997;339-365:0.977;374-398:0.947;403-424:0.933;441-463:0.993;473-531:0.999;749-796:0.982;821-881:0.996;884-970:1.000;977-1001:1.000;1003-1044:1.000	WP_032520631.1	chromosome segregation protein SMC	Prochlorococcus sp. scB245a_521B10	521
3263090	12	338	43-70:0.954;226-246:0.544;317-343:0.984;409-430:0.704;502-522:0.607;593-616:0.893;685-713:0.893;864-896:0.990;923-945:0.849;961-992:0.992;1195-1251:1.000;1369-1389:0.524	WP_026720618.1	diguanylate cyclase	Fischerella sp. PCC 9431	5166
2786952	12	266	183-210:0.992;230-251:0.691;278-298:0.816;323-344:0.961;380-400:0.882;487-508:0.724;604-609:0.945;661-685:0.880;694-724:0.940;784-822:1.000;904-916:0.910;1005-1020:0.999	WP_009545609.1	hypothetical protein	Cyanothece sp. ATCC 51142	3735
2641321	12	419	116-139:0.996;267-274:1.000;430-433:1.000;455-484:1.000;486-506:0.573;530-558:0.999;725-844:1.000;849-906:1.000;916-964:1.000;990-995:0.734;1004-1026:1.000;1028-1074:1.000	WP_026086884.1	chromosome segregation protein SMC	Fischerella muscicola SAG 1427-1 = PCC 73103	521
3629731	12	455	241-253:1.000;312-331:0.996;339-365:0.911;374-398:0.947;403-424:0.933;441-463:0.993;473-531:0.999;736-736:0.651;749-796:0.986;821-970:1.000;977-1001:1.000;1003-1044:1.000	WP_032571018.1	chromosome segregation protein SMC	Prochlorococcus sp. scB241_528N17	521
2846879	12	280	72-74:0.999;112-166:0.996;217-226:0.864;265-286:0.742;290-315:0.993;345-352:0.924;385-405:0.768;446-479:1.000;523-556:0.674;630-652:0.867;663-685:0.988;766-786:0.642	WP_007353827.1	Tetratricopeptide repeat domain protein	Kamptonema formosum PCC 6407	3319
3319281	12	456	86-108:0.938;250-290:1.000;376-377:0.902;381-401:0.532;429-498:0.998;503-534:0.999;699-753:1.000;820-852:0.996;854-938:1.000;949-969:0.998;985-1016:1.000;1020-1060:1.000	WP_012306741.1	chromosome segregation protein SMC	Synechococcus sp. PCC 7002	521
3478744	12	321	176-190:0.655;227-248:0.995;250-282:1.000;307-335:0.984;372-383:0.992;401-430:1.000;432-452:0.824;464-494:1.000;531-557:1.000;604-627:1.000;730-777:1.000;807-835:0.997	WP_016516796.1	DNA double-strand break repair Rad50 ATPase	Microcystis aeruginosa SPC777	1355
3232748	12	329	44-70:0.917;226-246:0.544;317-343:0.984;409-430:0.704;502-522:0.607;594-616:0.825;686-706:0.710;864-896:0.990;923-945:0.849;961-992:0.992;1195-1251:1.000;1368-1389:0.726	WP_017311077.1	diguanylate cyclase	Fischerella sp. PCC 9339	5166
2698152	12	463	146-149:0.988;173-193:0.764;253-285:0.999;441-444:1.000;466-495:1.000;497-517:0.980;541-571:0.999;746-858:1.000;860-978:1.000;989-1009:0.670;1018-1040:1.000;1042-1084:1.000	WP_027846198.1	chromosome segregation protein SMC	Mastigocoleus testarum BC008	521
3591454	12	319	239-244:0.981;253-279:0.999;340-347:1.000;373-396:0.782;455-478:1.000;490-530:1.000;720-740:0.558;745-767:0.984;779-803:0.995;894-944:1.000;988-1009:1.000;1011-1057:1.000	WP_009790569.1	chromosome segregation protein SMC	Synechococcus sp. BL107	521
3621661	12	451	239-251:1.000;311-329:0.997;337-363:0.977;372-396:0.947;401-422:0.933;439-461:0.993;471-529:0.999;747-794:0.982;819-879:0.996;882-968:1.000;975-999:1.000;1001-1042:1.000	WP_025920529.1	chromosome segregation protein SMC	Prochlorococcus sp. scB245a_521N3	521
2604578	12	362	134-164:1.000;325-362:1.000;466-488:0.813;644-671:0.769;777-802:0.611;1028-1058:0.852;1143-1176:1.000;1280-1307:0.936;1402-1426:0.996;1586-1623:0.978;1785-1823:1.000;1874-1894:0.601	WP_017296702.1	hypothetical protein	Nodosilinea nodulosa PCC 7104	7775
2685327	12	291	109-133:0.835;150-171:0.954;571-607:1.000;687-691:0.853;757-782:1.000;793-822:0.990;854-868:0.950;882-918:0.992;945-969:0.909;995-1015:0.630;1025-1048:0.862;1086-1109:1.000	WP_017286834.1	hypothetical protein	Leptolyngbya boryana PCC 6306	122243
3022469	12	245	36-56:0.663;142-171:1.000;209-223:1.000;247-267:0.866;284-304:0.594;307-327:0.503;332-353:0.866;414-427:0.947;463-473:0.876;501-524:0.986;538-559:0.931;672-694:0.976	WP_039201869.1	hypothetical protein	Aphanizomenon flos-aquae 2012/KM1/D3	3319
3595595	12	378	212-238:0.963;245-276:0.994;311-322:0.986;325-369:0.895;371-397:0.994;495-531:1.000;744-765:0.982;777-801:0.988;890-943:1.000;945-971:0.976;984-1008:1.000;1011-1055:1.000	WP_038014521.1	chromosome segregation protein SMC	Synechococcus sp. WH 8016	521
2800152	12	252	241-243:0.973;340-368:0.625;380-406:0.905;421-444:0.985;520-540:0.722;623-625:0.979;855-875:0.589;892-916:0.852;1050-1072:0.689;1292-1312:0.659;1385-1416:1.000;1464-1486:0.907	WP_045874805.1	hypothetical protein	Tolypothrix sp. PCC 7601	12276
3688827	12	447	241-253:1.000;313-331:0.997;343-365:0.883;374-398:0.947;403-424:0.933;441-463:0.993;473-531:0.999;749-796:0.982;821-881:0.996;884-970:1.000;977-1001:1.000;1003-1044:1.000	WP_032559925.1	chromosome segregation protein SMC	Prochlorococcus sp. scB243_498G3	521
2842339	12	306	40-68:0.980;319-339:0.679;411-433:0.819;503-523:0.640;595-617:0.819;779-799:0.588;866-892:0.950;924-946:0.853;962-993:0.992;1216-1249:1.000;1364-1390:0.879;1828-1852:0.591	WP_015178910.1	sensor histidine kinase	Oscillatoria nigro-viridis PCC 7112	5166
2781619	12	614	144-184:1.000;260-317:1.000;351-412:1.000;417-455:1.000;458-532:1.000;535-575:1.000;628-662:1.000;665-745:1.000;788-814:1.000;860-897:1.000;967-1014:1.000;1023-1091:1.000	WP_010475778.1	hypothetical protein	Acaryochloris sp. CCMEE 5410	56840
3523723	12	459	249-256:1.000;258-309:0.996;339-365:0.977;374-398:0.946;403-424:0.941;477-531:1.000;737-754:0.821;757-796:0.998;823-881:0.951;885-970:1.000;977-1001:0.998;1003-1044:1.000	WP_011375623.1	chromosome segregation protein SMC	Prochlorococcus marinus str. MIT 9311	521
2703093	12	259	172-203:1.000;261-288:1.000;297-319:0.879;321-345:0.980;418-418:1.000;420-440:0.911;466-490:0.795;526-536:0.993;588-596:1.000;646-660:0.999;668-712:0.996;714-737:0.996	WP_023071704.1	smc domain-containing protein	Leptolyngbya sp. Heron Island J	7273
3517223	12	451	241-253:1.000;313-331:0.997;339-365:0.977;374-398:0.947;403-424:0.933;441-463:0.993;473-531:0.999;749-796:0.982;821-881:0.996;884-970:1.000;977-1001:1.000;1003-1044:1.000	WP_032523119.1	chromosome segregation protein SMC	Prochlorococcus sp. scB241_526B17	521
2630579	12	348	234-287:1.000;362-385:1.000;404-429:0.822;432-464:0.988;468-494:0.991;509-529:0.752;531-555:0.949;604-628:1.000;664-685:0.966;724-749:0.955;753-773:0.809;800-843:1.000	WP_016878410.1	exonuclease SbcC	Chlorogloeopsis fritschii PCC 6912	1355
3061775	12	458	258-287:0.997;349-408:1.000;444-446:0.995;471-500:0.939;572-586:0.998;741-764:0.951;766-819:1.000;826-860:0.898;862-980:1.000;991-1011:0.990;1020-1042:1.000;1045-1088:1.000	WP_016949958.1	chromosome segregation protein SMC	Anabaena sp. PCC 7108	521
3627895	12	451	241-253:1.000;313-331:0.997;339-365:0.977;374-398:0.947;403-424:0.933;441-463:0.993;473-531:0.999;749-796:0.982;821-881:0.996;884-970:1.000;977-1001:1.000;1003-1044:1.000	WP_032520631.1	chromosome segregation protein SMC	Prochlorococcus sp. scB241_528K19	521
2753265	12	247	154-174:0.845;389-414:0.971;497-517:0.875;814-817:0.963;894-906:1.000;948-971:0.995;983-1003:0.857;1119-1139:0.567;1217-1243:1.000;1288-1310:0.979;1331-1351:0.919;1410-1434:0.963	WP_015180851.1	hypothetical protein	Microcoleus sp. PCC 7113	13742
3677872	12	450	241-253:1.000;313-331:0.997;339-365:0.977;374-398:0.970;403-424:0.933;441-463:0.993;473-531:0.999;749-796:0.982;821-881:0.996;885-970:1.000;977-1001:1.000;1003-1044:1.000	WP_032573414.1	chromosome segregation protein SMC	Prochlorococcus sp. scB241_529J16	521
2731809	12	407	289-328:0.997;360-388:0.967;399-428:0.901;430-468:0.965;486-507:0.782;512-538:0.865;606-613:0.993;898-957:1.000;961-1019:1.000;1021-1048:1.000;1058-1079:0.976;1082-1124:1.000	WP_015165900.1	condensin subunit Smc	Pseudanabaena sp. PCC 7367	521
2566701	12	339	208-234:1.000;243-293:0.814;361-372:1.000;403-429:0.951;467-493:0.984;530-565:0.980;574-600:0.996;604-628:0.839;639-660:0.576;676-708:0.989;726-747:0.800;798-827:1.000	WP_013190179.1	exonuclease SbcC	'Nostoc azollae' 0708	1355
3078272	12	296	201-232:1.000;235-259:0.884;282-283:0.704;361-383:1.000;403-426:0.947;467-493:0.998;577-601:0.995;607-627:0.626;656-693:0.999;722-744:0.838;750-772:0.890;798-830:1.000	WP_015129569.1	exonuclease SbcC	Calothrix sp. PCC 7507	1355
3123200	12	348	234-287:1.000;362-385:1.000;404-429:0.822;432-464:0.988;468-494:0.991;509-529:0.752;531-555:0.949;604-628:1.000;664-685:0.966;724-749:0.955;753-773:0.809;800-843:1.000	WP_016878410.1	exonuclease SbcC	Chlorogloeopsis fritschii PCC 9212	1355
2696638	12	237	57-77:0.990;178-201:1.000;251-277:0.986;298-320:0.739;324-348:0.961;411-435:1.000;481-499:0.999;533-556:0.908;633-637:0.982;810-810:0.942;853-874:0.725;890-910:0.681	WP_036267939.1	hypothetical protein	Mastigocoleus testarum BC008	3319
2617017	12	210	84-86:0.534;153-188:0.999;226-237:0.999;262-299:0.999;352-363:0.999;375-398:0.996;460-462:1.000;486-513:0.643;520-540:0.640;558-588:0.996;656-656:0.969;802-802:0.881	WP_042155831.1	hypothetical protein	Planktothrix agardhii NIVA-CYA 126/8	3319
3709734	12	450	241-253:1.000;313-331:0.997;339-365:0.955;374-398:0.970;403-424:0.933;441-463:0.993;473-531:0.999;749-796:0.982;821-881:0.996;885-970:1.000;977-1001:1.000;1003-1044:1.000	WP_032561540.1	chromosome segregation protein SMC	Prochlorococcus sp. scB245a_519C7	521
3672721	12	451	241-253:1.000;313-331:0.997;339-365:0.977;374-398:0.947;403-424:0.933;441-463:0.993;473-531:0.999;749-796:0.982;821-881:0.996;884-970:1.000;977-1001:1.000;1003-1044:1.000	WP_032520631.1	chromosome segregation protein SMC	Prochlorococcus sp. scB241_527P5	521
2642170	12	330	43-70:0.954;226-246:0.544;317-343:0.984;409-430:0.704;502-522:0.607;594-616:0.825;686-706:0.710;864-896:0.990;923-945:0.849;961-992:0.992;1195-1251:1.000;1368-1389:0.602	WP_016861903.1	diguanylate cyclase	Fischerella muscicola SAG 1427-1 = PCC 73103	5166
3568069	12	450	241-253:1.000;313-331:0.997;339-365:0.977;374-398:0.970;403-424:0.933;441-463:0.993;473-531:0.999;749-796:0.982;821-881:0.996;885-970:1.000;977-1001:1.000;1003-1044:1.000	WP_032565591.1	chromosome segregation protein SMC	Prochlorococcus sp. scB241_529C4	521
2907970	12	416	127-150:0.998;269-297:0.997;316-361:1.000;363-383:0.703;392-449:1.000;570-575:1.000;742-762:0.503;766-820:1.000;929-980:1.000;983-1012:0.693;1031-1061:1.000;1063-1105:1.000	WP_036482336.1	chromosome segregation protein SMC	Myxosarcina sp. GI1	521
3646048	12	449	242-253:1.000;313-331:0.997;339-365:0.977;374-398:0.947;403-424:0.933;441-463:0.993;473-531:0.999;749-796:0.982;821-881:0.996;883-970:1.000;979-1001:1.000;1003-1044:1.000	WP_032556601.1	chromosome segregation protein SMC	Prochlorococcus sp. scB243_498B22	521
3542703	12	427	241-253:1.000;313-331:0.997;339-365:0.977;374-398:0.947;403-424:0.933;441-463:0.993;473-531:0.999;773-796:0.855;821-881:0.996;884-970:1.000;977-1001:1.000;1003-1044:1.000	WP_032527739.1	chromosome segregation protein SMC	Prochlorococcus sp. scB241_527N11	521
3641111	12	451	241-253:1.000;313-331:0.997;339-365:0.977;374-398:0.947;403-424:0.933;441-463:0.993;473-531:0.999;749-796:0.993;821-881:0.996;884-970:1.000;977-1001:1.000;1003-1044:1.000	WP_032568858.1	chromosome segregation protein SMC	Prochlorococcus sp. scB243_496E10	521
3642532	12	449	242-253:1.000;313-331:0.997;339-365:0.977;374-398:0.947;403-424:0.933;441-463:0.993;473-531:0.999;749-796:0.982;821-881:0.996;883-970:1.000;979-1001:1.000;1003-1044:1.000	WP_032556601.1	chromosome segregation protein SMC	Prochlorococcus sp. scB243_496G15	521
3491809	12	287	135-155:0.644;236-243:0.981;311-329:0.999;347-367:0.569;369-397:0.990;447-452:0.997;483-529:0.994;743-765:0.975;776-796:0.711;920-942:1.000;986-1007:1.000;1009-1055:1.000	WP_043692887.1	chromosome segregation protein SMC	Synechococcus sp. KORDI-49	521
2869385	12	292	87-111:0.875;136-156:0.695;179-202:0.909;265-295:1.000;316-340:0.909;362-385:0.976;404-432:0.992;517-542:0.999;590-611:0.896;718-738:0.675;952-974:0.519;1017-1037:0.537	WP_051502774.1	hypothetical protein	[Scytonema hofmanni] UTEX 2349	140768
3659486	12	451	241-253:1.000;313-331:0.997;339-365:0.977;374-398:0.947;403-424:0.933;441-463:0.993;473-531:0.999;749-796:0.982;821-881:0.996;884-970:1.000;977-1001:1.000;1003-1044:1.000	WP_032565105.1	chromosome segregation protein SMC	Prochlorococcus sp. scB245a_519E23	521
3632728	12	451	241-253:1.000;313-331:0.997;339-365:0.977;374-398:0.947;403-424:0.933;441-463:0.993;473-531:0.999;749-796:0.982;821-881:0.996;884-970:1.000;977-1001:1.000;1003-1044:1.000	WP_032561309.1	chromosome segregation protein SMC	Prochlorococcus sp. scB241_528N8	521
3542906	12	449	242-253:1.000;313-331:0.997;339-365:0.977;374-398:0.947;403-424:0.933;441-463:0.993;473-531:0.999;749-796:0.982;821-881:0.996;883-970:1.000;979-1001:1.000;1003-1044:1.000	WP_032520937.1	chromosome segregation protein SMC	Prochlorococcus sp. scB241_528J14	521
3024640	12	383	245-246:0.998;252-278:0.636;281-308:0.996;359-372:0.984;424-469:1.000;519-523:0.974;715-795:1.000;815-868:0.989;872-930:1.000;961-961:0.997;970-994:0.986;1005-1045:1.000	WP_040054354.1	chromosome segregation protein SMC	Candidatus Atelocyanobacterium thalassa isolate SIO64986	521
3598728	12	296	161-193:0.965;223-256:0.990;327-361:1.000;363-389:1.000;415-430:1.000;458-460:1.000;469-494:0.999;602-630:1.000;641-678:1.000;685-709:0.878;776-801:1.000;827-830:0.953	WP_030007430.1	exonuclease SbcC	Synechococcus sp. NKBG042902	1355
3293448	12	310	666-690:1.000;731-770:1.000;808-820:0.952;862-865:1.000;939-966:1.000;998-1031:0.951;1194-1224:0.999;1385-1424:1.000;1459-1499:1.000;1900-1908:0.911;2002-2022:0.779;2123-2146:0.739	WP_035736065.1	hypothetical protein	Arthrospira platensis str. Paraca	17696
3416046	12	431	254-256:1.000;258-278:0.629;313-331:0.994;340-365:0.837;374-398:0.947;403-424:0.933;441-461:0.612;473-531:0.999;714-796:0.993;884-970:1.000;979-1001:1.000;1003-1044:1.000	WP_011862096.1	chromosome segregation protein SMC	Prochlorococcus marinus str. MIT 9301	521
2848152	12	268	41-67:0.826;319-339:0.679;411-433:0.819;503-523:0.640;595-617:0.819;779-799:0.588;866-892:0.950;924-946:0.853;962-993:0.992;1251-1252:1.000;1364-1390:0.879;1661-1681:0.507	WP_007353523.1	diguanylate cyclase	Kamptonema formosum PCC 6407	5166
3636113	12	449	241-253:1.000;313-331:0.997;339-365:0.977;374-398:0.947;403-424:0.933;441-463:0.993;473-531:0.999;749-796:0.930;821-881:0.996;884-970:1.000;979-1001:1.000;1003-1044:1.000	WP_032562983.1	chromosome segregation protein SMC	Prochlorococcus sp. scB243_495G23	521
3267391	12	245	23-50:0.986;52-78:0.804;144-167:0.999;206-207:0.962;227-247:0.505;303-331:0.909;413-415:0.974;452-472:0.681;483-511:0.999;570-599:0.803;837-838:1.000;842-870:0.985	WP_035172919.1	hypothetical protein	Calothrix sp. PCC 7103	4149
2706831	12	373	287-296:0.999;420-444:1.000;453-474:0.716;476-511:0.998;575-581:1.000;740-772:0.995;797-849:1.000;864-924:1.000;933-982:0.998;1008-1013:0.994;1022-1044:1.000;1046-1092:1.000	WP_023075653.1	condensin subunit smc	Leptolyngbya sp. Heron Island J	521
3369867	12	316	176-190:0.655;227-248:0.995;250-282:1.000;307-335:0.984;372-383:1.000;401-430:1.000;432-452:0.824;464-494:1.000;531-557:1.000;603-627:1.000;730-771:1.000;807-835:0.997	WP_002776355.1	exonuclease SbcC	Microcystis aeruginosa PCC 7941	1355
2972108	12	263	293-304:1.000;371-384:1.000;405-428:0.832;431-451:0.955;487-493:0.994;508-528:0.807;530-557:0.974;574-600:1.000;684-698:0.973;723-755:0.884;800-839:1.000;886-906:0.638	WP_048871982.1	exonuclease SbcC	Scytonema tolypothrichoides VB-61278	1355
3142102	12	320	204-234:1.000;236-286:0.987;360-384:1.000;405-428:0.867;467-493:1.000;531-556:0.894;573-603:1.000;607-627:0.594;663-683:0.877;723-743:0.780;768-772:0.725;798-834:1.000	WP_006195518.1	exonuclease SbcC	Nodularia spumigena CCY9414	1355
3014538	12	363	256-282:1.000;433-441:1.000;464-500:1.000;539-569:1.000;736-771:1.000;773-798:0.956;805-854:0.975;867-914:1.000;968-974:1.000;985-1005:0.723;1014-1037:1.000;1039-1085:1.000	WP_058882623.1	chromosome segregation protein SMC	Oscillatoriales cyanobacterium MTP1	521
3614424	12	468	239-251:1.000;310-329:0.996;337-363:0.911;372-396:0.947;401-437:1.000;439-461:0.993;471-529:0.999;734-734:0.651;747-794:0.986;819-968:1.000;977-999:1.000;1001-1042:1.000	WP_025905785.1	chromosome segregation protein SMC	Prochlorococcus sp. scB245a_519B7	521
3618124	12	451	241-253:1.000;313-331:0.998;339-365:0.977;374-398:0.947;403-424:0.933;441-463:0.993;473-531:0.999;749-796:0.982;821-881:0.996;884-970:1.000;977-1001:1.000;1003-1044:1.000	WP_042852125.1	chromosome segregation protein SMC	Prochlorococcus sp. scB245a_520B18	521
3624115	12	451	239-251:1.000;311-329:0.997;337-363:0.977;372-396:0.947;401-422:0.933;439-461:0.993;471-529:0.999;747-794:0.982;819-879:0.996;882-968:1.000;975-999:1.000;1001-1042:1.000	WP_025943857.1	chromosome segregation protein SMC	Prochlorococcus sp. scB241_526B22	521
2904674	12	268	41-67:0.826;319-339:0.679;411-433:0.819;503-523:0.640;595-617:0.819;779-799:0.588;866-892:0.950;924-946:0.853;962-993:0.992;1251-1252:1.000;1364-1390:0.879;1661-1681:0.507	WP_007353523.1	diguanylate cyclase	[Oscillatoria] sp. PCC 6506	5166
3672583	12	405	255-256:1.000;312-331:0.994;339-365:0.945;374-397:0.714;403-424:0.933;476-531:1.000;736-736:0.797;757-796:0.989;821-881:1.000;884-970:1.000;979-1001:1.000;1003-1044:1.000	WP_032520899.1	chromosome segregation protein SMC	Prochlorococcus sp. scB241_527L22	521
3105076	12	463	146-149:0.988;173-193:0.764;253-285:0.999;441-444:1.000;466-495:1.000;497-517:0.980;541-571:0.999;746-858:1.000;860-978:1.000;989-1009:0.670;1018-1040:1.000;1042-1084:1.000	WP_027846198.1	chromosome segregation protein SMC	Mastigocoleus testarum BC008	521
2580294	12	342	206-231:0.989;294-298:0.999;329-367:1.000;369-394:0.999;398-434:0.994;436-457:0.991;472-500:1.000;565-592:1.000;637-658:0.998;675-724:1.000;785-805:0.797;833-869:0.999	WP_006631033.1	exonuclease SbcC	Microcoleus vaginatus FGP-2	1355
2936250	12	373	160-200:0.994;280-313:0.965;320-354:0.997;360-383:0.955;390-417:0.996;467-493:0.997;508-528:0.874;530-566:1.000;592-626:1.000;659-684:0.939;733-765:0.976;799-830:0.998	WP_039728707.1	exonuclease SbcC	Aphanocapsa montana BDHKU210001	1355
3221527	12	516	231-253:0.988;270-290:0.545;306-339:0.910;341-395:1.000;402-422:0.697;433-456:0.977;463-534:1.000;707-767:1.000;824-940:1.000;949-971:0.994;980-1002:0.989;1006-1047:1.000	WP_055074713.1	chromosome segregation protein SMC	Pseudanabaena sp. 'Roaring Creek'	521
3104492	12	237	57-77:0.990;178-201:1.000;251-277:0.986;298-320:0.739;324-348:0.961;411-435:1.000;481-499:0.999;533-556:0.908;633-637:0.982;810-810:0.942;853-874:0.725;890-910:0.681	WP_036267939.1	hypothetical protein	Mastigocoleus testarum BC008	3319
2892569	12	333	236-286:1.000;379-383:1.000;427-459:0.997;490-499:0.996;532-560:1.000;567-603:0.990;641-672:1.000;679-699:0.582;735-773:1.000;806-835:1.000;856-876:0.748;879-903:0.976	WP_023172898.1	SMC domain-containing protein	Gloeobacter kilaueensis JS1	1355
2857060	12	204	84-86:0.534;153-188:0.999;226-237:0.999;300-305:0.999;352-363:0.999;375-398:0.996;433-461:1.000;486-513:0.643;520-540:0.640;558-588:0.996;656-656:0.969;802-802:0.881	WP_043938566.1	hypothetical protein	Planktothrix prolifica NIVA-CYA 406	3319
3683401	12	451	240-252:1.000;312-330:0.997;338-364:0.977;373-397:0.947;402-423:0.933;440-462:0.993;472-530:0.999;748-795:0.982;820-880:0.996;883-969:1.000;976-1000:1.000;1002-1043:1.000	WP_032552690.1	chromosome segregation protein SMC	Prochlorococcus sp. scB243_496N4	521
3074250	12	480	297-300:1.000;312-357:0.975;364-430:1.000;451-471:0.585;478-503:0.997;505-557:1.000;745-818:1.000;864-909:1.000;911-968:1.000;989-1009:0.799;1019-1041:0.999;1046-1086:1.000	WP_019502224.1	chromosome segregation protein SMC	Pseudanabaena sp. PCC 6802	521
3330987	12	238	187-207:0.862;346-347:1.000;378-400:0.965;493-519:0.984;536-557:0.964;572-600:0.962;629-649:0.573;691-715:0.971;764-787:0.831;789-813:0.899;901-913:0.792;1011-1016:1.000	WP_009457291.1	hypothetical protein	Fischerella sp. JSC-11	3735
3057332	12	291	9-33:0.976;77-99:0.979;285-312:0.852;438-458:0.824;507-527:0.639;585-587:0.999;685-751:1.000;852-882:0.999;1005-1006:0.882;1420-1440:0.531;1559-1584:0.995;1627-1649:0.927	WP_062245437.1	histidine kinase	Fischerella sp. NIES-3754	15352
3450426	12	457	93-114:0.952;240-243:0.999;259-298:1.000;325-358:0.851;365-422:0.997;474-530:1.000;705-752:0.967;769-792:0.970;816-836:0.636;880-966:1.000;977-999:0.951;1001-1039:1.000	WP_019477961.1	hypothetical protein	Prochlorococcus sp. W8	521
3613123	12	393	246-247:1.000;312-331:0.996;339-365:0.977;372-398:0.950;403-424:0.933;476-531:1.000;736-736:0.797;774-796:0.949;818-880:0.994;884-970:1.000;979-1001:1.000;1003-1044:1.000	WP_032558828.1	chromosome segregation protein SMC	Prochlorococcus sp. scB245a_519A13	521
2696959	12	237	57-77:0.990;178-201:1.000;251-277:0.986;298-320:0.739;324-348:0.961;411-435:1.000;481-499:0.999;533-556:0.908;633-637:0.982;810-810:0.942;853-874:0.725;890-910:0.681	WP_036267939.1	hypothetical protein	Mastigocoleus testarum BC008	3319
3318244	12	304	109-121:0.999;464-501:0.990;606-628:0.841;630-664:0.977;796-818:0.996;1139-1181:1.000;1198-1218:0.583;1233-1254:0.949;1256-1290:0.996;1311-1333:0.702;1390-1395:0.999;1412-1433:0.650	WP_012305689.1	methyl-accepting chemotaxis protein	Synechococcus sp. PCC 7002	9683
2837323	12	539	94-119:1.000;268-317:0.960;380-469:1.000;542-602:1.000;764-803:1.000;807-853:1.000;857-892:0.997;900-951:1.000;962-1009:0.992;1020-1040:0.722;1049-1074:1.000;1076-1117:1.000	WP_015174091.1	condensin subunit Smc	Oscillatoria nigro-viridis PCC 7112	521
3376173	12	317	176-190:0.655;227-248:0.995;250-282:1.000;307-335:0.984;372-383:0.998;401-430:1.000;432-452:0.818;464-494:1.000;531-557:1.000;603-627:1.000;641-682:1.000;807-836:0.997	WP_002785960.1	exonuclease SbcC	Microcystis aeruginosa PCC 9807	1355
3604087	12	438	16-36:0.642;44-77:0.974;79-106:0.978;109-129:0.902;146-168:0.956;178-236:0.999;441-441:0.797;462-501:0.920;528-586:0.971;589-675:1.000;684-706:1.000;708-749:1.000	WP_025932894.1	chromosome segregation protein SMC	Prochlorococcus sp. scB243_498A3	521
3123801	12	272	161-183:0.990;253-277:0.995;299-320:0.963;346-366:0.716;389-414:1.000;435-457:0.887;481-506:1.000;576-596:0.819;683-685:0.846;776-799:0.993;858-887:0.774;1158-1185:0.984	WP_016879171.1	hypothetical protein	Chlorogloeopsis fritschii PCC 9212	3546
3575421	12	385	134-155:0.749;188-213:0.852;254-279:0.978;362-398:1.000;425-487:1.000;495-530:1.000;743-764:0.905;770-801:0.997;919-942:1.000;944-973:0.994;983-1007:1.000;1009-1050:1.000	WP_036892070.1	chromosome segregation protein SMC	Prochlorococcus marinus str. SS35	521
3146507	12	297	47-69:0.883;162-187:0.995;206-234:1.000;254-280:0.996;300-325:0.993;345-371:0.994;485-510:0.995;528-556:0.997;574-602:0.998;623-648:0.995;789-790:0.963;854-880:1.000	WP_062945855.1	hypothetical protein	Arthrospira platensis YZ	3546
2983236	12	250	193-208:1.000;250-258:0.679;289-317:0.992;330-351:0.987;425-434:0.998;463-489:0.959;494-514:0.850;536-561:0.892;705-716:1.000;721-748:1.000;830-857:0.986;933-954:0.968	WP_052672370.1	hypothetical protein	Aliterella atlantica CENA595	3319
3473591	12	328	111-156:0.982;212-237:0.990;342-349:0.869;356-386:0.989;447-468:0.698;501-532:0.987;617-655:1.000;663-689:1.000;700-720:0.817;732-754:0.603;764-790:1.000;866-891:0.921	WP_006454516.1	tetratricopeptide repeat domain protein	Synechococcus sp. PCC 7335	16222
2520178	12	289	102-124:0.850;126-153:0.924;226-248:0.720;278-305:0.833;384-410:0.989;456-488:0.811;749-790:1.000;836-836:0.973;843-863:0.578;868-888:0.535;968-988:0.521;1016-1036:0.621	WP_011612705.1	methyl-accepting chemotaxis sensory transducer	Trichodesmium erythraeum IMS101	1458
2816344	12	539	157-158:1.000;232-287:1.000;358-405:1.000;410-448:0.902;476-505:1.000;551-581:0.999;744-773:0.991;782-865:1.000;867-985:1.000;987-1016:0.982;1025-1047:1.000;1049-1095:1.000	WP_015121431.1	condensin subunit Smc	Rivularia sp. PCC 7116	521
2633225	12	272	163-185:0.990;255-279:0.995;301-322:0.963;348-368:0.716;391-416:1.000;437-459:0.887;483-508:1.000;578-598:0.819;685-687:0.846;778-801:0.993;860-889:0.774;1160-1187:0.984	WP_016879752.1	hypothetical protein	Chlorogloeopsis fritschii PCC 6912	3546
3335886	12	262	185-212:0.992;232-253:0.859;280-300:0.893;326-346:0.933;400-401:0.958;487-512:0.982;607-611:0.926;665-686:0.800;696-726:0.976;786-824:1.000;885-905:0.789;999-1022:1.000	WP_035799444.1	hypothetical protein	Cyanothece sp. CCY0110	3735
2961777	12	435	239-271:0.997;333-393:1.000;425-429:0.971;452-481:1.000;553-554:0.997;720-803:1.000;808-841:0.999;853-901:1.000;903-961:1.000;985-992:0.862;1001-1023:1.000;1025-1071:1.000	WP_041034834.1	chromosome segregation protein SMC	Tolypothrix campylonemoides VB511288	521
2618142	12	385	116-137:0.749;170-195:0.852;236-261:0.978;344-380:1.000;407-469:1.000;477-512:1.000;725-746:0.905;752-783:0.997;901-924:1.000;926-955:0.994;965-989:1.000;991-1032:1.000	NP_874465.1	Chromosome segregation ATPase	Prochlorococcus marinus subsp. marinus str. CCMP1375	521
3135938	12	293	199-222:0.998;227-263:0.866;271-291:0.530;295-315:0.765;356-367:0.924;427-463:1.000;467-493:0.988;578-602:1.000;627-637:0.991;639-660:0.867;726-769:0.991;822-833:1.000	WP_061544799.1	exonuclease SbcC	Cylindrospermopsis raciborskii ITEP-A1	1355
3520332	12	345	135-155:0.644;224-245:0.983;255-275:0.637;309-344:1.000;369-396:0.878;492-530:1.000;744-766:0.987;770-790:0.722;855-892:1.000;917-943:0.993;987-1008:1.000;1010-1056:1.000	WP_011127215.1	chromosome segregation protein SMC	Synechococcus sp. WH 8102	521
3000909	12	464	212-243:1.000;245-275:0.899;344-409:1.000;433-454:0.550;500-562:1.000;727-752:0.922;855-908:1.000;910-960:0.998;973-997:0.999;1006-1034:1.000;1036-1079:1.000;1174-1194:0.874	WP_054466529.1	chromosome segregation protein SMC	Planktothricoides sp. SR001	521
3663870	12	451	241-253:1.000;313-331:0.997;339-365:0.977;374-398:0.947;403-424:0.933;441-463:0.993;473-531:0.999;749-796:0.982;821-881:0.996;884-970:1.000;977-1001:1.000;1003-1044:1.000	WP_032564240.1	chromosome segregation protein SMC	Prochlorococcus sp. scB245a_521K15	521
3651244	12	359	254-256:0.999;258-278:0.629;313-331:0.996;339-365:0.977;374-398:0.947;403-424:0.933;441-465:0.968;473-531:0.991;736-754:0.776;757-796:0.982;821-880:0.996;884-922:1.000	WP_032555463.1	chromosome segregation protein SMC	Prochlorococcus sp. scB245a_518A6	521
3289723	12	199	84-86:0.534;153-183:0.998;226-237:0.999;300-305:0.999;352-363:0.999;375-398:0.996;433-461:1.000;486-513:0.643;520-540:0.640;558-588:0.996;656-656:0.969;802-802:0.881	WP_051319778.1	hypothetical protein	Planktothrix agardhii NIVA-CYA 56/3	3319
2628976	12	314	23-52:1.000;175-195:0.520;197-222:0.940;382-407:0.797;559-579:0.545;755-777:0.884;932-965:0.818;991-1011:0.765;1039-1059:0.643;1092-1119:0.925;1157-1195:0.970;1214-1237:0.925	WP_016879283.1	hypothetical protein	Chlorogloeopsis fritschii PCC 6912	3641
2704118	12	301	163-204:1.000;255-260:0.967;262-284:1.000;295-317:0.990;363-388:0.999;411-415:0.925;429-450:0.998;465-491:0.997;587-592:1.000;637-678:0.999;720-763:0.924;793-827:1.000	WP_023072795.1	exonuclease	Leptolyngbya sp. Heron Island J	1355
3352554	12	288	37-60:0.983;157-177:0.521;244-266:0.979;291-314:0.966;338-362:0.973;476-497:0.872;526-546:0.517;611-633:0.948;654-685:1.000;792-816:0.991;836-862:0.809;903-923:0.547	WP_006512596.1	hypothetical protein	Leptolyngbya sp. PCC 7375	39500
2917346	12	528	117-140:0.969;251-274:0.973;337-396:1.000;398-432:1.000;455-484:1.000;526-557:0.990;723-770:0.996;773-844:1.000;849-964:1.000;966-987:0.684;1004-1026:1.000;1029-1070:1.000	WP_038071823.1	chromosome segregation protein SMC	Tolypothrix bouteillei VB521301	521
3274139	12	342	44-64:0.574;225-253:0.893;317-345:0.893;409-432:0.893;502-522:0.508;593-621:0.893;685-713:0.893;864-895:0.993;923-946:0.919;954-991:1.000;1215-1253:1.000;1364-1390:0.563	WP_019495548.1	diguanylate cyclase	Calothrix sp. PCC 7103	5166
3660993	12	449	241-253:1.000;313-331:0.997;339-365:0.977;374-398:0.947;403-424:0.933;441-463:0.993;473-531:0.999;749-796:0.982;821-881:0.996;884-970:1.000;979-1001:1.000;1003-1044:1.000	WP_032556436.1	chromosome segregation protein SMC	Prochlorococcus sp. scB245a_519L21	521
3582362	12	265	185-205:0.813;449-469:0.797;534-555:0.773;589-609:0.763;660-681:0.518;714-745:1.000;917-938:0.912;941-961:0.507;1116-1117:0.541;1279-1299:0.603;1344-1373:0.985;1737-1766:0.999	WP_053068500.1	hypothetical protein	Synechococcus sp. WH 8020	27771
3680565	12	451	241-253:1.000;313-331:0.997;339-365:0.977;374-398:0.947;403-424:0.933;441-463:0.993;473-531:0.999;749-796:0.993;821-881:0.996;884-970:1.000;977-1001:1.000;1003-1044:1.000	WP_032570466.1	chromosome segregation protein SMC	Prochlorococcus sp. scB243_495K23	521
2947437	12	277	138-160:0.989;176-207:0.963;387-417:0.997;439-459:0.862;496-497:1.000;648-671:0.971;689-709:0.743;806-826:0.656;834-867:0.994;885-909:0.821;1039-1060:0.551;1165-1185:0.626	WP_039737362.1	hypothetical protein	Hassallia byssoidea VB512170	12276
3561080	12	385	134-155:0.749;188-213:0.852;254-279:0.978;362-398:1.000;425-487:1.000;495-530:1.000;743-764:0.905;770-801:0.997;919-942:1.000;944-973:0.994;983-1007:1.000;1009-1050:1.000	WP_036892070.1	chromosome segregation protein SMC	Prochlorococcus marinus str. LG	521
2636908	12	244	187-207:0.862;346-347:1.000;378-400:0.965;493-519:0.984;536-557:0.964;572-600:0.962;629-649:0.573;691-715:0.971;764-787:0.831;789-813:0.899;901-913:0.792;1006-1017:1.000	WP_016871542.1	hypothetical protein	Fischerella thermalis PCC 7521	3735
3399164	12	417	215-244:0.950;309-367:1.000;369-397:1.000;425-452:0.832;495-530:1.000;743-765:0.991;776-801:0.943;814-853:0.992;892-942:1.000;948-973:0.944;985-1007:1.000;1009-1054:1.000	WP_036911581.1	chromosome segregation protein SMC	Prochlorococcus sp. MIT 0703	521
2547112	12	320	204-234:1.000;236-286:0.987;360-384:1.000;405-428:0.867;467-493:1.000;531-556:0.894;573-603:1.000;607-627:0.594;663-683:0.877;723-743:0.780;768-772:0.725;798-834:1.000	WP_006195518.1	exonuclease SbcC	Nodularia spumigena CCY9414	1355
2996312	12	338	43-70:0.954;226-246:0.544;317-343:0.984;409-430:0.704;502-522:0.607;593-616:0.893;685-713:0.893;864-896:0.990;923-945:0.849;961-992:0.992;1195-1251:1.000;1369-1389:0.524	WP_053456293.1	diguanylate cyclase	Hapalosiphon sp. MRB220	5166
3163271	12	289	102-124:0.850;126-153:0.924;226-248:0.720;278-305:0.833;384-410:0.989;456-488:0.811;749-790:1.000;836-836:0.973;843-863:0.578;868-888:0.535;968-988:0.521;1016-1036:0.621	WP_011612705.1	methyl-accepting chemotaxis sensory transducer	Trichodesmium erythraeum 21-75	1458
3529410	12	450	239-251:1.000;311-329:0.997;337-363:0.977;372-396:0.947;401-422:0.933;439-461:0.993;471-529:0.999;747-794:0.982;819-879:0.996;881-968:1.000;977-999:1.000;1001-1042:1.000	WP_025880089.1	chromosome segregation protein SMC	Prochlorococcus sp. scB241_527E14	521
3236680	12	285	161-183:0.976;227-252:0.999;264-285:0.873;294-319:0.952;366-387:0.838;434-455:0.670;467-489:0.966;501-523:0.966;570-591:0.930;594-625:0.924;927-949:0.957;951-971:0.631	WP_012598751.1	hypothetical protein	Cyanothece sp. PCC 7424	5188
3129715	12	285	176-196:0.540;320-341:0.886;565-586:0.822;655-685:0.999;717-742:0.962;1002-1023:0.999;1108-1133:0.994;1136-1160:0.978;1207-1233:0.998;1238-1258:0.772;1279-1300:0.671;1370-1389:0.988	WP_027249366.1	hypothetical protein	Planktothrix agardhii NIVA-CYA 15	11548
3105302	12	239	561-581:0.614;605-626:0.743;678-685:0.934;714-738:0.900;749-769:0.911;798-798:0.766;848-870:0.786;893-913:0.753;941-963:0.976;966-989:0.864;1025-1050:0.999;1459-1482:0.999	WP_036268287.1	hypothetical protein	Mastigocoleus testarum BC008	45568
2999383	12	290	14-37:0.792;86-106:0.539;179-199:0.714;259-279:0.989;364-390:0.999;455-475:0.567;537-562:0.977;648-671:0.886;872-892:0.718;900-920:0.765;1055-1096:0.998;1660-1680:0.624	WP_053458834.1	histidine kinase	Hapalosiphon sp. MRB220	2828
2848821	12	316	219-245:0.979;501-506:0.975;682-705:0.849;807-833:0.676;935-963:0.988;1052-1084:0.999;1183-1213:0.984;1317-1340:0.999;1445-1469:0.930;1571-1610:0.988;1636-1660:0.984;1944-1968:0.988	WP_019487217.1	hypothetical protein	Kamptonema formosum PCC 6407	28797
2981951	12	275	186-206:0.785;316-343:0.997;378-400:0.617;498-521:0.822;540-562:0.996;576-596:0.969;600-620:0.557;664-693:0.781;698-718:0.686;760-788:0.657;793-821:0.980;1017-1021:0.999	WP_045056887.1	hypothetical protein	Aliterella atlantica CENA595	3735
2701222	12	239	795-815:0.614;839-860:0.743;912-919:0.934;948-972:0.900;983-1003:0.911;1032-1032:0.766;1082-1104:0.786;1127-1147:0.753;1175-1197:0.976;1200-1223:0.864;1259-1284:0.999;1693-1716:0.999	WP_058184792.1	hypothetical protein	Mastigocoleus testarum BC008	45568
2698495	12	239	820-840:0.614;864-885:0.743;937-944:0.934;973-997:0.900;1008-1028:0.911;1057-1057:0.766;1107-1129:0.786;1152-1172:0.753;1200-1222:0.976;1225-1248:0.864;1284-1309:0.999;1718-1741:0.999	WP_058184123.1	hypothetical protein	Mastigocoleus testarum BC008	122800
2549349	12	285	46-68:0.872;81-101:0.546;115-136:0.619;149-170:0.844;183-204:0.547;207-238:0.998;247-272:0.991;281-306:0.958;350-374:0.974;455-476:0.914;489-509:0.793;522-544:0.957	WP_006106145.1	tetratricopeptide repeat domain protein	Coleofasciculus chthonoplastes PCC 7420	5991
3268762	12	240	9-30:0.635;372-392:0.581;505-527:0.972;595-602:0.995;632-653:0.880;723-728:0.998;755-781:0.948;816-839:0.977;887-907:0.571;1294-1314:0.525;1457-1478:0.865;1685-1707:0.859	WP_019489861.1	hypothetical protein	Calothrix sp. PCC 7103	10613
3264861	12	312	14-37:0.792;86-106:0.539;179-199:0.714;259-279:0.989;326-346:0.593;364-402:0.980;455-475:0.567;535-570:0.993;648-671:0.886;910-930:0.520;1056-1097:0.998;1661-1681:0.624	WP_026722282.1	histidine kinase	Fischerella sp. PCC 9431	2828
2802817	12	280	28-53:0.950;98-119:0.850;455-480:0.997;661-683:0.936;864-872:0.995;1020-1045:0.911;1215-1242:0.989;1304-1324:0.951;1329-1349:0.577;1423-1459:0.998;1485-1497:0.946;1529-1556:0.934	WP_015224578.1	methyl-accepting chemotaxis sensory transducer with GAF sensor	Halothece sp. PCC 7418	3641
2784271	12	305	43-69:0.992;109-148:0.929;169-195:0.940;206-226:0.839;257-283:0.978;318-342:0.992;355-376:0.649;492-516:0.993;592-615:0.913;629-649:0.554;663-683:0.627;766-790:0.998	WP_010469879.1	hypothetical protein	Acaryochloris sp. CCMEE 5410	3319
2709020	12	268	77-98:0.700;311-332:0.935;387-403:0.997;469-506:0.993;539-559:0.645;604-614:0.959;660-691:0.977;693-718:0.979;784-789:0.710;794-819:0.740;894-915:0.934;995-1019:0.951	WP_010994976.1	hypothetical protein	Nostoc sp. PCC 7120	5403
2815040	12	287	147-152:0.997;301-329:0.901;460-480:0.762;489-524:0.916;927-948:0.674;1099-1123:0.939;1227-1252:0.945;1487-1507:0.595;1565-1586:0.857;1741-1765:0.955;1866-1898:0.550;1960-1980:0.656	WP_015120085.1	PAS domain-containing protein	Rivularia sp. PCC 7116	7008
3239333	12	282	28-48:0.646;69-89:0.670;204-228:0.959;251-274:0.770;296-317:0.912;342-363:0.994;388-409:0.994;434-459:0.996;526-551:0.996;572-597:0.996;618-639:0.870;774-798:0.853	WP_015956092.1	hypothetical protein	Cyanothece sp. PCC 7424	3546
3233785	12	327	14-37:0.792;86-106:0.539;179-201:0.802;356-393:0.947;543-563:0.552;565-585:0.744;645-666:0.823;752-772:0.580;863-915:0.971;1049-1089:0.996;1160-1180:0.535;1654-1674:0.794	WP_017312156.1	hypothetical protein	Fischerella sp. PCC 9339	2828
3207962	12	271	60-81:0.980;319-343:0.979;353-373:0.781;429-449:0.667;480-504:0.973;604-626:0.901;644-664:0.529;682-702:0.577;760-785:0.864;883-904:0.965;921-941:0.725;1136-1158:0.995	WP_015113009.1	hypothetical protein	Nostoc sp. PCC 7107	12276
2750289	12	237	129-152:0.931;164-184:0.703;198-218:0.762;231-252:0.887;266-286:0.762;290-310:0.740;638-658:0.958;692-692:0.995;706-726:0.949;740-760:0.926;774-794:0.926;809-830:0.692	WP_051470103.1	hypothetical protein	Fischerella sp. PCC 9605	127487
2521664	12	273	109-129:0.571;432-452:0.858;619-642:0.533;663-688:0.762;755-775:0.622;805-826:0.714;897-918:0.714;1073-1093:0.509;1163-1192:0.992;1278-1301:0.989;1553-1558:0.986;1561-1595:0.994	WP_011614166.1	hypothetical protein	Trichodesmium erythraeum IMS101	7394
2796504	12	277	87-107:0.833;243-267:0.964;275-296:0.692;435-456:0.690;464-493:0.882;560-582:0.993;644-665:0.619;694-716:0.725;898-921:0.563;988-1008:0.556;1108-1128:0.532;1214-1236:0.721	WP_052335221.1	hypothetical protein	Tolypothrix sp. PCC 7601	25713
2952654	12	294	293-306:0.757;401-425:0.983;539-559:0.918;659-689:0.990;984-1004:0.613;1164-1187:0.983;1201-1222:0.681;1363-1364:0.743;1508-1542:0.991;1778-1800:0.832;1964-1987:0.555;2155-2206:0.977	WP_039727019.1	hypothetical protein	Lyngbya confervoides BDU141951	59121
2934702	12	294	273-286:0.757;381-405:0.983;519-539:0.918;639-669:0.990;964-984:0.613;1144-1167:0.983;1181-1202:0.681;1343-1344:0.743;1488-1522:0.991;1758-1780:0.832;1944-1967:0.555;2135-2186:0.977	WP_044151225.1	hypothetical protein	Aphanocapsa montana BDHKU210001	59121
2947544	12	279	19-39:0.522;46-70:0.862;227-236:0.982;412-424:0.985;573-596:0.892;779-799:0.521;994-1016:0.765;1046-1066:0.765;1094-1123:0.969;1147-1174:0.837;1212-1250:0.970;1269-1292:0.930	WP_039737478.1	chemotaxis protein	Hassallia byssoidea VB512170	3641
2825859	12	282	712-734:0.857;759-780:0.645;808-829:0.603;850-877:0.938;897-918:0.776;947-969:0.867;988-1012:0.887;1038-1058:0.810;1176-1196:0.810;1218-1245:0.974;1353-1377:0.646;1381-1402:0.985	WP_009149137.1	hypothetical protein	Moorea producens 3L	3546
3187954	12	274	235-255:0.869;302-308:0.635;361-399:0.959;436-456:0.808;555-575:0.808;612-632:0.808;669-689:0.808;726-746:0.808;783-803:0.808;949-987:0.959;1117-1137:0.808;1258-1278:0.571	WP_051164788.1	hypothetical protein	Arthrospira platensis C1	19566
2759686	11	253	54-75:0.976;275-293:0.553;427-455:0.944;610-634:0.917;800-820:0.858;822-842:0.686;858-880:0.831;1013-1048:0.984;1070-1096:0.885;1135-1163:0.979;1270-1270:1.000	WP_015142671.1	methyl-accepting chemotaxis protein	Pleurocapsa sp. PCC 7327	3641
3456352	11	274	176-190:0.655;227-248:0.995;250-282:1.000;307-335:0.984;372-383:1.000;401-430:1.000;432-452:0.824;464-494:1.000;531-557:1.000;603-627:1.000;807-835:1.000	WP_002737456.1	exonuclease SbcC family protein	Microcystis aeruginosa TAIHU98	1355
3322676	11	268	160-193:0.999;240-264:1.000;340-361:1.000;363-384:0.994;403-430:1.000;469-494:0.991;538-562:0.988;599-627:1.000;641-666:0.771;685-705:0.767;826-835:0.999	WP_015133537.1	exonuclease SbcC	Leptolyngbya sp. PCC 7376	1355
3349774	11	281	160-201:1.000;249-286:1.000;341-354:1.000;360-383:0.996;424-429:0.886;465-493:1.000;508-528:0.594;602-626:1.000;645-668:0.579;695-715:0.762;799-835:1.000	WP_010871660.1	exonuclease SbcC	Synechocystis sp. PCC 6803 substr. PCC-P	1355
3303517	11	269	176-190:0.655;227-248:1.000;250-282:1.000;307-335:0.984;372-383:0.992;401-430:1.000;432-452:0.824;464-494:1.000;531-557:0.999;602-627:1.000;813-835:1.000	WP_002760274.1	exonuclease SbcC	Microcystis aeruginosa PCC 9717	1355
3110868	11	389	172-207:1.000;365-398:1.000;416-446:0.997;452-516:1.000;680-704:0.966;706-776:0.950;800-833:0.997;920-922:1.000;924-950:1.000;960-981:1.000;984-1024:1.000	WP_011431671.1	chromosome segregation protein SMC	Synechococcus sp. JA-3-3Ab	521
2659195	11	239	133-158:1.000;164-194:1.000;201-221:0.843;231-251:0.542;259-281:0.936;338-349:0.977;402-427:0.998;513-520:0.956;611-636:0.993;682-703:0.914;748-770:0.912	WP_017314306.1	hypothetical protein	Mastigocladopsis repens PCC 10914	3319
3599531	11	282	110-122:0.999;465-502:0.990;607-629:0.841;631-665:0.977;797-819:0.996;1140-1182:1.000;1199-1219:0.583;1234-1255:0.949;1257-1291:0.996;1312-1334:0.702;1391-1396:0.999	WP_030006791.1	chemotaxis protein	Synechococcus sp. NKBG042902	9683
2978485	11	331	233-287:1.000;293-315:0.941;363-385:1.000;468-494:0.997;531-557:0.921;578-602:0.999;606-630:0.977;650-689:0.999;723-749:0.997;751-773:0.998;800-835:1.000	WP_044448755.1	exonuclease SbcC	Mastigocladus laminosus UU774	1355
3002919	11	278	87-107:0.595;290-316:0.993;407-427:0.873;544-573:1.000;675-697:0.828;803-833:0.984;911-940:1.000;1046-1069:0.891;1219-1256:0.996;1392-1392:0.902;1664-1695:0.998	WP_054466374.1	hypothetical protein	Planktothricoides sp. SR001	63101
3667158	11	428	239-251:1.000;311-329:0.997;337-363:0.977;372-396:0.947;401-422:0.933;471-529:1.000;747-794:0.982;819-879:0.996;882-968:1.000;975-999:1.000;1001-1042:1.000	WP_025958682.1	chromosome segregation protein SMC	Prochlorococcus sp. scB241_527G5	521
2509315	11	276	24-49:0.973;464-488:0.991;812-841:0.956;890-910:0.572;971-1000:0.991;1091-1120:1.000;1224-1246:0.991;1304-1329:0.971;1375-1395:0.588;1410-1431:0.909;1480-1501:0.959	WP_012408164.1	hypothetical protein	Nostoc punctiforme PCC 73102	40742
3438775	11	323	199-234:0.985;250-282:1.000;307-335:0.984;372-383:0.992;401-430:1.000;432-452:0.824;464-494:1.000;531-557:0.999;602-627:1.000;730-777:1.000;807-836:0.997	WP_002800650.1	exonuclease SbcC	Microcystis aeruginosa PCC 9701	1355
2781805	11	279	90-112:0.974;231-265:0.999;368-392:1.000;395-423:0.978;445-501:1.000;546-548:0.995;832-834:0.999;943-950:1.000;953-982:0.996;991-1013:1.000;1015-1057:1.000	WP_010475439.1	chromosome segregation protein SMC	Acaryochloris sp. CCMEE 5410	521
2887233	11	436	178-209:0.999;219-241:0.857;245-311:1.000;370-395:0.991;423-466:1.000;468-523:0.999;692-720:1.000;879-930:1.000;932-965:1.000;980-1009:1.000;1011-1053:1.000	WP_018396790.1	chromosome segregation protein SMC	filamentous cyanobacterium ESFC-1	521
3430798	11	299	158-179:0.971;237-237:1.000;247-270:1.000;350-416:1.000;462-486:0.938;525-528:0.756;556-573:0.735;576-604:0.985;624-666:0.995;668-703:0.999;710-739:0.999	WP_036891616.1	hypothetical protein	Prochlorococcus sp. SS52	7840
2694941	11	377	270-282:1.000;291-360:1.000;362-386:0.999;388-411:0.999;426-493:1.000;509-593:1.000;717-731:0.999;790-812:0.999;865-880:1.000;915-925:0.790;994-1020:0.985	WP_027843489.1	hypothetical protein	Mastigocoleus testarum BC008	34052
2503481	11	274	176-190:0.655;227-248:1.000;250-282:1.000;307-335:0.984;372-383:0.992;401-430:1.000;432-452:0.824;464-494:1.000;531-557:0.999;602-627:1.000;808-835:1.000	WP_012264358.1	exonuclease SbcC	Microcystis aeruginosa NIES-843	1355
2497680	11	513	114-139:0.945;237-274:0.950;336-399:1.000;406-433:0.997;455-484:1.000;556-557:0.999;723-844:1.000;849-964:1.000;966-987:0.675;1004-1026:1.000;1029-1070:1.000	KYC38291.1	chromosome segregation protein SMC	Scytonema hofmanni PCC 7110	521
2566737	11	401	210-230:0.850;244-265:0.608;333-380:0.995;399-422:0.916;454-478:0.920;524-554:0.999;719-741:0.883;842-950:1.000;960-989:0.910;998-1020:1.000;1022-1066:1.000	WP_013190212.1	chromosome segregation protein SMC	'Nostoc azollae' 0708	521
2870858	11	457	214-239:0.995;308-367:1.000;427-456:0.985;502-529:0.986;697-776:1.000;782-816:0.994;818-876:1.000;888-936:1.000;938-964:0.841;977-998:1.000;1001-1041:1.000	WP_029633006.1	chromosome segregation protein SMC	[Scytonema hofmanni] UTEX 2349	521
2646445	11	235	226-234:1.000;298-313:1.000;361-385:1.000;412-425:0.840;431-452:0.808;468-494:1.000;531-561:0.961;606-627:0.602;653-673:0.648;779-783:0.973;797-839:1.000	WP_044304275.1	exonuclease SbcC	Richelia intracellularis HH01	1355
3102132	11	264	106-128:0.911;141-163:0.876;231-255:0.978;315-335:0.543;347-367:0.531;389-412:0.865;473-498:0.994;795-821:0.967;1094-1115:0.576;1127-1157:1.000;1210-1230:0.552	WP_027845047.1	hypothetical protein	Mastigocoleus testarum BC008	12276
2838824	11	322	206-231:0.989;294-296:0.999;326-367:1.000;369-394:0.999;398-434:0.994;436-457:0.991;472-500:1.000;565-592:1.000;637-658:0.998;675-724:1.000;833-869:0.999	WP_015175563.1	SMC domain protein	Oscillatoria nigro-viridis PCC 7112	1355
3499187	11	423	241-247:1.000;311-336:0.998;344-365:0.626;372-397:0.985;401-424:0.913;464-471:0.970;473-531:0.997;765-796:1.000;816-970:1.000;980-1001:0.980;1003-1044:1.000	WP_036930396.1	chromosome segregation protein SMC	Prochlorococcus marinus str. EQPAC1	521
3435185	11	450	209-236:0.807;309-372:1.000;374-395:0.571;426-531:1.000;746-769:0.994;771-804:0.879;806-856:0.998;896-925:0.998;953-976:0.653;986-1010:1.000;1012-1053:1.000	WP_006172059.1	chromosome segregation protein SMC	Synechococcus sp. WH 5701	521
3121358	11	259	18-38:0.724;54-74:0.569;117-137:0.568;212-232:0.600;447-468:0.883;583-604:0.696;634-669:1.000;741-768:0.714;785-809:0.752;855-875:0.857;943-963:0.536	WP_016876363.1	hypothetical protein	Chlorogloeopsis fritschii PCC 9212	1458
2520729	11	325	237-287:1.000;360-386:1.000;395-422:0.998;432-452:0.800;465-498:1.000;584-611:0.999;614-634:0.580;686-714:0.997;717-743:0.606;746-781:0.987;823-845:1.000	WP_011613245.1	exonuclease SbcC	Trichodesmium erythraeum IMS101	1355
3001290	11	243	408-431:0.828;685-705:0.572;776-797:0.752;1052-1073:0.752;1140-1166:0.950;1200-1220:0.792;1232-1267:0.996;1525-1526:1.000;1643-1664:0.761;1790-1811:0.688;2011-2034:0.988	WP_054469677.1	chemotaxis protein CheY	Planktothricoides sp. SR001	5166
2587602	11	243	178-204:0.733;318-339:0.886;558-579:0.601;648-679:1.000;1098-1122:0.981;1127-1151:0.978;1198-1224:0.994;1229-1249:0.772;1292-1292:0.788;1361-1380:0.998;1394-1414:0.517	WP_026786969.1	hypothetical protein	Planktothrix rubescens NIVA-CYA 407	11548
2653522	11	354	169-201:1.000;252-258:0.914;296-334:1.000;336-398:1.000;448-492:0.999;614-639:1.000;650-677:0.961;683-720:0.990;800-829:1.000;831-854:0.907;964-984:0.679	WP_015146963.1	DNA repair ATPase	Oscillatoria acuminata PCC 6304	11810
2734339	11	437	223-256:1.000;321-375:1.000;411-431:0.980;512-545:1.000;730-769:0.859;780-828:1.000;830-891:1.000;894-945:1.000;956-976:0.994;985-1007:1.000;1010-1055:1.000	WP_015171396.1	condensin subunit Smc	Geitlerinema sp. PCC 7407	521
3056923	11	272	187-207:0.607;653-676:0.972;716-736:0.782;1055-1080:0.994;1088-1112:0.830;1116-1153:1.000;1192-1227:0.999;1276-1286:0.994;1347-1359:1.000;1419-1445:0.986;1454-1483:0.853	WP_062244415.1	hypothetical protein	Fischerella sp. NIES-3754	11548
2874378	11	203	10-30:0.768;100-120:0.561;508-528:0.680;581-604:0.964;626-657:0.750;690-711:0.939;770-791:0.674;869-872:1.000;1026-1026:0.619;1160-1162:0.686;1388-1419:0.999	WP_029637407.1	hypothetical protein	[Scytonema hofmanni] UTEX 2349	10613
3322936	11	258	82-95:0.994;343-363:0.513;580-600:0.703;616-636:0.530;768-792:0.995;1110-1153:1.000;1169-1190:0.821;1194-1214:0.568;1221-1262:0.996;1282-1305:0.969;1365-1367:1.000	WP_015133788.1	methyl-accepting chemotaxis sensory transducer	Leptolyngbya sp. PCC 7376	9683
2573868	11	280	199-222:0.998;232-263:0.866;295-315:0.765;356-367:0.953;426-463:1.000;467-493:0.988;578-602:1.000;604-626:0.991;639-660:0.867;726-769:0.991;822-833:1.000	WP_009344275.1	exonuclease SbcC	Raphidiopsis brookii D9	1355
2675106	11	509	231-253:0.988;270-290:0.545;306-379:1.000;402-422:0.697;424-455:0.784;463-534:1.000;707-767:1.000;824-940:1.000;949-971:0.994;980-1002:0.989;1006-1047:1.000	WP_009625172.1	condensin subunit Smc	Pseudanabaena biceps PCC 7429	521
2513364	11	445	234-263:0.903;333-392:1.000;404-424:0.530;452-481:0.981;553-554:0.980;730-841:1.000;850-906:1.000;913-953:0.999;963-988:0.939;1001-1023:1.000;1025-1067:1.000	WP_012411984.1	chromosome segregation protein SMC	Nostoc punctiforme PCC 73102	521
2986713	11	244	326-347:0.518;480-501:0.682;605-629:0.998;774-780:1.000;912-934:0.531;1054-1072:0.884;1208-1243:0.995;1348-1377:0.990;1469-1503:1.000;1603-1623:0.531;1755-1758:1.000	WP_046278830.1	hypothetical protein	Limnoraphis robusta CS-951	11929
3112505	11	312	286-315:1.000;361-387:1.000;406-429:0.799;468-494:0.997;531-557:0.921;574-604:1.000;606-629:0.972;653-688:0.992;724-749:0.997;753-773:0.836;802-840:0.998	WP_016865188.1	exonuclease SbcC	Fischerella muscicola PCC 7414	1355
3375744	11	362	201-229:1.000;340-359:1.000;388-409:0.841;411-459:1.000;514-516:0.993;682-727:0.970;804-851:1.000;870-920:1.000;928-951:0.969;957-983:1.000;985-1027:1.000	WP_004161209.1	chromosome segregation protein SMC	Microcystis aeruginosa PCC 9807	521
3261557	11	398	116-142:1.000;270-277:0.999;433-436:1.000;458-487:1.000;533-561:0.999;728-847:1.000;852-909:1.000;919-967:1.000;990-992:0.689;1007-1029:1.000;1031-1077:1.000	WP_026719170.1	chromosome segregation protein SMC	Fischerella sp. PCC 9431	521
3167872	11	303	228-248:0.980;250-282:1.000;307-335:0.984;372-383:0.992;401-430:1.000;432-452:0.818;464-494:1.000;531-557:1.000;603-627:1.000;730-773:1.000;807-836:0.997	WP_046662989.1	exonuclease SbcC	Microcystis aeruginosa NIES-2549	1355
2551213	11	341	177-208:1.000;232-286:0.999;322-347:1.000;360-384:0.996;400-429:0.978;468-497:1.000;530-557:0.998;601-627:0.980;684-707:1.000;742-770:0.995;805-839:1.000	WP_006103335.1	exonuclease SbcC	Coleofasciculus chthonoplastes PCC 7420	1355
2738854	11	331	234-283:1.000;362-382:1.000;403-428:0.942;441-463:0.883;467-493:0.979;530-565:0.958;577-601:0.998;605-625:0.557;688-706:0.925;723-772:0.996;796-828:0.998	WP_015080130.1	exonuclease SbcC	Anabaena sp. 90	1355
2560225	11	301	67-67:0.789;226-248:0.819;409-437:0.893;594-616:0.819;685-713:0.893;778-798:0.612;865-896:0.987;923-945:0.849;956-992:0.997;1196-1251:1.000;1363-1389:0.949	WP_011321359.1	diguanylate cyclase	Anabaena variabilis ATCC 29413	5166
2618771	11	299	176-197:0.971;255-255:1.000;265-288:1.000;368-434:1.000;480-504:0.938;543-546:0.756;574-591:0.735;594-622:0.985;642-684:0.995;686-721:0.999;728-757:0.999	NP_875094.1	ATPase	Prochlorococcus marinus subsp. marinus str. CCMP1375	7840
3546093	11	377	225-230:1.000;383-388:1.000;412-442:1.000;444-516:1.000;676-700:0.992;702-733:0.974;742-774:0.993;840-915:1.000;921-949:0.934;956-978:1.000;981-1023:1.000	WP_017325849.1	chromosome segregation protein SMC	Synechococcus sp. PCC 7336	521
2563083	11	344	191-216:0.963;226-250:0.984;386-425:1.000;525-531:0.999;696-733:1.000;742-826:1.000;828-856:0.980;938-943:1.000;950-974:0.999;983-1005:1.000;1008-1047:0.999	WP_006669859.1	chromosome segregation protein SMC	Arthrospira maxima CS-328	521
3574379	11	299	158-179:0.971;237-237:1.000;247-270:1.000;350-416:1.000;462-486:0.938;525-528:0.756;556-573:0.735;576-604:0.985;624-666:0.995;668-703:0.999;710-739:0.999	WP_036891616.1	hypothetical protein	Prochlorococcus marinus str. SS35	7840
2752944	11	268	69-69:0.958;411-433:0.825;502-523:0.650;595-615:0.635;871-891:0.579;962-990:0.893;1142-1172:0.976;1200-1222:0.807;1233-1269:0.998;1491-1529:1.000;1862-1882:0.619	WP_015180522.1	signal transduction histidine kinase	Microcoleus sp. PCC 7113	5166
2774144	11	246	44-76:0.973;224-249:1.000;276-296:0.961;329-353:0.994;401-431:0.983;507-512:0.995;532-555:0.996;591-592:1.000;594-625:1.000;671-693:0.682;773-795:0.997	WP_009786932.1	TPR repeat protein	Lyngbya sp. PCC 8106	3319
2806957	11	344	191-216:0.963;226-250:0.984;386-425:1.000;525-531:0.999;696-733:1.000;742-826:1.000;828-856:0.980;938-943:1.000;950-974:0.999;983-1005:1.000;1008-1047:0.999	WP_008057476.1	chromosome segregation protein SMC	Arthrospira sp. PCC 8005	521
2751145	11	408	407-431:0.899;588-611:0.978;617-660:0.985;665-708:1.000;723-756:0.995;760-804:1.000;819-852:0.992;857-900:1.000;908-948:0.999;960-996:1.000;1009-1044:0.930	WP_026735513.1	hypothetical protein	Fischerella sp. PCC 9605	18028
2877513	11	323	247-249:0.997;312-335:1.000;350-374:0.977;473-476:1.000;524-526:0.999;742-813:1.000;817-866:0.992;869-932:1.000;959-963:0.981;972-1002:0.974;1007-1048:1.000	WP_012954241.1	chromosome segregation protein SMC	Candidatus Atelocyanobacterium thalassa isolate ALOHA	521
3168359	11	355	201-229:1.000;335-359:0.999;388-409:0.841;411-445:1.000;514-516:0.993;682-728:0.998;804-853:1.000;870-920:1.000;928-951:0.969;957-983:1.000;986-1027:1.000	WP_046663385.1	chromosome segregation protein SMC	Microcystis aeruginosa NIES-2549	521
2724420	11	205	44-65:0.924;248-268:0.627;375-398:0.819;764-764:0.968;798-818:0.676;871-896:0.987;1172-1194:0.669;1211-1231:0.695;1532-1535:1.000;1596-1616:0.553;1692-1712:0.529	WP_017716479.1	hypothetical protein	Oscillatoria sp. PCC 10802	6548
2699573	11	264	92-114:0.911;127-149:0.876;217-241:0.978;301-321:0.543;333-353:0.531;375-398:0.865;459-484:0.994;781-807:0.967;1080-1101:0.576;1113-1143:1.000;1196-1216:0.552	WP_058184330.1	hypothetical protein	Mastigocoleus testarum BC008	12276
3538596	11	381	226-235:0.990;292-316:0.998;325-358:0.936;385-406:0.938;408-443:1.000;460-483:0.806;675-740:1.000;789-825:1.000;830-891:0.998;945-967:1.000;970-1011:1.000	WP_015167780.1	condensin subunit Smc	Synechococcus sp. PCC 7502	521
3012018	11	237	1-31:1.000;87-108:0.815;509-519:0.980;555-575:0.736;649-669:0.507;674-694:0.525;705-726:0.741;762-782:0.615;855-876:0.846;1071-1094:0.642;1104-1124:0.545	WP_057177696.1	hypothetical protein	Cylindrospermopsis sp. CR12	10613
3175522	11	274	176-190:0.655;227-248:0.995;250-282:1.000;307-335:0.984;372-383:0.992;401-430:1.000;432-452:0.824;464-494:1.000;531-557:1.000;603-627:1.000;807-835:1.000	WP_002750366.1	exonuclease SbcC	Microcystis aeruginosa PCC 9432	1355
3237053	11	302	74-94:0.795;179-201:0.776;261-288:0.916;454-483:1.000;562-584:0.988;590-611:0.804;652-682:0.998;714-748:0.998;750-780:0.999;883-906:1.000;940-973:0.999	WP_012599131.1	hypothetical protein	Cyanothece sp. PCC 7424	5403
3496053	11	323	198-236:1.000;250-282:1.000;307-335:0.984;372-383:0.992;399-430:1.000;432-452:0.824;464-494:1.000;531-557:1.000;604-627:1.000;641-682:1.000;808-840:0.995	WP_045358251.1	exonuclease SbcC	Microcystis aeruginosa NIES-44	1355
3276976	11	281	160-201:1.000;249-286:1.000;341-354:1.000;360-383:0.996;424-429:0.886;465-493:1.000;508-528:0.594;602-626:1.000;645-668:0.579;695-715:0.762;799-835:1.000	WP_010871660.1	exonuclease SbcC	Synechocystis sp. PCC 6803 substr. GT-I	1355
2534188	11	386	90-112:0.978;231-265:0.999;358-392:1.000;395-423:0.978;445-501:0.999;546-548:0.995;735-834:1.000;943-950:1.000;953-982:0.992;991-1013:1.000;1015-1057:1.000	WP_012163250.1	chromosome segregation protein SMC	Acaryochloris marina MBIC11017	521
3115141	11	287	187-207:0.607;649-680:1.000;716-736:0.782;1055-1079:0.994;1088-1112:0.830;1116-1153:1.000;1192-1227:0.999;1276-1286:0.995;1347-1359:1.000;1419-1445:0.986;1454-1491:0.990	WP_016868044.1	hypothetical protein	Fischerella muscicola PCC 7414	11548
2871865	11	269	28-48:0.593;133-160:0.996;180-201:0.734;225-248:0.938;274-298:0.940;324-344:0.850;370-390:0.830;448-469:0.777;567-596:1.000;937-964:0.993;972-998:0.966	WP_038296410.1	hypothetical protein	[Scytonema hofmanni] UTEX 2349	7394
3230698	11	409	111-142:0.999;270-277:0.999;433-436:1.000;458-487:0.984;533-561:0.999;728-847:1.000;852-909:1.000;919-967:1.000;990-998:0.826;1007-1029:1.000;1031-1077:1.000	WP_026081735.1	chromosome segregation protein SMC	Fischerella sp. PCC 9339	521
3174527	11	395	215-244:0.967;309-367:1.000;369-397:1.000;493-530:1.000;743-765:0.991;776-801:0.997;814-853:0.971;892-942:0.999;944-973:0.955;985-1007:1.000;1009-1054:1.000	WP_011130951.1	chromosome segregation protein SMC	Prochlorococcus marinus str. MIT 9313	521
3412023	11	273	176-190:0.655;227-248:0.995;251-282:1.000;307-335:0.984;372-383:1.000;401-430:1.000;432-452:0.824;464-494:1.000;531-557:1.000;603-627:1.000;807-835:1.000	WP_002790800.1	exonuclease SbcC	Microcystis aeruginosa PCC 9808	1355
3410282	11	328	159-181:0.761;228-252:0.998;254-276:0.996;299-336:0.984;341-367:0.991;375-396:0.794;445-468:0.916;474-498:0.959;537-569:1.000;586-621:1.000;651-702:0.983	WP_011935582.1	DNA repair ATPase	Synechococcus sp. RCC307	7840
2884092	11	545	112-137:0.944;241-273:1.000;337-416:1.000;431-452:0.806;454-505:1.000;529-560:0.999;725-843:1.000;845-904:1.000;911-963:1.000;1003-1025:1.000;1028-1072:1.000	WP_017321251.1	chromosome segregation protein SMC	cyanobacterium PCC 7702	521
2795970	11	216	80-80:0.712;156-176:1.000;251-256:0.997;273-295:0.853;375-395:0.510;419-441:0.908;457-486:0.965;524-528:0.915;539-567:0.926;579-603:0.838;659-690:0.810	WP_052335197.1	hypothetical protein	Tolypothrix sp. PCC 7601	12889
2598272	11	483	193-216:0.907;221-253:0.956;382-431:1.000;433-468:1.000;471-536:1.000;698-777:0.999;824-862:1.000;890-940:1.000;942-968:0.999;982-1018:1.000;1023-1062:1.000	WP_015223803.1	condensin subunit Smc	Cyanobacterium stanieri PCC 7202	521
3215614	11	270	362-383:1.000;416-429:0.916;431-451:0.737;467-493:1.000;531-557:0.915;562-601:1.000;655-687:0.992;706-726:0.640;750-772:0.722;814-834:1.000;886-906:0.520	WP_015197124.1	exonuclease SbcC	Calothrix sp. PCC 6303	1355
3046205	11	495	177-197:0.943;204-224:0.514;295-354:1.000;356-420:0.996;508-511:0.999;689-787:1.000;789-904:1.000;906-928:0.785;949-969:0.766;972-1012:1.000;1110-1133:0.598	WP_006527079.1	condensin subunit Smc	Gloeocapsa sp. PCC 73106	521
3343773	11	296	236-241:1.000;251-293:1.000;361-384:1.000;396-429:1.000;431-451:0.835;464-491:0.994;530-561:0.994;577-599:0.789;603-629:0.998;678-703:1.000;811-842:1.000	WP_013321256.1	exonuclease SbcC	Cyanothece sp. PCC 7822	1355
3326188	11	281	160-201:1.000;249-286:1.000;341-354:1.000;360-383:0.996;424-429:0.886;465-493:1.000;508-528:0.594;602-626:1.000;645-668:0.579;695-715:0.762;799-835:1.000	WP_010871660.1	exonuclease SbcC	Synechocystis sp. PCC 6803 substr. PCC-N	1355
2678000	11	295	162-182:0.628;226-247:0.961;258-283:0.779;324-360:0.997;362-382:0.809;429-450:1.000;465-493:1.000;531-557:0.988;573-601:1.000;684-693:0.997;777-827:1.000	WP_009628330.1	SMC domain protein	Pseudanabaena biceps PCC 7429	1355
3266991	11	236	38-58:0.717;136-159:1.000;171-195:0.947;202-228:0.999;274-294:0.572;309-329:0.611;341-363:0.932;375-397:0.976;407-432:1.000;445-465:0.754;502-505:0.986	WP_051206574.1	hypothetical protein	Fischerella sp. PCC 9431	93209
2535035	11	628	142-184:1.000;260-318:1.000;348-412:1.000;417-455:1.000;458-532:1.000;535-575:1.000;626-745:1.000;788-815:1.000;857-897:1.000;967-1014:1.000;1023-1091:1.000	WP_012164115.1	hypothetical protein	Acaryochloris marina MBIC11017	56840
2731071	11	298	179-203:0.954;207-231:0.970;249-283:1.000;363-383:1.000;399-425:0.977;467-493:0.987;506-529:0.995;533-560:1.000;574-604:0.998;641-662:0.998;803-835:1.000	WP_015165166.1	SMC domain-containing protein	Pseudanabaena sp. PCC 7367	1355
3572331	11	299	158-179:0.971;237-237:1.000;247-270:1.000;350-416:1.000;462-486:0.938;525-528:0.756;556-573:0.735;576-604:0.985;624-666:0.995;668-703:0.999;710-739:0.999	WP_036891616.1	hypothetical protein	Prochlorococcus marinus str. SS2	7840
2621740	11	218	345-354:0.989;513-548:1.000;657-680:0.654;807-810:0.999;966-967:0.921;1074-1098:0.901;1205-1225:0.588;1462-1482:0.538;1596-1617:0.682;1736-1758:0.902;1997-2026:0.975	WP_017294254.1	hypothetical protein	Geminocystis herdmanii PCC 6308	9478
2689520	11	310	8-40:0.999;314-342:1.000;398-418:0.657;900-920:0.997;927-961:1.000;971-996:0.711;998-1018:0.898;1037-1072:0.994;1085-1122:0.994;1158-1185:0.581;1190-1211:0.932	WP_017291269.1	hypothetical protein	Leptolyngbya boryana PCC 6306	122253
3388707	11	281	160-201:1.000;249-286:1.000;341-354:1.000;360-383:0.996;424-429:0.886;465-493:1.000;508-528:0.594;602-626:1.000;645-668:0.579;695-715:0.762;799-835:1.000	WP_010871660.1	exonuclease SbcC	Synechocystis sp. PCC 6803	1355
2695329	11	377	270-282:1.000;291-360:1.000;362-386:0.999;388-411:0.999;426-493:1.000;509-593:1.000;717-731:0.999;790-812:0.999;865-880:1.000;915-925:0.790;994-1020:0.985	WP_027843489.1	hypothetical protein	Mastigocoleus testarum BC008	34052
2796332	11	477	100-132:0.933;240-274:0.978;337-375:0.998;429-432:1.000;455-484:1.000;530-560:0.999;729-844:1.000;846-964:1.000;992-995:0.989;1004-1026:1.000;1028-1070:1.000	WP_045870876.1	chromosome segregation protein SMC	Tolypothrix sp. PCC 7601	521
3086357	11	310	44-70:0.956;226-248:0.819;317-338:0.698;409-437:0.893;501-522:0.704;588-620:0.989;647-669:0.849;681-716:1.000;923-971:1.000;1089-1113:0.734;1362-1382:0.503	WP_015137321.1	signal transduction histidine kinase	Nostoc sp. PCC 7524	5166
3462889	11	369	201-229:1.000;335-359:1.000;388-409:0.841;411-445:1.000;514-516:0.993;678-728:0.998;804-863:1.000;870-920:1.000;928-951:0.925;957-983:1.000;986-1027:1.000	WP_002742669.1	chromosome segregation protein SMC	Microcystis aeruginosa DIANCHI905	521
3254546	11	377	241-253:1.000;312-331:0.996;343-365:0.887;374-398:0.947;441-464:0.997;473-531:0.999;715-754:0.864;757-778:0.920;885-970:1.000;979-1001:1.000;1003-1044:1.000	WP_042849545.1	chromosome segregation protein SMC	Prochlorococcus sp. MIT 0604	521
3382742	11	369	240-271:0.999;400-400:1.000;409-431:0.881;556-558:0.975;728-748:0.700;758-845:1.000;847-904:1.000;913-962:1.000;973-993:0.643;1002-1026:1.000;1028-1074:1.000	WP_058995298.1	chromosome segregation protein SMC	Leptolyngbya sp. NIES-2104	521
2683197	11	264	98-129:0.995;181-203:0.999;284-314:0.993;367-387:0.999;517-537:1.000;562-590:0.930;592-623:1.000;666-690:0.995;771-793:0.957;826-830:0.868;836-857:0.636	WP_051036074.1	hypothetical protein	Stanieria cyanosphaera PCC 7437	3319
3423633	11	358	201-229:1.000;339-359:1.000;388-409:0.841;411-458:1.000;514-516:0.993;682-727:0.978;804-851:1.000;870-920:1.000;928-951:0.969;960-983:1.000;986-1027:1.000	WP_004163416.1	chromosome segregation protein SMC	Microcystis aeruginosa PCC 9809	521
3006948	11	326	29-40:0.980;209-231:0.691;343-375:0.996;843-867:0.977;875-915:1.000;924-964:0.851;972-994:0.675;1016-1064:0.898;1120-1144:0.978;1216-1248:0.990;1298-1318:0.897	WP_062290597.1	hypothetical protein	Nostoc piscinale CENA21	40696
2996689	11	306	222-223:1.000;231-284:1.000;361-385:1.000;468-494:0.997;531-557:0.921;578-602:0.998;606-630:0.994;653-688:0.998;723-749:0.997;752-773:0.981;800-835:0.999	WP_053456596.1	exonuclease SbcC	Hapalosiphon sp. MRB220	1355
2954093	11	302	123-151:0.955;267-287:0.631;393-414:0.999;516-537:0.971;767-796:0.999;897-929:1.000;1024-1051:0.998;1146-1176:1.000;1415-1453:0.991;1481-1505:0.966;1708-1729:0.623	WP_052288586.1	hypothetical protein	Lyngbya confervoides BDU141951	26150
2598824	11	335	145-171:0.959;318-354:0.996;463-489:0.929;721-748:1.000;848-874:0.990;967-998:0.868;1116-1144:0.998;1386-1414:0.999;1513-1547:1.000;1718-1740:0.976;1779-1819:0.999	WP_015212495.1	sensor histidine kinase	Anabaena cylindrica PCC 7122	19689
2821421	11	274	176-190:0.655;228-248:1.000;250-282:1.000;307-335:0.984;372-383:0.992;401-430:1.000;432-452:0.818;464-494:1.000;531-557:1.000;602-627:1.000;808-836:1.000	WP_008196961.1	exonuclease SbcC	Microcystis sp. T1-4	1355
3154641	11	322	237-287:1.000;360-386:1.000;395-419:0.990;432-452:0.800;465-498:1.000;584-611:0.999;614-634:0.580;686-714:0.997;717-743:0.606;746-781:0.987;823-845:1.000	WP_047164501.1	exonuclease SbcC	Trichodesmium erythraeum 21-75	1355
2989616	11	249	390-419:0.990;549-552:1.000;668-688:0.922;784-812:0.991;936-936:0.983;1037-1061:0.860;1167-1192:0.994;1295-1316:0.896;1430-1452:0.988;1564-1590:0.991;1693-1733:0.998	WP_049561237.1	hypothetical protein	Limnoraphis robusta CS-951	21755
3123827	11	376	346-354:0.999;417-478:0.998;480-501:0.694;534-561:0.959;605-638:1.000;805-826:0.742;890-922:0.984;939-990:0.861;993-1044:1.000;1055-1075:0.869;1112-1152:1.000	WP_017710755.1	hypothetical protein	Prochlorothrix hollandica PCC 9006	521
3002993	11	254	233-256:0.997;326-348:0.572;489-501:0.806;776-797:0.819;820-843:0.873;868-890:0.935;1033-1054:0.939;1121-1149:1.000;1151-1182:0.833;1255-1275:0.942;1536-1556:0.757	WP_054470212.1	hypothetical protein	Planktothricoides sp. SR001	7394
3503785	11	360	201-229:1.000;339-359:1.000;388-409:0.841;411-459:1.000;514-516:0.993;682-727:0.978;804-850:1.000;871-920:1.000;928-951:0.969;957-983:1.000;986-1027:1.000	WP_061431670.1	chromosome segregation protein SMC	Microcystis aeruginosa NIES-88	521
2776622	11	231	300-330:1.000;432-461:0.999;622-622:1.000;740-765:0.982;899-903:0.984;1040-1070:0.949;1179-1206:1.000;1308-1333:0.999;1430-1457:0.999;1586-1589:1.000;1646-1666:0.631	WP_009784268.1	two-component hybrid sensor and regulator	Lyngbya sp. PCC 8106	11929
3184195	11	344	191-216:0.963;226-250:0.984;386-425:1.000;525-531:0.999;696-733:1.000;742-826:1.000;828-856:0.980;938-943:1.000;950-974:0.999;983-1005:1.000;1008-1047:0.999	WP_035758708.1	chromosome segregation protein SMC	Arthrospira platensis C1	521
3445066	11	269	176-190:0.655;227-248:1.000;250-282:1.000;307-335:0.984;372-383:0.992;401-430:1.000;432-452:0.818;464-494:1.000;531-557:1.000;602-627:1.000;813-835:1.000	WP_002782695.1	exonuclease SbcC homolog	Microcystis aeruginosa PCC 9806	1355
2611193	11	477	113-133:0.595;136-156:0.651;242-265:0.938;362-435:1.000;481-507:0.657;576-583:0.995;775-870:1.000;875-990:1.000;1001-1021:0.985;1030-1052:1.000;1054-1099:1.000	WP_028083007.1	chromosome segregation protein SMC	Dolichospermum circinale AWQC310F	521
3242834	11	344	191-216:0.963;226-250:0.984;386-425:1.000;525-531:0.999;696-733:1.000;742-826:1.000;828-856:0.980;938-943:1.000;950-974:0.999;983-1005:1.000;1008-1047:0.999	WP_008057476.1	chromosome segregation protein SMC	Arthrospira sp. PCC 8005	521
3467626	11	376	215-236:0.981;317-367:1.000;370-397:0.995;493-530:1.000;743-766:0.999;776-800:0.933;852-890:0.999;892-942:0.997;944-970:0.810;983-1007:1.000;1009-1054:1.000	WP_007098955.1	chromosome segregation protein SMC	Synechococcus sp. RS9916	521
2988865	11	249	390-419:0.990;549-552:1.000;668-688:0.922;784-812:0.991;936-936:0.983;1037-1061:0.860;1167-1192:0.994;1295-1316:0.896;1430-1452:0.988;1564-1590:0.991;1693-1733:0.998	WP_049561237.1	hypothetical protein	Limnoraphis robusta CS-951	21755
2734774	11	254	284-312:0.997;522-525:1.000;638-667:1.000;778-798:0.517;900-930:0.996;1024-1048:0.904;1151-1179:1.000;1299-1323:0.926;1482-1494:0.997;1744-1766:0.927;2121-2144:0.978	WP_015171831.1	multi-sensor hybrid histidine kinase	Geitlerinema sp. PCC 7407	10810
2629305	11	424	112-134:0.983;246-263:1.000;426-427:1.000;452-481:0.988;483-503:0.929;527-555:0.999;719-841:1.000;843-910:1.000;914-953:1.000;1001-1023:1.000;1025-1071:1.000	WP_016873827.1	chromosome segregation protein SMC	Chlorogloeopsis fritschii PCC 6912	521
2943951	11	418	162-225:1.000;230-281:0.959;387-395:1.000;424-504:1.000;699-732:1.000;737-762:1.000;764-796:1.000;826-859:0.998;912-936:1.000;958-978:0.709;986-1024:0.981	WP_039751193.1	chromosome segregation protein SMC	Hassallia byssoidea VB512170	152474
2973877	11	274	160-188:0.991;284-317:1.000;363-372:1.000;390-420:0.979;467-493:1.000;514-559:1.000;601-626:1.000;629-655:0.777;685-702:0.924;733-748:0.996;823-832:1.000	WP_044107449.1	exonuclease SbcC	cyanobacterium endosymbiont of Epithemia turgida isolate EtSB Lake Yunoko	1355
2865368	11	237	6-26:0.505;173-203:0.995;992-1012:0.666;1434-1458:0.915;1617-1638:0.575;1839-1859:0.723;1894-1907:0.998;1990-1997:0.995;2011-2038:1.000;2586-2610:0.958;2773-2793:0.766	WP_023068600.1	calx-beta domain protein	Lyngbya aestuarii BL J	31362
3584857	11	299	158-179:0.971;237-237:1.000;247-270:1.000;350-416:1.000;462-486:0.938;525-528:0.756;556-573:0.735;576-604:0.985;624-666:0.995;668-703:0.999;710-739:0.999	WP_036891616.1	hypothetical protein	Prochlorococcus marinus str. SS51	7840
2936134	11	302	123-151:0.955;267-287:0.631;393-414:0.999;516-537:0.971;767-796:0.999;897-929:1.000;1024-1051:0.998;1146-1176:1.000;1415-1453:0.991;1481-1505:0.966;1708-1729:0.623	WP_052288586.1	hypothetical protein	Aphanocapsa montana BDHKU210001	26150
3000232	11	265	104-124:0.633;229-237:1.000;368-389:1.000;432-456:0.997;470-498:1.000;535-567:0.999;609-631:1.000;645-676:0.998;711-733:0.970;755-775:0.946;813-839:0.998	WP_054469339.1	exonuclease SbcC	Planktothricoides sp. SR001	1355
3304920	11	361	201-229:1.000;337-359:1.000;388-409:0.841;411-459:1.000;514-516:0.993;682-727:0.978;804-851:1.000;871-920:1.000;928-951:0.969;960-983:1.000;985-1027:1.000	WP_002762774.1	chromosome segregation protein SMC	Microcystis aeruginosa PCC 9717	521
3576004	11	282	110-122:0.999;465-502:0.990;607-629:0.841;631-665:0.977;797-819:0.996;1140-1182:1.000;1199-1219:0.583;1234-1255:0.949;1257-1291:0.996;1312-1334:0.702;1391-1396:0.999	WP_062431579.1	chemotaxis protein	Synechococcus sp. PCC 73109	9683
2757124	11	271	224-236:1.000;243-281:0.937;334-347:1.000;371-382:0.986;411-428:0.985;467-498:1.000;530-557:0.989;599-627:0.998;684-707:0.995;750-770:0.551;796-836:1.000	WP_015184778.1	exonuclease SbcC	Microcoleus sp. PCC 7113	1355
3310188	11	296	176-190:0.655;227-248:0.995;250-282:1.000;307-335:0.984;372-383:0.998;401-430:1.000;464-494:1.000;531-557:1.000;603-627:1.000;641-682:1.000;807-836:1.000	WP_002765747.1	exonuclease SbcC	Microcystis aeruginosa PCC 9443	1355
2521310	11	260	112-138:1.000;227-247:0.591;553-575:0.927;580-601:0.841;647-669:0.749;682-704:0.920;725-745:0.540;781-803:0.974;866-886:0.955;889-920:0.994;940-963:0.942	WP_011613813.1	outer membrane efflux protein	Trichodesmium erythraeum IMS101	1096
3210600	11	282	13-40:0.998;192-212:0.611;351-371:0.614;418-440:0.590;862-885:0.961;891-934:1.000;940-978:0.898;988-1017:0.985;1084-1085:0.627;1139-1160:0.954;1239-1266:0.913	WP_015115651.1	hypothetical protein	Nostoc sp. PCC 7107	40696
3532130	11	322	247-255:1.000;262-285:0.943;343-360:0.987;368-388:0.573;407-437:0.986;439-459:0.663;472-501:1.000;582-615:1.000;648-695:1.000;731-775:1.000;807-847:1.000	WP_015124354.1	DNA repair ATPase	Synechococcus sp. PCC 6312	1355
2922522	11	297	12-43:1.000;84-114:1.000;160-184:0.997;197-219:0.998;282-294:0.929;296-318:0.975;361-387:0.986;395-416:0.993;475-506:0.743;521-553:0.986;593-628:0.955	WP_052128380.1	hypothetical protein	Neosynechococcus sphagnicola sy1	7273
3560287	11	299	158-179:0.971;237-237:1.000;247-270:1.000;350-416:1.000;462-486:0.938;525-528:0.756;556-573:0.735;576-604:0.985;624-666:0.995;668-703:0.999;710-739:0.999	WP_036891616.1	hypothetical protein	Prochlorococcus marinus str. LG	7840
2950423	11	287	202-230:1.000;236-283:0.969;360-384:1.000;467-493:1.000;508-528:0.675;574-601:1.000;605-627:0.763;656-691:1.000;723-744:0.576;750-772:0.992;835-839:1.000	WP_039741324.1	exonuclease SbcC	Hassallia byssoidea VB512170	1355
3495806	11	365	201-229:1.000;337-359:1.000;388-409:0.841;411-459:1.000;514-516:0.993;682-727:0.978;804-853:1.000;871-920:1.000;928-951:0.969;957-983:1.000;986-1027:1.000	WP_045358443.1	chromosome segregation protein SMC	Microcystis aeruginosa NIES-44	521
3196935	11	427	113-139:0.949;260-280:0.999;343-390:1.000;461-490:1.000;492-512:0.961;536-563:0.960;728-825:0.999;827-850:0.997;855-912:1.000;977-1002:1.000;1034-1079:1.000	WP_037224377.1	chromosome segregation protein SMC	Richelia intracellularis	521
2766567	11	257	222-223:1.000;232-283:0.998;371-383:1.000;418-429:0.974;467-493:1.000;530-565:0.999;607-629:0.999;688-698:0.988;724-747:0.914;750-770:0.661;799-834:1.000	WP_015190012.1	exonuclease SbcC	Gloeocapsa sp. PCC 7428	1355
2525090	11	301	215-222:1.000;286-337:1.000;375-377:0.963;380-400:0.643;501-504:1.000;672-740:1.000;835-849:1.000;851-899:1.000;904-924:0.610;946-967:0.954;974-1010:1.000	NP_926268.1	chromosome segregation SMC protein	Gloeobacter violaceus PCC 7421	521
2623870	11	376	346-354:0.999;417-478:0.998;480-501:0.694;534-561:0.959;605-638:1.000;805-826:0.742;890-922:0.984;939-990:0.861;993-1044:1.000;1055-1075:0.869;1112-1152:1.000	WP_017710755.1	chromosome segregation protein SMC	Prochlorothrix hollandica PCC 9006	521
3088865	11	270	55-78:0.985;86-106:0.552;312-333:0.891;563-583:0.753;613-649:1.000;673-693:0.677;721-749:0.714;765-789:0.752;829-855:0.703;873-894:0.818;923-943:0.536	WP_015139858.1	methyl-accepting chemotaxis protein	Nostoc sp. PCC 7524	1458
3037946	11	309	227-233:0.950;292-317:1.000;353-381:1.000;407-433:0.976;478-512:1.000;738-743:0.954;752-780:0.991;873-921:0.999;923-952:0.999;958-986:1.000;988-1029:1.000	WP_052042818.1	chromosome segregation protein SMC	Prochlorococcus sp. MIT 0601	521
2818263	11	260	216-236:0.671;350-371:0.985;443-463:0.910;627-647:0.604;719-742:0.866;761-785:0.994;798-831:0.991;897-918:0.876;935-957:0.640;1019-1039:0.527;1158-1183:1.000	WP_008206038.1	hypothetical protein	Microcystis sp. T1-4	3546
3113546	11	252	222-242:0.537;270-292:0.762;384-402:0.999;503-518:0.989;588-622:0.999;660-688:1.000;690-718:0.999;766-786:0.694;788-816:0.871;885-889:0.778;980-1004:0.991	WP_016866322.1	hypothetical protein	Fischerella muscicola PCC 7414	5403
3053058	11	405	240-266:0.983;308-367:0.983;429-429:1.000;486-547:0.996;584-586:0.993;801-830:1.000;874-932:1.000;934-990:1.000;992-1021:0.999;1038-1070:1.000;1072-1114:1.000	WP_019506539.1	chromosome segregation protein SMC	Pleurocapsa sp. PCC 7319	521
3069726	11	306	218-248:1.000;257-277:0.685;414-440:1.000;564-567:1.000;734-762:0.891;856-865:1.000;867-925:0.998;927-966:0.998;1012-1034:1.000;1037-1077:1.000;1175-1195:0.572	WP_026097962.1	chromosome segregation protein SMC	Geitlerinema sp. PCC 7105	521
2709329	11	303	67-69:0.789;226-248:0.819;409-437:0.893;594-616:0.819;685-713:0.893;778-798:0.612;865-896:0.987;923-945:0.849;956-992:0.997;1196-1251:1.000;1363-1389:0.949	WP_010995294.1	diguanylate cyclase	Nostoc sp. PCC 7120	5166
3427050	11	281	160-201:1.000;249-286:1.000;341-354:1.000;360-383:0.996;424-429:0.886;465-493:1.000;508-528:0.594;602-626:1.000;645-668:0.579;695-715:0.762;799-835:1.000	WP_010871660.1	exonuclease SbcC	Synechocystis sp. PCC 6803	1355
3095037	11	236	39-70:0.982;132-155:1.000;227-249:0.999;309-336:1.000;372-393:0.645;423-454:0.978;503-507:0.993;604-605:1.000;618-639:0.998;652-675:0.974;684-705:0.892	WP_008314340.1	tetratricopeptide repeat protein	Leptolyngbya sp. PCC 6406	16222
2946581	11	248	187-207:0.737;316-342:0.996;378-400:0.614;494-517:0.942;536-557:0.900;572-601:0.999;661-681:0.653;691-715:0.979;759-779:0.611;792-812:0.651;1005-1017:1.000	WP_039739202.1	hypothetical protein	Hassallia byssoidea VB512170	3735
2845341	11	252	172-192:0.526;258-278:1.000;282-305:0.953;376-387:0.983;447-480:1.000;514-534:0.701;539-559:0.506;661-663:0.999;695-716:0.643;781-814:1.000;816-854:1.000	WP_040655702.1	hypothetical protein	Rubidibacter lacunae KORDI 51-2	11810
3111114	11	332	244-250:0.998;375-385:1.000;409-429:0.515;432-455:0.782;470-508:0.981;528-562:0.998;845-908:1.000;923-958:0.997;968-997:0.975;1006-1028:0.999;1031-1072:1.000	WP_044260151.1	chromosome segregation protein SMC	Richelia intracellularis HM01	521
3067741	11	293	8-28:0.535;224-262:0.996;367-389:0.729;487-517:0.994;618-644:0.995;750-770:0.713;984-1014:1.000;1141-1166:1.000;1301-1330:1.000;1481-1503:0.752;1581-1601:0.503	WP_017661010.1	hypothetical protein	Geitlerinema sp. PCC 7105	70409
3463616	11	289	176-190:0.655;199-225:0.995;251-284:1.000;307-335:0.984;365-385:1.000;401-430:1.000;432-452:0.824;464-494:1.000;531-557:1.000;602-627:1.000;808-835:1.000	WP_002744102.1	exonuclease SbcC family protein	Microcystis aeruginosa DIANCHI905	1355
3513743	11	274	49-70:0.822;83-104:0.909;121-143:0.683;153-178:0.998;190-211:0.950;223-246:0.992;254-280:0.994;287-316:1.000;321-351:1.000;359-380:0.943;406-430:0.747	WP_052045179.1	hypothetical protein	Prochlorococcus marinus str. MIT 9123	5991
2775243	11	547	104-127:0.743;246-270:0.986;333-393:1.000;423-447:0.975;449-554:1.000;720-755:0.995;766-829:0.998;844-962:1.000;973-995:0.850;1002-1024:1.000;1027-1067:1.000	WP_009785711.1	chromosome segregation protein SMC	Lyngbya sp. PCC 8106	521
2602097	11	246	143-171:0.999;236-259:1.000;303-328:0.993;342-362:0.804;415-420:0.999;449-473:0.991;521-544:0.983;570-590:0.790;605-628:0.962;676-696:0.507;740-764:0.906	WP_015215741.1	hypothetical protein	Anabaena cylindrica PCC 7122	3319
2576104	11	295	1-31:1.000;35-75:1.000;89-111:0.935;174-194:0.602;727-757:0.998;763-787:0.999;795-820:0.826;829-855:1.000;863-889:1.000;933-953:0.678;1004-1025:0.768	WP_006635831.1	Tetratricopeptide TPR_1 repeat-containing protein	Microcoleus vaginatus FGP-2	18785
2825334	11	235	135-163:1.000;207-221:1.000;260-279:0.998;311-332:0.916;369-396:0.986;432-454:0.999;598-599:1.000;602-629:0.996;746-768:0.915;814-835:0.667;848-870:0.900	WP_008186985.1	hypothetical protein	Moorea producens 3L	3319
2714549	11	281	160-201:1.000;249-286:1.000;341-354:1.000;360-383:0.996;424-429:0.886;465-493:1.000;508-528:0.594;602-626:1.000;645-668:0.579;695-715:0.762;799-835:1.000	WP_010871660.1	exonuclease SbcC	Synechocystis sp. PCC 6803	1355
2920079	11	383	218-252:0.998;257-279:0.946;348-351:1.000;374-396:0.629;432-469:0.996;508-537:0.999;699-738:1.000;745-780:1.000;823-884:1.000;896-941:1.000;1006-1051:1.000	WP_052128532.1	chromosome segregation protein SMC	Neosynechococcus sphagnicola sy1	521
3264328	11	223	187-207:0.503;345-349:1.000;380-400:0.810;493-519:0.984;536-557:0.964;572-601:0.995;691-715:0.958;759-784:0.652;792-812:0.582;901-913:0.792;1006-1017:1.000	WP_026721784.1	hypothetical protein	Fischerella sp. PCC 9431	3735
3113978	11	254	187-207:0.862;316-349:1.000;378-400:0.981;493-519:0.984;536-557:0.964;572-600:0.961;691-715:0.971;764-787:0.771;789-812:0.797;901-913:0.792;1006-1017:1.000	WP_016866797.1	hypothetical protein	Fischerella muscicola PCC 7414	3735
3171170	11	423	241-247:1.000;311-336:0.998;344-365:0.626;372-397:0.985;401-424:0.913;464-471:0.970;473-531:0.997;765-796:1.000;816-970:1.000;980-1001:0.980;1003-1044:1.000	WP_036930396.1	chromosome segregation protein SMC	Prochlorococcus marinus subsp. pastoris str. CCMP1986	521
2749429	11	414	273-280:0.999;434-439:1.000;461-490:0.962;492-512:0.745;536-564:0.999;731-813:1.000;815-850:1.000;861-970:1.000;981-1001:0.744;1010-1032:1.000;1034-1080:1.000	WP_026733901.1	chromosome segregation protein SMC	Fischerella sp. PCC 9605	521
2734286	11	297	212-235:0.999;249-293:1.000;385-388:0.999;399-428:0.998;431-451:0.911;467-493:1.000;530-565:1.000;574-601:1.000;640-661:0.984;708-730:0.731;736-772:0.778	WP_015171340.1	exonuclease SbcC	Geitlerinema sp. PCC 7407	1355
2536232	11	284	803-824:0.587;1123-1146:0.940;1199-1220:0.894;1488-1508:0.655;1668-1699:1.000;1794-1824:0.998;2048-2080:0.997;2542-2563:0.879;2667-2687:0.530;2797-2851:1.000;3134-3134:0.958	WP_012165338.1	serine/threonine protein kinase	Acaryochloris marina MBIC11017	56947
2630458	11	259	18-38:0.724;54-74:0.569;117-137:0.568;212-232:0.600;447-468:0.883;583-604:0.696;634-669:1.000;741-768:0.714;785-809:0.752;855-875:0.857;943-963:0.536	WP_016876363.1	hypothetical protein	Chlorogloeopsis fritschii PCC 6912	1458
2766806	11	472	208-218:0.984;222-247:0.859;340-403:1.000;426-455:1.000;462-531:1.000;694-794:1.000;797-819:0.735;858-883:0.995;885-936:1.000;976-998:1.000;1001-1046:1.000	WP_015190258.1	condensin subunit Smc	Gloeocapsa sp. PCC 7428	521
2735738	11	243	1-21:0.633;51-72:1.000;481-502:0.959;672-703:1.000;720-756:1.000;840-852:0.999;905-916:1.000;1111-1111:0.990;1318-1342:0.983;1350-1379:0.999;1526-1553:0.999	WP_041268456.1	hypothetical protein	Geitlerinema sp. PCC 7407	126663
3061247	11	268	274-295:0.569;382-409:0.970;464-484:0.541;506-534:1.000;595-632:1.000;675-698:0.980;700-725:0.960;776-796:0.840;798-828:0.984;871-894:0.706;1022-1025:0.997	WP_016949395.1	hypothetical protein	Anabaena sp. PCC 7108	5403
2797891	11	249	52-75:0.982;144-164:0.726;207-229:0.991;240-260:0.637;276-298:0.949;409-429:0.687;619-626:1.000;635-664:0.999;705-730:0.982;758-788:1.000;980-1000:0.504	WP_045872498.1	hypothetical protein	Tolypothrix sp. PCC 7601	5141
3088247	11	455	219-253:0.962;319-371:1.000;410-415:0.999;437-466:0.999;468-488:0.714;530-539:0.996;707-786:1.000;794-826:0.967;828-946:1.000;986-1008:1.000;1010-1054:1.000	WP_015139232.1	condensin subunit Smc	Nostoc sp. PCC 7524	521
3071194	11	268	236-247:1.000;326-360:1.000;362-386:1.000;429-451:0.997;531-557:0.956;576-602:1.000;683-703:0.750;750-771:0.954;778-799:0.966;802-834:0.988;884-904:0.798	WP_019499048.1	hypothetical protein	Pseudanabaena sp. PCC 6802	1355
3233784	11	237	1-22:0.923;141-155:0.930;289-311:0.981;559-582:0.960;612-647:1.000;671-691:0.525;725-746:0.693;763-787:0.752;827-853:0.703;893-893:0.670;921-941:0.536	WP_017312155.1	chemotaxis protein	Fischerella sp. PCC 9339	1458
3420483	11	283	154-176:0.655;226-248:1.000;250-282:1.000;307-335:0.984;372-383:0.992;401-430:1.000;432-452:0.824;464-494:1.000;531-557:0.999;602-627:1.000;808-835:1.000	WP_004163206.1	exonuclease SbcC	Microcystis aeruginosa PCC 9809	1355
3325379	11	595	84-113:1.000;219-241:0.996;259-315:1.000;376-426:0.999;429-534:1.000;700-765:1.000;771-821:1.000;840-938:1.000;940-975:0.951;985-1016:1.000;1018-1061:1.000	WP_015136078.1	condensin subunit Smc	Leptolyngbya sp. PCC 7376	521
2984979	11	293	299-319:0.614;446-467:0.611;474-496:0.833;593-623:0.996;665-690:0.655;729-749:0.820;840-878:1.000;976-1005:0.936;1163-1196:0.999;1236-1256:0.629;1575-1599:0.917	WP_049558154.1	hypothetical protein	Limnoraphis robusta CS-951	31356
3345872	11	298	91-114:1.000;253-277:0.686;378-403:0.999;503-532:0.934;609-638:1.000;744-769:0.996;868-896:1.000;898-926:0.799;1044-1069:1.000;1178-1198:0.870;1302-1333:0.998	WP_013323369.1	histidine kinase	Cyanothece sp. PCC 7822	49631
3570178	11	323	135-155:0.644;224-245:0.983;255-275:0.637;309-344:1.000;369-396:0.878;492-530:1.000;744-765:0.939;855-892:1.000;917-943:0.993;987-1008:1.000;1010-1056:1.000	WP_049691631.1	chromosome segregation protein SMC	Synechococcus sp. WH 8103	521
2540868	11	342	195-220:0.963;222-255:1.000;315-383:0.999;391-431:0.951;529-536:1.000;703-733:0.961;829-868:1.000;942-947:1.000;955-978:0.988;987-1009:1.000;1012-1051:1.000	WP_014275255.1	chromosome segregation protein SMC	Arthrospira platensis NIES-39	521
2977805	11	409	111-142:0.999;270-277:0.999;433-436:1.000;458-487:0.984;533-561:0.999;728-847:1.000;852-909:1.000;919-967:1.000;990-998:0.826;1007-1029:1.000;1031-1077:1.000	WP_044450745.1	chromosome segregation protein SMC	Mastigocladus laminosus UU774	521
3593293	11	438	22-40:0.610;48-74:0.977;83-107:0.947;112-133:0.933;150-172:0.993;182-240:0.999;458-505:0.982;530-590:0.996;593-679:1.000;686-710:1.000;712-753:1.000	WP_025924953.1	chromosome segregation protein SMC	Prochlorococcus sp. scB243_495N16	521
2816067	11	230	125-149:1.000;550-552:1.000;638-660:0.947;739-760:0.613;823-844:0.985;968-988:0.635;1082-1105:0.982;1114-1134:0.520;1138-1161:0.986;1441-1464:0.995;1484-1504:0.747	WP_015121142.1	hypothetical protein	Rivularia sp. PCC 7116	14578
3533610	11	303	249-280:1.000;289-309:0.971;342-352:0.991;385-411:0.999;418-470:0.797;481-503:0.960;528-539:0.891;571-589:1.000;619-653:1.000;660-705:0.998;707-730:1.000	WP_015125867.1	DNA repair ATPase	Synechococcus sp. PCC 6312	7273
2598818	11	295	282-303:0.818;354-382:0.772;386-406:0.551;505-533:0.947;599-633:1.000;676-699:0.947;701-729:0.970;777-797:0.886;799-829:0.995;874-895:0.669;991-1022:0.991	WP_015212489.1	hypothetical protein	Anabaena cylindrica PCC 7122	5403
2658373	11	199	107-127:0.997;611-631:0.680;754-776:1.000;882-883:1.000;915-925:0.824;933-955:0.914;979-1002:0.988;1273-1293:0.564;1343-1366:0.962;1433-1435:0.624;1455-1480:0.712	WP_015151774.1	ATP-dependent transcriptional regulator	Oscillatoria acuminata PCC 6304	26719
2998624	11	227	187-207:0.503;348-349:1.000;380-400:0.810;493-519:0.984;536-557:0.964;572-600:0.975;691-715:0.958;759-784:0.652;792-812:0.582;880-900:0.792;1006-1017:1.000	WP_053458190.1	hypothetical protein	Hapalosiphon sp. MRB220	3735
3456556	11	268	217-237:0.671;351-372:0.985;444-464:0.910;628-648:0.604;719-742:0.950;765-786:0.997;799-834:0.992;894-920:0.974;943-963:0.750;1014-1034:0.617;1304-1335:1.000	WP_002737580.1	hypothetical protein	Microcystis aeruginosa TAIHU98	3546
3532078	11	363	241-249:1.000;345-380:1.000;383-429:0.995;431-478:1.000;526-534:0.999;753-776:1.000;793-818:0.982;832-937:1.000;961-961:0.955;974-996:0.887;998-1031:0.996	WP_015124302.1	condensin subunit Smc	Synechococcus sp. PCC 6312	521
2720632	11	280	77-97:0.542;168-184:1.000;239-260:0.750;274-295:0.693;297-320:0.830;329-358:1.000;362-384:0.889;386-415:0.999;451-485:1.000;493-523:1.000;532-556:0.680	WP_035154383.1	hypothetical protein	Calothrix sp. 336/3	1617
3343178	11	288	73-93:0.592;205-229:0.991;251-276:0.999;297-321:0.994;343-367:0.998;389-414:1.000;435-460:0.999;481-505:0.978;527-551:0.908;573-597:0.958;759-797:0.963	WP_013320659.1	hypothetical protein	Cyanothece sp. PCC 7822	3546
2721285	11	266	408-411:0.957;452-472:0.749;625-645:0.774;755-782:0.993;888-918:1.000;1017-1041:0.804;1146-1171:0.998;1274-1298:0.599;1403-1428:0.993;1533-1555:0.980;1784-1819:0.999	WP_035155480.1	hypothetical protein	Calothrix sp. 336/3	14062
2549607	11	416	213-262:0.985;330-392:1.000;394-416:0.938;442-471:0.999;517-550:1.000;712-737:0.968;739-831:1.000;944-949:1.000;962-982:0.566;1049-1075:1.000;1078-1120:1.000	WP_006105800.1	chromosome segregation protein SMC	Coleofasciculus chthonoplastes PCC 7420	521
3425572	11	323	223-245:0.981;309-334:0.999;369-397:0.989;425-452:1.000;493-530:0.999;742-762:0.650;774-799:0.963;852-887:1.000;914-940:1.000;984-1005:1.000;1007-1053:1.000	WP_028952827.1	chromosome segregation protein SMC	Synechococcus sp. CC9616	521
3032455	11	344	191-216:0.963;226-250:0.984;386-425:1.000;525-531:0.999;696-733:1.000;742-826:1.000;828-856:0.980;938-943:1.000;950-974:0.999;983-1005:1.000;1008-1047:0.999	WP_046320016.1	chromosome segregation protein SMC	Arthrospira sp. TJSD091	521
3111118	11	261	226-234:1.000;298-313:1.000;361-385:1.000;412-425:0.743;431-452:0.850;468-494:1.000;531-561:0.961;606-628:0.667;653-681:0.724;762-783:0.900;797-839:1.000	WP_008230094.1	exonuclease SbcC	Richelia intracellularis HM01	1355
3265196	11	260	25-53:0.826;71-91:0.566;139-159:0.703;301-328:0.960;452-474:0.755;569-599:1.000;740-765:1.000;870-897:0.997;1332-1333:0.974;1443-1470:1.000;1513-1535:0.974	WP_026722600.1	histidine kinase	Fischerella sp. PCC 9431	15352
2833891	11	396	193-219:0.989;230-255:0.981;257-317:0.999;408-413:1.000;538-540:1.000;702-725:0.959;727-781:1.000;851-944:1.000;946-977:1.000;994-1025:1.000;1033-1068:1.000	WP_015217982.1	condensin subunit Smc	Cyanobacterium aponinum PCC 10605	521
2761177	11	258	151-192:0.988;194-219:0.989;284-284:1.000;372-382:1.000;418-429:0.998;467-493:1.000;530-557:1.000;598-627:1.000;688-704:0.999;722-748:1.000;806-842:1.000	WP_015144167.1	exonuclease SbcC	Pleurocapsa sp. PCC 7327	1355
3017941	11	369	161-218:1.000;226-293:0.997;360-383:1.000;405-429:0.982;431-459:0.932;467-498:0.999;609-632:1.000;710-729:0.999;757-800:0.994;818-841:0.961;845-865:0.882	WP_058883722.1	exonuclease SbcC	Oscillatoriales cyanobacterium MTP1	1355
3211533	11	281	160-201:1.000;249-286:1.000;341-354:1.000;360-383:0.996;424-429:0.886;465-493:1.000;508-528:0.594;602-626:1.000;645-668:0.579;695-715:0.762;799-835:1.000	WP_010871660.1	exonuclease SbcC	Synechocystis sp. PCC 6803	1355
3098316	11	377	270-282:1.000;291-360:1.000;362-386:0.999;388-411:0.999;426-493:1.000;509-593:1.000;717-731:0.999;790-812:0.999;865-880:1.000;915-925:0.790;994-1020:0.985	WP_027843489.1	hypothetical protein	Mastigocoleus testarum BC008	34052
3489983	11	326	224-245:0.981;306-334:0.946;370-397:0.960;425-452:1.000;490-530:1.000;741-763:0.915;774-799:0.900;855-887:1.000;914-940:1.000;984-1005:1.000;1007-1053:1.000	WP_038546716.1	chromosome segregation protein SMC	Synechococcus sp. KORDI-100	521
2975986	11	237	1-22:0.923;141-155:0.930;289-311:0.981;559-582:0.960;612-647:1.000;671-691:0.525;725-746:0.693;763-787:0.752;827-853:0.703;893-893:0.670;921-941:0.536	WP_017312155.1	chemotaxis protein	Mastigocladus laminosus UU774	1458
3118925	11	424	112-134:0.983;246-263:1.000;426-427:1.000;452-481:0.988;483-503:0.929;527-555:0.999;719-841:1.000;843-910:1.000;914-953:1.000;1001-1023:1.000;1025-1071:1.000	WP_016873827.1	chromosome segregation protein SMC	Chlorogloeopsis fritschii PCC 9212	521
2561089	11	270	252-272:0.639;821-841:0.523;1054-1077:0.948;1220-1243:0.967;1346-1368:0.586;1645-1662:0.861;1773-1803:0.937;1898-1924:0.987;2026-2054:1.000;2146-2172:0.919;2189-2213:0.657	WP_011316785.1	serine/threonine protein kinase	Anabaena variabilis ATCC 29413	3410
2862210	11	210	331-346:1.000;602-630:0.995;785-785:0.999;906-926:0.800;1062-1066:0.960;1203-1236:0.984;1344-1367:0.985;1468-1497:1.000;1597-1619:0.969;1749-1752:1.000;1807-1829:0.897	WP_040483600.1	hypothetical protein	Lyngbya aestuarii BL J	11929
2679765	11	310	331-335:1.000;500-529:0.991;643-677:0.997;726-747:0.926;773-801:1.000;904-930:1.000;1031-1056:0.998;1158-1182:0.969;1278-1305:1.000;1404-1431:1.000;1708-1762:1.000	WP_015191792.1	multi-sensor hybrid histidine kinase	Stanieria cyanosphaera PCC 7437	7775
2581620	11	262	543-565:0.943;1697-1722:0.650;1916-1941:0.951;2028-2048:0.921;2145-2165:0.673;2316-2347:0.999;2444-2464:0.613;2615-2635:0.613;2799-2826:0.970;2984-3004:0.575;3029-3050:0.927	WP_009554954.1	hypothetical protein	Oscillatoriales cyanobacterium JSC-12	97496
3303533	11	260	180-200:0.583;478-500:0.730;543-563:0.540;706-727:0.676;762-792:0.999;830-852:0.967;861-881:0.512;906-927:0.773;1039-1066:0.938;1069-1095:0.996;1102-1122:0.855	WP_002760297.1	hypothetical protein	Microcystis aeruginosa PCC 9717	6032
3118271	11	191	446-467:0.924;521-541:0.521;867-888:0.756;917-939:0.766;955-982:0.943;998-1018:0.547;1059-1061:0.547;1077-1098:0.652;1139-1141:0.547;1182-1186:0.999;1209-1229:0.781	WP_016873151.1	hypothetical protein	Chlorogloeopsis fritschii PCC 9212	6759
3029317	11	267	159-191:0.978;278-299:0.746;623-630:0.846;750-755:0.998;862-884:0.886;1059-1082:0.939;1179-1227:0.993;1339-1361:0.922;1460-1493:0.999;1643-1665:0.670;1671-1692:0.685	WP_051319587.1	hypothetical protein	Planktothrix prolifica NIVA-CYA 540	10573
3412218	11	277	190-212:0.761;271-292:0.918;361-383:0.809;407-429:0.809;452-476:0.977;498-519:0.924;541-567:0.987;626-651:0.881;668-691:0.872;786-821:0.998;918-943:0.999	WP_002790987.1	hypothetical protein	Microcystis aeruginosa PCC 9808	25457
2519763	11	208	284-286:0.955;407-428:0.743;453-474:0.740;499-520:0.849;545-566:0.849;636-659:0.913;683-704:0.623;821-842:0.849;912-935:0.946;958-981:0.946;1023-1023:0.999	WP_011612309.1	hypothetical protein	Trichodesmium erythraeum IMS101	130660
2749577	11	277	172-197:0.955;460-482:0.787;579-607:0.924;833-856:0.996;904-924:0.519;963-986:0.940;1089-1115:0.995;1337-1367:0.999;1408-1431:0.674;1467-1507:0.996;1551-1557:0.986	WP_051470070.1	hypothetical protein	Fischerella sp. PCC 9605	21755
2838416	11	250	248-269:0.768;559-594:0.999;737-759:0.820;866-888:0.628;995-1024:0.990;1060-1082:0.889;1142-1147:0.911;1327-1335:0.990;1406-1426:0.666;1920-1940:0.889;1974-2009:0.999	WP_015175170.1	sensor histidine kinase	Oscillatoria nigro-viridis PCC 7112	40672
2628505	11	191	446-467:0.924;521-541:0.521;867-888:0.756;917-939:0.766;955-982:0.943;998-1018:0.547;1059-1061:0.547;1077-1098:0.652;1139-1141:0.547;1182-1186:0.999;1209-1229:0.781	WP_016873151.1	hypothetical protein	Chlorogloeopsis fritschii PCC 6912	6759
2904961	11	291	219-245:0.979;501-506:0.975;682-705:0.849;807-833:0.676;935-963:0.988;1052-1084:0.999;1183-1213:0.984;1317-1340:0.999;1445-1469:0.930;1571-1610:0.988;1636-1660:0.984	WP_052638521.1	hypothetical protein	[Oscillatoria] sp. PCC 6506	28797
2598323	11	306	318-339:0.809;675-678:0.611;710-737:0.999;1099-1130:0.999;1133-1156:0.949;1176-1201:0.679;1237-1256:0.994;1274-1299:0.970;1357-1367:0.999;1389-1414:0.938;1479-1565:0.999	WP_015223853.1	hypothetical protein	Cyanobacterium stanieri PCC 7202	11548
3189966	11	267	159-191:0.978;278-299:0.746;623-630:0.846;750-755:0.998;862-884:0.886;1059-1082:0.939;1179-1227:0.993;1339-1361:0.922;1460-1493:0.999;1643-1665:0.670;1671-1692:0.685	WP_051319587.1	hypothetical protein	Planktothrix agardhii NIVA-CYA 34	10573
2879546	11	267	159-191:0.978;278-299:0.746;623-630:0.846;750-755:0.998;862-884:0.886;1059-1082:0.939;1179-1227:0.993;1339-1361:0.922;1460-1493:0.999;1643-1665:0.670;1671-1692:0.685	WP_051319587.1	hypothetical protein	Planktothrix mougeotii NIVA-CYA 405	10573
2671682	11	276	46-71:0.902;584-609:0.999;1018-1038:0.966;1083-1109:0.908;1531-1553:0.842;2076-2096:0.862;2142-2162:0.531;2589-2611:0.842;3213-3234:0.784;3650-3683:0.974;5586-5617:0.975	WP_041225985.1	non-ribosomal peptide synthetase	Crinalium epipsammum PCC 9333	5732
2674615	11	281	26-47:0.942;81-102:0.561;448-460:0.880;626-648:0.910;808-831:0.944;1181-1216:0.890;1233-1263:0.824;1312-1332:0.998;1399-1437:0.996;1456-1479:0.966;1507-1532:0.839	WP_015205550.1	methyl-accepting chemotaxis sensory transducer with GAF sensor	Crinalium epipsammum PCC 9333	3641
3100712	11	261	12-34:0.803;88-110:0.796;223-246:0.862;376-401:0.992;460-481:0.693;668-689:0.672;714-741:0.998;781-801:0.639;837-862:0.996;981-1005:0.763;1042-1062:0.738	WP_036266372.1	hypothetical protein	Mastigocoleus testarum BC008	45486
2946601	11	262	135-156:0.844;273-297:0.709;320-340:0.671;356-376:0.801;408-431:0.910;447-471:0.833;497-527:0.793;530-551:0.954;647-669:0.902;842-868:0.998;921-941:0.545	WP_039739234.1	hypothetical protein	Hassallia byssoidea VB512170	12276
3461998	11	284	190-212:0.761;271-292:0.918;315-337:0.772;361-383:0.714;406-430:0.924;452-473:0.984;486-519:0.955;582-607:0.957;623-646:0.872;730-766:0.998;863-887:0.998	WP_002740801.1	tetratricopeptide repeat family protein	Microcystis aeruginosa DIANCHI905	25457
2748922	11	260	380-402:0.917;548-576:0.924;750-752:0.918;957-968:0.925;1155-1177:0.883;1310-1338:0.998;1397-1422:0.858;1424-1454:0.998;1458-1482:0.628;1520-1558:0.985;1634-1653:0.690	WP_035140014.1	chemotaxis protein	Fischerella sp. PCC 9605	3641
2535778	11	276	43-69:0.992;109-148:0.929;169-195:0.940;206-226:0.839;257-283:0.984;318-342:0.992;355-376:0.649;488-503:0.993;592-615:0.913;663-684:0.831;766-790:0.998	WP_012164869.1	hypothetical protein	Acaryochloris marina MBIC11017	3319
3271848	11	284	221-241:0.619;269-291:0.892;384-401:0.987;483-504:0.867;533-563:0.953;607-629:0.977;665-695:0.992;697-720:0.991;795-825:0.982;872-906:0.903;999-1023:0.998	WP_019493135.1	hypothetical protein	Calothrix sp. PCC 7103	5403
2697606	11	261	85-107:0.803;161-183:0.796;296-319:0.862;449-474:0.992;533-554:0.693;741-762:0.672;787-814:0.998;854-874:0.639;910-935:0.996;1054-1078:0.763;1115-1135:0.738	WP_027844461.1	hypothetical protein	Mastigocoleus testarum BC008	45486
3075437	11	236	346-366:0.553;479-499:0.530;502-522:0.632;539-563:0.998;629-655:0.772;705-731:0.993;861-861:0.974;870-890:0.760;971-1000:0.966;1081-1101:0.839;1314-1334:0.934	WP_015126662.1	RAP domain-containing protein	Calothrix sp. PCC 7507	10613
3613114	11	241	136-156:0.620;170-191:0.740;204-224:0.528;272-293:0.851;306-326:0.819;340-360:0.586;371-395:0.998;408-429:0.904;442-462:0.832;476-497:0.703;500-522:0.846	WP_032558830.1	hypothetical protein	Prochlorococcus sp. scB245a_519A13	5991
2957311	11	244	585-610:0.917;722-746:0.997;835-855:0.849;859-882:0.988;950-950:0.898;1065-1088:0.979;1102-1122:0.946;1134-1156:0.797;1166-1196:0.994;1268-1291:0.956;1383-1406:0.974	WP_041032760.1	hypothetical protein	Tolypothrix campylonemoides VB511288	6834
3477295	11	265	246-266:0.533;403-429:0.997;446-469:0.827;519-559:0.973;608-629:0.982;720-740:0.799;765-767:0.841;834-857:0.864;946-967:0.795;982-1003:0.973;1050-1087:0.994	WP_016515958.1	phage-related protein	Microcystis aeruginosa SPC777	106403
3007136	11	254	111-132:0.582;262-272:0.909;577-620:0.738;695-719:0.950;766-795:0.997;844-867:0.891;973-993:0.541;1080-1082:0.901;1132-1156:0.964;1351-1371:0.597;1480-1507:0.984	WP_062291100.1	hypothetical protein	Nostoc piscinale CENA21	17639
2725824	11	238	80-100:0.668;121-146:0.891;375-403:0.997;509-533:0.985;650-655:0.991;697-717:0.587;755-781:0.989;1125-1148:0.882;1320-1321:0.883;1637-1672:0.989;1738-1758:0.595	WP_017718084.1	hypothetical protein	Oscillatoria sp. PCC 10802	19530
2556138	11	247	311-331:0.728;387-403:0.997;474-506:0.976;537-560:0.938;603-615:0.835;662-691:0.939;693-716:0.862;766-789:0.894;794-819:0.909;903-915:0.981;998-1019:0.934	WP_011317465.1	hypothetical protein	Anabaena variabilis ATCC 29413	5403
2690548	11	203	330-341:0.989;701-725:0.835;748-777:0.996;868-891:0.889;1001-1023:0.949;1121-1150:0.989;1262-1283:0.915;1423-1427:0.975;1539-1563:0.905;1703-1703:0.995;1749-1754:0.680	WP_017292364.1	hypothetical protein	Leptolyngbya boryana PCC 6306	4645
3343633	11	270	41-61:0.941;164-189:0.932;211-235:0.948;257-281:0.948;303-327:0.948;395-419:0.948;441-465:0.948;487-511:0.948;534-554:0.552;578-601:0.957;662-689:0.996	WP_013321115.1	hypothetical protein	Cyanothece sp. PCC 7822	3546
2622826	11	261	57-77:0.715;117-140:0.965;637-657:0.658;744-764:0.663;803-823:0.915;846-867:0.644;1373-1393:0.634;1466-1487:0.709;1553-1574:0.983;1754-1778:0.996;1800-1840:0.945	WP_017295416.1	hypothetical protein	Geminocystis herdmanii PCC 6308	32983
2653156	11	261	118-140:0.932;169-194:0.910;447-467:0.596;490-515:0.981;538-561:0.986;584-608:0.994;627-654:0.995;676-699:0.987;723-743:0.503;775-795:0.925;865-886:0.854	WP_015146587.1	hypothetical protein	Oscillatoria acuminata PCC 6304	13079
2957146	11	286	169-196:0.642;281-301:0.578;431-452:0.880;454-474:0.505;658-680:0.798;1022-1060:0.993;1122-1144:0.918;1146-1174:0.945;1243-1275:0.944;1278-1301:0.711;1353-1375:0.932	WP_052490077.1	chemotaxis protein	Tolypothrix campylonemoides VB511288	3641
2495524	11	240	14-35:0.885;86-107:0.752;576-596:0.990;626-646:0.584;712-736:0.959;821-843:0.704;860-880:0.565;998-998:0.976;1120-1160:0.991;1233-1253:0.589;1727-1748:0.785	KYC40260.1	hypothetical protein	Scytonema hofmanni PCC 7110	2828
2600968	11	278	213-233:0.513;255-280:0.933;301-325:0.612;347-372:0.933;392-418:0.957;439-464:0.903;485-510:0.933;534-555:0.776;661-689:0.989;691-711:0.702;771-799:0.808	WP_015214621.1	hypothetical protein	Anabaena cylindrica PCC 7122	3546
2599612	11	263	69-91:0.936;153-175:0.652;193-214:0.616;239-263:0.965;367-388:0.912;445-467:0.728;500-524:0.861;712-735:0.972;739-764:0.932;772-795:0.898;982-1007:0.953	WP_015213286.1	hypothetical protein	Anabaena cylindrica PCC 7122	5141
2739662	11	242	260-280:0.687;716-737:0.584;750-771:0.572;784-805:0.751;817-839:0.959;852-873:0.963;917-938:0.726;1080-1102:0.969;1115-1136:0.921;1149-1170:0.557;1183-1203:0.664	WP_015080936.1	hypothetical protein	Anabaena sp. 90	9714
3015307	11	244	329-354:0.963;1084-1085:0.698;1103-1132:0.969;1136-1157:0.812;1229-1250:0.741;1308-1331:0.739;1373-1396:0.705;1490-1511:0.745;2042-2068:0.893;2178-2198:0.590;2259-2282:0.605	WP_058867667.1	hypothetical protein	Oscillatoriales cyanobacterium MTP1	64090
2808112	11	253	252-258:0.635;311-349:0.959;402-440:0.959;477-497:0.808;596-616:0.808;653-673:0.808;710-730:0.808;860-880:0.808;917-937:0.808;974-994:0.808;1050-1070:0.571	WP_052733666.1	hypothetical protein	Arthrospira sp. PCC 8005	19566
3214686	11	281	560-580:0.559;830-850:0.515;927-951:0.867;1080-1102:0.885;1112-1134:0.780;1167-1194:0.851;1256-1283:0.851;1345-1372:0.928;1434-1461:0.884;1523-1550:0.884;1612-1639:0.884	WP_015196163.1	hypothetical protein	Calothrix sp. PCC 6303	24196
3496402	11	228	255-276:0.686;748-768:0.877;826-855:0.611;880-900:0.656;1049-1073:0.862;1136-1156:0.766;1200-1200:0.847;1245-1258:0.906;1488-1510:0.859;1618-1644:0.923;1658-1680:0.676	WP_045357371.1	guanylate cyclase	Microcystis aeruginosa NIES-44	3410
2736857	11	230	22-42:0.536;140-160:0.581;204-229:0.881;242-263:0.564;273-297:0.887;307-331:0.887;344-364:0.601;378-399:0.564;412-433:0.564;463-466:0.755;522-542:0.570	WP_015078077.1	TPR repeat domain-containing protein	Anabaena sp. 90	15857
2722859	11	234	217-240:0.754;702-722:0.622;733-753:0.632;812-816:0.827;1109-1129:0.532;1172-1193:0.746;1204-1225:0.746;1236-1257:0.746;1295-1320:0.758;1326-1351:0.758;1361-1384:0.829	WP_035160027.1	hypothetical protein	Calothrix sp. 336/3	8474
3199885	10	380	180-219:1.000;373-406:1.000;455-457:1.000;463-525:1.000;692-766:1.000;846-847:1.000;850-927:0.998;938-958:0.997;967-989:1.000;992-1032:1.000	WP_011434475.1	chromosome segregation protein SMC	Synechococcus sp. JA-2-3B'a(2-13)	521
3028626	10	461	233-265:0.994;326-411:0.998;418-441:0.693;444-480:1.000;488-521:0.988;713-753:1.000;838-956:1.000;958-980:0.713;996-1018:1.000;1021-1061:1.000	WP_026786756.1	chromosome segregation protein SMC	Planktothrix prolifica NIVA-CYA 540	521
2912252	10	212	224-230:1.000;278-313:0.999;360-388:1.000;487-493:0.998;508-528:0.866;531-556:0.879;628-635:1.000;688-698:0.898;727-748:0.847;797-841:1.000	WP_038082131.1	exonuclease SbcC	Tolypothrix bouteillei VB521301	1355
3344384	10	289	273-297:1.000;355-381:1.000;404-439:0.994;481-502:0.932;628-666:1.000;709-748:1.000;774-798:0.873;878-905:1.000;942-965:0.753;1099-1121:0.820	WP_013321882.1	hypothetical protein	Cyanothece sp. PCC 7822	51606
2557249	10	283	233-284:1.000;362-383:1.000;429-451:0.912;467-493:1.000;508-528:0.520;566-601:1.000;603-628:0.965;695-708:1.000;723-744:0.955;797-836:1.000	WP_011318519.1	exonuclease SbcC	Anabaena variabilis ATCC 29413	1355
3266500	10	225	333-342:0.972;482-502:0.519;637-657:0.708;759-790:1.000;882-906:0.962;1001-1032:0.992;1130-1150:0.638;1307-1333:1.000;1488-1522:0.999;1655-1655:1.000	WP_026723831.1	hypothetical protein	Fischerella sp. PCC 9431	31644
2862453	10	250	102-131:0.998;147-206:1.000;238-264:0.969;555-571:0.999;592-613:0.981;687-707:0.527;731-751:0.786;776-796:0.778;911-920:0.927;995-1015:0.727	WP_023065193.1	subtilase	Lyngbya aestuarii BL J	31193
2680756	10	273	217-241:0.977;253-277:0.840;285-346:1.000;387-405:1.000;561-563:1.000;728-750:0.832;956-966:1.000;969-998:0.996;1013-1048:1.000;1050-1088:1.000	WP_015192801.1	condensin subunit Smc	Stanieria cyanosphaera PCC 7437	521
2907112	10	433	164-197:1.000;264-280:1.000;282-332:1.000;344-403:0.999;427-486:1.000;532-587:1.000;603-659:1.000;677-710:0.986;753-785:0.884;791-821:1.000	WP_036480156.1	hypothetical protein	Myxosarcina sp. GI1	11810
3344758	10	251	194-217:0.823;257-259:0.936;272-303:0.977;415-436:0.655;460-487:0.989;506-528:0.927;550-580:1.000;598-625:0.956;644-672:0.998;688-718:1.000	WP_013322264.1	hypothetical protein	Cyanothece sp. PCC 7822	99457
2754207	10	496	33-62:0.997;71-129:0.992;131-186:1.000;190-270:0.999;274-306:0.885;308-352:0.996;356-436:0.998;442-465:0.885;488-522:0.991;524-575:1.000	WP_015181787.1	pectinesterase	Microcoleus sp. PCC 7113	36442
3024492	10	253	194-204:0.983;208-241:0.854;249-274:0.999;301-323:0.842;372-382:0.999;513-548:1.000;603-629:1.000;679-700:0.977;723-755:0.953;796-825:0.996	WP_040054213.1	exonuclease SbcC	Candidatus Atelocyanobacterium thalassa isolate SIO64986	1355
3008230	10	224	465-488:0.987;600-621:0.870;812-841:0.956;972-995:0.743;1056-1076:0.573;1091-1120:1.000;1224-1246:0.884;1358-1385:0.966;1411-1431:0.691;1483-1483:0.947	WP_062294078.1	hypothetical protein	Nostoc piscinale CENA21	40742
3289000	10	428	233-265:0.994;328-388:0.999;418-441:0.657;444-479:1.000;491-517:0.978;713-753:1.000;838-956:1.000;958-980:0.713;996-1018:1.000;1021-1061:1.000	WP_027254720.1	chromosome segregation protein SMC	Planktothrix agardhii NIVA-CYA 56/3	521
3485933	10	246	176-190:0.655;199-225:0.995;307-335:0.984;372-383:1.000;401-430:1.000;432-452:0.824;464-494:1.000;531-557:1.000;603-627:1.000;807-835:1.000	WP_024970272.1	exonuclease SbcC	Microcystis aeruginosa PCC 7005	1355
2773691	10	290	140-172:0.999;188-210:0.787;347-367:1.000;477-512:1.000;522-542:0.705;607-632:1.000;710-734:0.998;754-807:0.998;818-838:0.586;843-872:1.000	WP_009787438.1	hypothetical protein	Lyngbya sp. PCC 8106	39869
3202387	10	416	86-109:0.984;261-293:1.000;450-471:1.000;548-575:1.000;744-846:0.999;862-929:1.000;939-983:1.000;987-1014:0.945;1023-1045:1.000;1047-1088:1.000	WP_036001384.1	chromosome segregation protein SMC	Leptolyngbya sp. JSC-1	521
3170675	10	249	255-282:0.998;314-349:1.000;362-388:0.999;450-481:0.998;546-579:1.000;624-631:0.945;671-673:1.000;680-709:1.000;714-738:0.802;750-775:0.966	WP_011244396.1	hypothetical protein	Synechococcus elongatus PCC 6301	7273
2597503	10	254	28-49:0.804;109-129:0.618;556-584:0.980;623-630:0.999;726-755:0.935;774-799:0.649;1001-1023:0.987;1105-1125:0.658;1371-1392:1.000;1439-1490:0.980	WP_015223022.1	signal transduction histidine kinase	Cyanobacterium stanieri PCC 7202	32983
2871586	10	213	185-205:0.737;314-337:0.963;372-394:0.864;497-511:0.981;530-551:0.900;566-594:1.000;655-675:0.721;685-709:0.979;783-803:0.645;1000-1011:1.000	WP_029633681.1	hypothetical protein	[Scytonema hofmanni] UTEX 2349	3735
3565200	10	403	213-244:1.000;339-348:1.000;380-404:0.841;510-528:1.000;697-740:0.999;751-814:0.995;824-936:1.000;940-969:1.000;978-1001:0.998;1003-1044:1.000	WP_011378289.1	chromosome segregation protein SMC	Synechococcus sp. UTEX 2973	521
3258400	10	217	177-200:0.999;235-281:1.000;349-352:0.990;410-410:1.000;439-440:0.999;452-473:0.899;531-570:1.000;667-705:0.999;707-728:0.933;754-769:0.959	WP_012627776.1	SMC domain-containing protein	Cyanothece sp. PCC 7425	7273
2697730	10	297	231-266:1.000;284-314:0.991;361-383:1.000;427-451:0.851;467-493:1.000;562-602:1.000;605-627:0.855;691-698:1.000;722-772:0.994;800-831:1.000	WP_027844677.1	exonuclease SbcC	Mastigocoleus testarum BC008	1355
3034944	10	278	41-64:0.995;134-159:0.999;165-202:1.000;206-235:0.999;240-271:0.945;289-312:0.980;374-389:0.998;474-512:0.994;524-550:0.997;599-620:0.802	WP_006622222.1	hypothetical protein	Arthrospira sp. TJSD091	3319
2610102	10	255	73-81:1.000;130-157:0.998;167-210:0.728;244-270:0.885;286-311:1.000;361-386:0.811;413-433:0.820;626-655:0.997;696-716:0.609;737-759:0.708	WP_017302496.1	hypothetical protein	Nodosilinea nodulosa PCC 7104	13494
2667840	10	223	125-145:0.748;743-767:0.996;792-812:0.547;940-974:1.000;1008-1034:1.000;1038-1058:0.866;1319-1335:0.972;1365-1373:1.000;1377-1399:0.710;1450-1473:0.932	WP_015209460.1	hypothetical protein	Cylindrospermum stagnale PCC 7417	14578
2787218	10	252	77-98:0.629;117-143:0.998;157-182:0.633;203-232:0.912;251-278:1.000;312-333:0.818;339-360:0.537;391-412:0.806;445-467:0.943;494-523:0.957	WP_009545878.1	hypothetical protein	Cyanothece sp. ATCC 51142	1530
3256492	10	388	87-107:0.818;219-252:0.996;380-408:1.000;501-535:1.000;758-821:1.000;823-878:1.000;887-938:1.000;940-969:1.000;978-1000:1.000;1002-1045:1.000	WP_012625829.1	chromosome segregation protein SMC	Cyanothece sp. PCC 7425	521
2672210	10	406	182-208:0.977;218-243:0.983;306-394:1.000;422-451:0.989;497-527:0.999;815-878:1.000;883-923:1.000;933-962:0.583;971-996:1.000;999-1040:1.000	WP_015203143.1	condensin subunit Smc	Crinalium epipsammum PCC 9333	521
2556049	10	251	3-26:0.852;191-212:0.918;573-593:0.701;622-659:1.000;683-703:0.677;731-759:0.821;775-799:0.752;839-865:0.703;882-904:0.818;933-953:0.536	WP_041456592.1	chemotaxis protein	Anabaena variabilis ATCC 29413	1458
2903389	10	410	105-130:0.934;258-278:0.746;282-311:0.939;371-428:1.000;430-457:0.769;486-594:1.000;883-942:1.000;991-999:0.999;1039-1064:1.000;1066-1108:1.000	WP_019487912.1	chromosome segregation protein SMC	[Oscillatoria] sp. PCC 6506	521
2903272	10	234	780-802:0.983;865-885:0.667;977-1005:0.998;1023-1043:0.514;1114-1134:0.754;1168-1191:0.689;1202-1225:0.969;1247-1267:0.948;1290-1312:0.635;1398-1424:1.000	WP_007355079.1	hypothetical protein	[Oscillatoria] sp. PCC 6506	26719
2950904	10	316	248-284:1.000;291-315:0.877;321-352:0.627;416-444:1.000;453-477:0.967;513-546:1.000;575-596:0.970;613-649:0.990;667-712:0.746;736-764:1.000	WP_039725478.1	hypothetical protein	Lyngbya confervoides BDU141951	7273
3239613	10	426	202-236:0.996;240-302:0.999;307-327:0.516;338-365:0.991;418-440:0.976;489-523:0.991;811-927:1.000;929-958:0.998;967-997:0.999;999-1041:1.000	WP_015956377.1	chromosome segregation protein SMC	Cyanothece sp. PCC 7424	521
3280987	10	287	246-292:0.999;420-449:1.000;571-573:1.000;742-770:0.836;797-838:1.000;920-921:1.000;924-980:0.999;1004-1011:0.961;1020-1042:1.000;1045-1090:1.000	WP_035985417.1	chromosome segregation protein SMC	Leptolyngbya sp. KIOST-1	521
3241621	10	256	262-275:1.000;295-323:0.993;393-406:1.000;408-441:0.998;526-530:0.973;585-619:0.998;621-642:0.725;649-684:0.999;686-725:0.994;746-772:0.957	WP_036917300.1	hypothetical protein	Prochlorococcus sp. MIT 0603	7840
2547048	10	245	419-442:0.993;470-491:0.568;574-594:0.541;973-980:0.899;1047-1096:1.000;1211-1231:0.982;1294-1315:0.872;1452-1476:0.981;1713-1733:0.693;1825-1855:0.892	WP_006196496.1	hypothetical protein	Nodularia spumigena CCY9414	32013
3439276	10	372	201-229:1.000;335-359:1.000;388-409:0.841;411-445:1.000;514-516:0.993;678-728:0.998;804-920:1.000;928-951:0.969;960-983:1.000;986-1027:1.000	WP_002800169.1	chromosome segregation protein SMC	Microcystis aeruginosa PCC 9701	521
3036610	10	239	212-242:0.972;257-282:0.983;293-313:0.729;341-361:0.741;412-432:0.573;492-512:0.648;655-678:0.972;744-768:0.995;793-820:1.000;877-897:0.615	WP_046319565.1	hypothetical protein	Arthrospira sp. TJSD091	13838
2640031	10	233	14-37:0.792;86-106:0.539;179-199:0.714;347-350:0.814;362-396:1.000;544-575:1.000;665-669:0.995;863-891:0.961;1046-1086:0.996;1651-1671:0.794	WP_016859609.1	hypothetical protein	Fischerella muscicola SAG 1427-1 = PCC 73103	2828
3510784	10	319	135-155:0.546;188-212:0.907;361-366:1.000;368-396:0.998;425-456:0.999;458-530:1.000;713-742:0.993;744-766:0.994;769-802:0.974;804-849:0.999	WP_043717050.1	chromosome partitioning protein ParA	Synechococcus sp. CB0101	521
2709139	10	253	3-26:0.852;187-210:0.999;571-591:0.701;620-657:1.000;681-701:0.677;729-757:0.821;773-797:0.752;837-863:0.703;880-902:0.818;931-951:0.536	WP_044522768.1	chemotaxis protein	Nostoc sp. PCC 7120	1458
3313474	10	384	201-229:0.999;337-359:1.000;388-409:0.841;411-459:1.000;514-516:0.993;678-727:0.984;804-920:1.000;928-951:0.969;960-983:1.000;985-1027:1.000	WP_002771657.1	chromosome segregation protein SMC	Microcystis aeruginosa PCC 9443	521
2597766	10	279	160-204:0.997;222-247:1.000;249-292:0.989;354-365:1.000;395-420:1.000;450-470:0.586;472-499:0.991;574-604:0.999;686-701:1.000;807-836:1.000	WP_015223288.1	SMC domain-containing protein	Cyanobacterium stanieri PCC 7202	1355
3100167	10	238	2679-2681:0.993;3261-3281:0.502;3327-3347:0.578;3382-3406:0.857;3431-3458:0.871;4048-4068:0.691;4202-4223:0.595;4226-4262:1.000;4360-4398:0.998;4480-4500:0.839	WP_027844225.1	hypothetical protein	Mastigocoleus testarum BC008	44924
3282801	10	254	254-287:1.000;296-342:0.999;411-412:1.000;421-441:0.760;515-535:0.584;570-596:0.951;646-664:1.000;678-712:0.999;714-734:0.823;737-763:1.000	WP_035987855.1	hypothetical protein	Leptolyngbya sp. KIOST-1	7273
2688792	10	249	235-247:1.000;249-292:0.995;360-383:1.000;411-429:0.998;431-451:0.938;467-507:1.000;590-628:1.000;717-719:1.000;767-779:0.794;825-856:0.998	WP_026148930.1	exonuclease SbcC	Leptolyngbya boryana PCC 6306	1355
3224928	10	287	304-325:0.975;517-550:1.000;572-593:0.994;643-667:0.942;858-883:0.999;891-924:0.949;950-974:0.986;982-1026:1.000;1061-1090:0.998;1177-1200:0.980	WP_053537932.1	DNA helicase	Anabaena sp. wa102	6093
2640030	10	261	1-22:0.923;121-152:0.961;302-330:0.928;570-593:0.960;622-658:1.000;736-757:0.693;774-798:0.752;838-864:0.703;882-903:0.818;932-952:0.536	WP_016859608.1	chemotaxis protein	Fischerella muscicola SAG 1427-1 = PCC 73103	1458
2867678	10	388	161-193:1.000;332-349:1.000;356-388:0.998;438-507:1.000;674-702:0.997;725-790:0.999;860-912:1.000;914-936:0.999;949-971:1.000;973-1012:1.000	WP_024124959.1	chromosome segregation protein SMC	Thermosynechococcus sp. NK55a	521
3346123	10	237	103-138:0.999;238-264:1.000;306-330:0.985;359-389:0.993;497-517:0.852;616-642:0.886;769-775:0.950;939-959:0.530;1007-1027:0.604;1081-1101:0.773	WP_013323617.1	histidine kinase	Cyanothece sp. PCC 7822	31422
3060758	10	284	205-230:1.000;235-283:0.992;371-383:1.000;400-429:0.997;467-493:0.999;577-599:0.949;604-625:0.872;677-707:0.999;721-743:0.810;797-836:1.000	WP_016948880.1	exonuclease SbcC	Anabaena sp. PCC 7108	1355
2751367	10	239	295-299:1.000;361-385:1.000;468-494:0.997;531-557:0.921;574-603:1.000;606-630:0.990;689-699:0.998;724-749:0.997;752-773:0.937;800-840:1.000	WP_026735717.1	exonuclease SbcC	Fischerella sp. PCC 9605	1355
2825471	10	210	2-26:0.997;203-224:0.891;249-270:0.940;296-316:0.647;342-362:0.583;388-408:0.516;433-454:0.940;480-500:0.742;547-549:0.630;637-668:1.000	WP_008187316.1	hypothetical protein	Moorea producens 3L	3546
3353714	10	301	165-203:1.000;232-261:1.000;264-287:0.991;326-359:0.998;411-420:0.925;429-449:0.701;465-491:0.999;591-625:1.000;637-682:1.000;790-824:1.000	WP_006513784.1	exonuclease SbcC	Leptolyngbya sp. PCC 7375	1355
2898293	10	284	304-325:0.975;517-550:1.000;572-592:0.660;643-667:0.942;858-883:0.999;891-924:0.949;950-974:0.986;982-1024:1.000;1061-1090:0.998;1177-1200:0.980	WP_027403343.1	DNA helicase	Aphanizomenon flos-aquae NIES-81	6093
3148581	10	243	41-64:0.995;136-159:0.999;165-202:1.000;206-235:0.999;241-263:0.946;323-329:0.980;374-389:0.991;477-508:0.989;524-550:0.999;599-620:0.802	WP_006619858.1	hypothetical protein	Arthrospira platensis YZ	3319
2868977	10	215	103-123:0.610;143-166:0.981;404-405:0.647;487-510:0.854;518-538:0.785;710-728:0.971;771-792:0.969;924-945:0.915;1090-1127:1.000;1187-1208:0.735	WP_038295748.1	hypothetical protein	[Scytonema hofmanni] UTEX 2349	12276
3455702	10	385	201-229:1.000;335-359:1.000;388-409:0.841;411-459:1.000;514-516:0.993;682-728:0.998;804-920:1.000;928-951:0.925;957-983:1.000;986-1027:1.000	WP_002736655.1	chromosome segregation protein SMC	Microcystis aeruginosa TAIHU98	521
3264301	10	240	119-148:0.999;186-195:1.000;249-278:0.994;376-393:1.000;423-461:0.998;541-572:0.999;640-648:1.000;691-711:0.719;791-816:0.993;861-885:0.939	WP_026721758.1	hypothetical protein	Fischerella sp. PCC 9431	3319
2968162	10	229	188-208:0.737;318-350:1.000;380-402:0.935;495-521:0.990;538-560:0.974;574-601:0.962;663-683:0.705;693-717:0.979;794-814:0.573;1012-1018:1.000	WP_048871059.1	hypothetical protein	Scytonema tolypothrichoides VB-61278	3735
2571514	10	279	201-222:0.995;235-256:0.866;361-383:0.987;426-463:1.000;467-493:0.988;574-602:1.000;627-637:0.991;639-671:0.983;726-771:0.994;806-833:0.999	WP_006277587.1	exonuclease SbcC	Cylindrospermopsis raciborskii CS-505	1355
2816300	10	237	302-322:0.511;392-428:1.000;475-497:0.836;734-735:1.000;745-778:0.999;786-814:0.931;855-855:0.996;898-919:0.997;945-978:0.999;985-1018:0.999	WP_015121388.1	NACHT domain-containing protein	Rivularia sp. PCC 7116	18665
3094358	10	281	172-203:0.999;209-250:1.000;296-328:0.995;331-352:0.777;416-447:1.000;554-576:0.782;635-666:0.975;677-712:1.000;714-737:0.815;761-765:0.992	WP_008318345.1	hypothetical protein	Leptolyngbya sp. PCC 6406	7273
2749222	10	224	186-206:0.885;318-346:0.999;382-402:0.786;497-520:0.774;574-602:0.990;663-683:0.620;693-717:0.991;769-789:0.618;882-902:0.729;1008-1019:1.000	WP_026733705.1	hypothetical protein	Fischerella sp. PCC 9605	3735
2527768	10	476	233-260:0.995;275-337:0.995;351-395:0.991;400-420:0.531;449-493:1.000;547-548:0.999;713-806:1.000;839-954:1.000;966-986:0.985;1030-1070:1.000	WP_007307113.1	chromosome segregation protein SMC	Crocosphaera watsonii WH 8501	521
3472650	10	342	323-332:0.998;392-423:1.000;459-480:0.987;487-510:0.991;622-622:1.000;811-896:1.000;908-969:1.000;981-1021:0.986;1066-1088:1.000;1096-1136:1.000	WP_038015932.1	chromosome segregation protein SMC	Synechococcus sp. PCC 7335	521
2642485	10	244	172-181:0.991;321-341:0.519;476-496:0.708;598-629:1.000;722-744:0.766;840-871:0.992;969-989:0.666;1153-1175:1.000;1571-1605:0.999;1713-1738:1.000	WP_016862238.1	hypothetical protein	Fischerella muscicola SAG 1427-1 = PCC 73103	31644
3245875	10	279	41-64:0.995;134-159:0.999;165-202:1.000;206-235:0.999;240-271:0.945;289-312:0.980;374-389:0.998;474-512:0.994;524-549:0.989;598-621:0.990	WP_008051716.1	hypothetical protein	Arthrospira sp. PCC 8005	3319
3405582	10	446	104-125:0.733;236-267:1.000;275-337:1.000;351-395:1.000;449-493:1.000;547-548:1.000;740-813:0.999;839-955:1.000;981-986:0.986;1031-1070:1.000	WP_009547920.1	chromosome segregation protein SMC	Cyanothece sp. ATCC 51472	521
3135872	10	290	284-297:1.000;360-383:1.000;428-464:1.000;467-493:0.989;530-565:0.958;574-599:0.897;605-638:0.873;686-706:0.908;734-769:0.735;796-830:1.000	WP_028091775.1	exonuclease SbcC	Dolichospermum circinale AWQC131C	1355
2886233	10	183	130-148:0.999;188-198:1.000;201-233:0.987;288-299:0.998;437-450:1.000;538-538:1.000;599-621:0.969;634-656:0.969;700-725:0.982;769-789:0.834	WP_017323645.1	hypothetical protein	cyanobacterium PCC 7702	3319
2503716	10	380	201-229:1.000;337-359:1.000;388-409:0.841;411-459:1.000;514-516:0.993;682-728:0.998;804-920:1.000;928-951:0.969;960-983:1.000;986-1027:1.000	WP_012264582.1	chromosome segregation protein SMC	Microcystis aeruginosa NIES-843	521
3068402	10	232	232-247:0.996;289-296:0.979;360-388:1.000;429-456:1.000;566-589:1.000;628-638:0.983;640-670:1.000;700-704:0.947;722-770:1.000;799-829:1.000	WP_017661758.1	hypothetical protein	Geitlerinema sp. PCC 7105	1355
2493671	10	259	122-143:0.704;398-426:0.893;583-605:0.819;674-702:0.893;854-884:0.985;912-934:0.807;945-981:0.995;1239-1241:1.000;1353-1379:0.603;1722-1756:0.996	KYC42567.1	hybrid sensor histidine kinase/response regulator	Scytonema hofmanni PCC 7110	5166
2757764	10	257	200-204:0.998;314-343:0.992;387-407:0.501;440-478:0.998;616-630:0.987;763-787:0.981;833-858:1.000;888-925:0.996;1193-1215:0.931;1258-1292:0.992	WP_015185424.1	PAS domain-containing protein	Microcoleus sp. PCC 7113	11753
2861727	10	232	391-419:0.997;549-552:1.000;557-578:0.646;668-688:0.881;784-812:0.991;930-935:0.656;1034-1060:0.994;1165-1190:0.941;1427-1453:0.996;1565-1605:0.999	WP_023064272.1	sensory box protein	Lyngbya aestuarii BL J	21755
2609739	10	232	63-83:0.526;142-165:0.999;182-207:0.997;238-258:0.711;331-349:0.990;476-496:0.998;564-590:0.978;604-627:0.936;637-658:0.986;703-729:1.000	WP_017302110.1	hypothetical protein	Nodosilinea nodulosa PCC 7104	16222
3193248	10	312	160-200:1.000;247-275:1.000;301-333:0.999;349-391:1.000;403-449:1.000;455-476:0.526;492-513:0.700;656-682:0.974;756-780:0.801;825-847:0.763	WP_037216453.1	hypothetical protein	Richelia intracellularis	3319
2811937	10	236	14-35:0.713;304-304:0.825;330-353:0.991;455-476:0.543;478-511:1.000;774-795:0.794;824-844:0.834;855-878:0.960;949-973:0.658;1044-1084:0.995	WP_015116944.1	chemotaxis protein	Rivularia sp. PCC 7116	2828
2532050	10	190	48-68:0.725;154-174:0.825;411-438:1.000;441-461:0.605;508-536:1.000;561-581:0.704;586-606:0.511;763-763:0.989;788-812:0.689;895-896:0.945	WP_012161069.1	chaperone protein ClpB	Acaryochloris marina MBIC11017	1720
2944640	10	254	312-338:0.996;440-461:0.716;479-499:0.517;513-542:0.953;563-594:0.996;648-678:0.996;697-717:0.684;865-891:1.000;960-980:0.619;1215-1236:0.685	WP_039751859.1	hypothetical protein	Hassallia byssoidea VB512170	150385
3506010	10	365	135-155:0.658;311-350:1.000;369-400:0.935;425-453:1.000;458-530:1.000;743-766:0.999;776-801:0.913;892-942:1.000;986-1007:1.000;1009-1055:1.000	WP_038553094.1	chromosome segregation protein SMC	Synechococcus sp. KORDI-52	521
3317164	10	476	233-260:0.995;275-337:0.995;351-395:0.991;400-420:0.531;449-493:1.000;547-548:0.999;713-806:1.000;839-954:1.000;966-986:0.985;1030-1070:1.000	WP_021833470.1	chromosome segregation protein SMC	Crocosphaera watsonii WH 0402	521
3566374	10	256	127-152:0.937;163-185:0.796;524-549:0.959;697-717:0.580;868-893:0.908;1052-1092:1.000;1167-1175:0.907;1211-1231:0.644;1270-1307:0.989;1324-1348:0.831	WP_011377766.1	chemotaxis protein	Synechococcus sp. UTEX 2973	9683
3107279	10	362	265-276:1.000;288-352:1.000;448-480:1.000;482-508:1.000;654-679:0.992;681-720:0.842;736-764:0.992;766-822:0.996;897-907:1.000;930-991:1.000	WP_027838453.1	chromosome segregation protein SMC	Mastigocoleus testarum BC008	73241
3110805	10	241	219-241:0.928;275-310:0.972;331-356:0.997;407-415:0.995;521-555:0.998;672-692:1.000;849-854:0.996;914-934:0.724;1115-1144:0.995;1490-1523:1.000	WP_011431608.1	histidine kinase	Synechococcus sp. JA-3-3Ab	5836
2814663	10	249	292-324:0.999;333-357:1.000;395-426:0.998;438-460:0.930;473-494:0.938;507-527:0.787;541-562:0.876;575-596:0.680;604-631:0.999;666-686:0.679	WP_015119700.1	serine protease	Rivularia sp. PCC 7116	4611
2804732	10	211	190-192:0.999;236-247:1.000;380-388:1.000;400-429:1.000;469-493:1.000;522-565:1.000;603-628:0.999;694-697:0.999;709-731:0.937;804-838:1.000	WP_015226532.1	exonuclease SbcC	Halothece sp. PCC 7418	1355
2924491	10	243	12-40:0.970;52-72:0.549;81-119:0.997;123-143:0.592;151-177:0.997;223-225:0.993;250-251:1.000;256-276:0.518;279-333:1.000;335-359:0.976	WP_039716084.1	hypothetical protein	Scytonema millei VB511283	3747
2843223	10	244	135-155:0.567;395-418:0.907;882-901:0.996;903-925:0.929;927-954:0.968;976-997:0.992;1024-1053:0.863;1114-1120:0.997;1183-1230:1.000;1245-1265:0.672	WP_015211776.1	hypothetical protein	Oscillatoria nigro-viridis PCC 7112	55549
3221409	10	285	162-182:0.531;226-247:0.970;256-283:0.976;371-383:0.999;429-450:0.999;465-493:1.000;536-557:0.692;573-601:1.000;640-684:0.997;775-828:1.000	WP_055074633.1	chromosome segregation protein SMC	Pseudanabaena sp. 'Roaring Creek'	1355
2888486	10	243	211-239:1.000;258-285:1.000;303-331:1.000;349-376:0.969;395-423:1.000;441-469:1.000;564-565:0.815;635-656:0.991;878-901:0.949;1168-1190:0.965	WP_018398153.1	hypothetical protein	filamentous cyanobacterium ESFC-1	3546
2932937	10	316	248-284:1.000;291-315:0.877;321-352:0.627;416-444:1.000;453-477:0.967;513-546:1.000;575-596:0.970;613-649:0.990;667-712:0.746;736-764:1.000	WP_039725478.1	hypothetical protein	Aphanocapsa montana BDHKU210001	7273
2769589	10	300	155-193:0.983;195-225:0.999;276-297:0.992;360-389:1.000;409-430:0.999;468-494:1.000;605-624:1.000;641-684:0.955;723-746:0.930;799-839:1.000	WP_006508951.1	exonuclease SbcC	Xenococcus sp. PCC 7305	1355
2644489	10	214	221-241:0.876;379-402:1.000;504-515:0.999;599-621:0.999;657-687:1.000;689-713:0.973;762-785:0.904;787-817:0.984;884-894:0.855;1004-1015:0.997	WP_016864496.1	hypothetical protein	Fischerella muscicola SAG 1427-1 = PCC 73103	5403
2746526	10	241	1-23:0.842;209-235:0.935;255-281:0.948;301-327:0.832;347-368:0.819;393-419:0.948;439-460:0.819;495-515:0.664;602-625:1.000;1006-1026:0.517	WP_035139394.1	hypothetical protein	Fischerella sp. PCC 9605	3546
2996472	10	251	30-54:0.814;88-114:1.000;129-150:0.808;264-285:0.985;312-354:0.999;482-505:0.630;517-537:0.645;574-597:0.996;759-779:0.812;837-858:0.746	WP_053456432.1	hypothetical protein	Hapalosiphon sp. MRB220	22335
2768421	10	326	162-188:0.912;230-263:1.000;274-298:0.999;352-381:0.999;402-456:1.000;481-504:0.988;629-669:1.000;694-761:1.000;801-821:0.784;905-905:1.000	WP_006507685.1	hypothetical protein	Xenococcus sp. PCC 7305	51606
2562510	10	278	41-64:0.995;134-159:0.999;165-202:1.000;206-235:0.999;240-271:0.945;289-312:0.980;374-389:0.998;474-512:0.994;524-550:0.997;599-620:0.802	WP_006622222.1	hypothetical protein	Arthrospira maxima CS-328	3319
3554205	10	368	134-155:0.829;312-348:1.000;369-400:0.990;425-456:1.000;458-530:1.000;743-766:0.998;776-801:0.861;890-942:1.000;986-1007:1.000;1009-1055:1.000	WP_011365192.1	chromosome segregation protein SMC	Synechococcus sp. CC9605	521
3295435	10	243	41-64:0.995;136-159:0.999;165-202:1.000;206-235:0.999;241-263:0.946;323-329:0.980;374-389:0.991;477-508:0.989;524-550:0.999;599-620:0.802	WP_006619858.1	hypothetical protein	Arthrospira platensis str. Paraca	3319
2614375	10	440	235-267:0.994;328-390:0.999;420-443:0.693;446-481:1.000;490-523:0.988;715-754:1.000;840-958:1.000;960-986:0.877;998-1020:1.000;1023-1063:1.000	WP_042151873.1	chromosome segregation protein SMC	Planktothrix agardhii NIVA-CYA 126/8	521
2744729	10	279	205-234:1.000;238-283:0.977;371-383:1.000;403-426:0.874;467-493:0.997;574-600:0.999;605-626:0.758;659-688:0.998;750-772:0.583;798-834:1.000	WP_017654770.1	exonuclease SbcC	Microchaete sp. PCC 7126	1355
2727589	10	218	108-140:1.000;151-173:0.906;177-197:0.735;234-254:0.578;312-332:0.998;337-358:0.999;490-511:1.000;541-566:1.000;617-617:0.994;747-774:0.926	WP_017720103.1	hypothetical protein	Oscillatoria sp. PCC 10802	124628
3218232	10	267	66-86:0.982;89-110:0.915;175-197:0.749;228-251:0.867;271-292:0.757;300-322:0.992;496-517:0.728;542-568:0.755;719-739:0.977;807-868:1.000	WP_051036718.1	hypothetical protein	Calothrix sp. PCC 6303	89825
3404455	10	252	77-98:0.629;117-143:0.998;157-182:0.633;203-232:0.912;251-278:1.000;312-333:0.818;339-360:0.537;391-412:0.806;445-467:0.943;494-523:0.957	WP_009545878.1	hypothetical protein	Cyanothece sp. ATCC 51472	1530
3259714	10	234	44-67:0.591;226-246:0.658;685-706:0.704;778-800:0.844;865-895:0.985;923-945:0.807;960-992:0.992;1216-1223:1.000;1225-1252:1.000;1670-1690:0.858	WP_012629143.1	diguanylate cyclase	Cyanothece sp. PCC 7425	5166
2502196	10	403	213-244:1.000;339-348:1.000;380-404:0.841;510-528:1.000;697-740:0.999;751-814:0.995;824-936:1.000;940-969:1.000;978-1001:0.998;1003-1044:1.000	WP_011378289.1	chromosome segregation protein SMC	Synechococcus elongatus PCC 7942	521
3413395	10	378	201-229:1.000;339-359:1.000;388-409:0.841;411-459:1.000;514-516:0.993;682-728:0.998;804-920:1.000;928-951:0.969;960-983:1.000;986-1027:1.000	WP_002792413.1	chromosome segregation protein SMC	Microcystis aeruginosa PCC 9808	521
3501554	10	219	320-343:0.575;503-523:0.708;601-621:0.806;643-667:0.870;693-713:0.582;739-759:0.932;782-808:1.000;827-851:0.919;877-899:0.941;1031-1041:0.999	WP_061430787.1	hypothetical protein	Microcystis aeruginosa NIES-88	20530
2491529	10	247	70-99:0.941;112-132:0.569;202-222:0.656;263-291:0.911;355-377:0.926;423-451:0.650;648-658:1.000;695-718:0.914;722-749:0.994;754-784:1.000	KYC35438.1	hypothetical protein	Scytonema hofmanni PCC 7110	17355
2723291	10	267	212-242:0.996;266-293:0.840;334-367:1.000;369-390:0.983;474-499:0.960;597-607:1.000;692-706:0.979;739-777:0.998;779-799:0.711;802-841:1.000	WP_017715206.1	hypothetical protein	Oscillatoria sp. PCC 10802	1355
2682666	10	241	13-33:0.681;56-77:0.887;148-171:0.968;314-339:0.924;483-507:0.978;533-572:1.000;593-617:0.942;643-671:0.970;752-772:0.593;813-820:0.736	WP_015194715.1	methyl-accepting chemotaxis sensory transducer	Stanieria cyanosphaera PCC 7437	1458
2774531	10	258	215-246:1.000;298-301:0.999;365-393:1.000;437-472:1.000;475-498:0.669;621-646:1.000;705-724:0.999;742-765:0.981;768-790:0.979;820-859:1.000	WP_009786464.1	exonuclease SbcC	Lyngbya sp. PCC 8106	1355
2572122	10	215	4-31:1.000;87-108:0.815;509-519:0.942;552-575:0.944;649-669:0.507;674-694:0.525;762-782:0.615;855-876:0.954;1071-1094:0.632;1104-1124:0.545	WP_006276780.1	hypothetical protein	Cylindrospermopsis raciborskii CS-505	10613
2906109	10	333	156-193:0.992;195-235:1.000;299-342:1.000;361-386:0.999;403-430:0.999;469-494:1.000;603-628:1.000;641-679:0.985;683-708:0.990;798-836:1.000	WP_036478256.1	exonuclease SbcC	Myxosarcina sp. GI1	1355
3264487	10	218	222-243:0.930;383-402:1.000;495-503:0.975;591-622:1.000;665-688:0.971;690-714:0.966;763-786:0.927;788-816:0.994;872-899:0.933;1012-1016:1.000	WP_026721935.1	hypothetical protein	Fischerella sp. PCC 9431	5403
3129495	10	434	235-267:0.994;328-390:0.999;420-443:0.657;446-481:1.000;493-519:0.978;715-755:1.000;840-958:1.000;960-986:0.877;998-1020:1.000;1023-1063:1.000	WP_027249299.1	chromosome segregation protein SMC	Planktothrix agardhii NIVA-CYA 15	521
2974271	10	215	222-242:0.821;380-403:0.999;503-519:0.999;599-622:0.999;660-688:0.999;690-713:0.920;763-786:0.657;788-818:0.984;885-895:0.778;1005-1014:1.000	WP_044451639.1	hypothetical protein	Mastigocladus laminosus UU774	5403
2656594	10	281	241-263:1.000;275-304:0.653;373-394:0.997;410-439:0.945;442-462:0.709;478-504:0.966;612-634:1.000;652-694:0.998;733-759:0.964;811-845:0.999	WP_015150020.1	exonuclease SbcC	Oscillatoria acuminata PCC 6304	1355
3366012	10	476	233-260:0.995;275-337:0.995;351-395:0.991;400-420:0.531;449-493:1.000;547-548:0.999;713-806:1.000;839-954:1.000;966-986:0.985;1030-1070:1.000	WP_021833470.1	chromosome segregation protein SMC	Crocosphaera watsonii WH 0005	521
2842726	10	264	332-354:0.997;502-522:0.848;638-662:0.966;791-792:1.000;920-947:0.945;1053-1080:0.995;1307-1333:0.987;1436-1462:0.954;1553-1583:0.992;2315-2366:0.997	WP_015179306.1	sensor histidine kinase	Oscillatoria nigro-viridis PCC 7112	31830
3170639	10	403	213-244:1.000;339-348:1.000;380-404:0.841;510-528:1.000;697-740:0.999;751-814:0.995;824-936:1.000;940-969:1.000;978-1001:0.998;1003-1044:1.000	WP_041677034.1	chromosome segregation protein SMC	Synechococcus elongatus PCC 6301	521
3217796	10	215	38-59:0.998;151-171:0.780;191-211:0.911;269-295:0.911;407-409:0.980;458-481:0.785;687-709:0.996;750-770:0.602;807-837:1.000;1080-1101:0.864	WP_051036700.1	hypothetical protein	Calothrix sp. PCC 6303	4149
2654461	10	432	274-294:0.998;357-421:1.000;444-465:0.926;467-503:1.000;514-572:0.997;737-769:0.994;835-838:1.000;854-976:1.000;1019-1044:1.000;1046-1087:1.000	WP_015147895.1	condensin subunit Smc	Oscillatoria acuminata PCC 6304	521
2843355	10	248	252-272:0.639;869-889:0.726;1035-1061:0.976;1330-1352:0.677;1478-1500:0.601;1625-1646:0.849;1757-1786:0.961;1882-1910:0.982;2012-2038:1.000;2173-2197:0.552	WP_015179706.1	multi-sensor signal transduction multi-kinase	Oscillatoria nigro-viridis PCC 7112	3410
2942468	10	256	506-541:1.000;658-686:1.000;728-763:1.000;765-785:0.972;824-837:1.000;860-888:0.833;915-934:0.988;960-983:0.924;999-1022:0.999;1048-1070:0.900	WP_052325131.1	hypothetical protein	Hassallia byssoidea VB512170	152217
2785632	10	245	191-235:1.000;303-304:1.000;380-383:1.000;423-429:1.000;466-493:1.000;531-562:0.997;566-602:0.999;604-627:0.924;679-707:1.000;800-836:1.000	WP_009546450.1	exonuclease SbcC	Cyanothece sp. ATCC 51142	1355
2728416	10	292	123-144:0.762;251-272:0.816;378-415:0.982;534-584:1.000;867-893:0.963;1133-1158:0.995;1386-1413:0.998;1512-1542:1.000;1574-1597:0.901;1857-1879:0.694	WP_017721033.1	hypothetical protein	Oscillatoria sp. PCC 10802	124682
3178189	10	401	201-229:1.000;340-359:1.000;368-409:0.841;411-459:1.000;514-516:0.993;682-728:0.998;804-920:1.000;928-951:0.925;957-983:1.000;985-1027:1.000	WP_002754386.1	chromosome segregation protein SMC	Microcystis aeruginosa PCC 9432	521
3124254	10	307	207-245:1.000;257-292:0.974;315-371:0.997;429-460:0.999;474-500:0.999;573-606:1.000;647-675:0.999;721-722:0.995;753-776:0.995;802-828:0.878	WP_017711221.1	hypothetical protein	Prochlorothrix hollandica PCC 9006	1355
2684978	10	344	263-284:0.999;420-442:1.000;464-501:0.977;535-568:0.999;739-759:0.740;857-915:1.000;924-971:0.991;978-1004:0.984;1013-1037:1.000;1039-1085:1.000	WP_017286472.1	chromosome segregation protein SMC	Leptolyngbya boryana PCC 6306	521
2975239	10	207	6-26:0.604;135-136:1.000;138-158:0.615;207-235:0.999;240-260:0.853;504-529:0.966;536-557:0.667;573-593:0.559;618-640:0.983;1474-1494:0.519	WP_044446720.1	lipoprotein	Mastigocladus laminosus UU774	4497
2663256	10	217	232-273:1.000;371-384:1.000;487-493:0.999;508-528:0.644;531-552:0.919;574-601:0.999;603-628:0.695;684-698:0.636;770-772:0.991;799-837:1.000	WP_017318573.1	exonuclease SbcC	Mastigocladopsis repens PCC 10914	1355
2788347	10	446	104-125:0.733;236-267:1.000;275-337:1.000;351-395:1.000;449-493:1.000;547-548:1.000;740-813:0.999;839-955:1.000;981-986:0.986;1031-1070:1.000	WP_009547920.1	chromosome segregation protein SMC	Cyanothece sp. ATCC 51142	521
3354742	10	230	138-173:1.000;197-218:0.993;274-295:0.983;329-349:0.958;381-396:0.999;444-465:0.953;503-516:0.992;543-564:0.771;589-621:0.918;669-690:1.000	WP_006514771.1	tetratricopeptide repeat protein	Leptolyngbya sp. PCC 7375	16222
3444524	10	386	201-229:1.000;339-359:1.000;388-409:0.841;411-459:1.000;514-516:0.993;678-728:0.998;804-920:1.000;928-951:0.969;957-983:1.000;985-1027:1.000	WP_002781986.1	chromosome segregation protein SMC	Microcystis aeruginosa PCC 9806	521
2996197	10	370	269-276:0.999;432-435:1.000;457-486:1.000;532-560:0.999;727-846:1.000;851-908:1.000;919-966:1.000;989-991:0.689;1006-1028:1.000;1030-1076:1.000	WP_053456194.1	chromosome segregation protein SMC	Hapalosiphon sp. MRB220	521
2609752	10	278	193-217:0.925;307-329:0.842;361-387:0.819;435-455:0.852;492-512:0.693;622-645:0.913;753-780:1.000;885-911:0.997;1003-1035:0.919;1143-1191:1.000	WP_017302125.1	hypothetical protein	Nodosilinea nodulosa PCC 7104	9196
2669556	10	235	130-152:0.978;154-193:1.000;211-231:0.608;249-272:0.997;299-300:0.640;325-364:1.000;382-402:0.635;445-465:0.745;609-630:0.827;665-685:0.594	WP_015211197.1	exopolysaccharide biosynthesis protein	Cylindrospermum stagnale PCC 7417	2581
2660089	10	246	298-323:0.908;401-401:1.000;494-516:0.982;593-620:0.998;666-696:0.996;698-726:0.991;771-794:0.961;796-826:0.997;872-892:0.595;988-1019:0.995	WP_017315257.1	hypothetical protein	Mastigocladopsis repens PCC 10914	5403
2502160	10	249	255-282:0.998;314-349:1.000;362-388:0.999;450-481:0.998;546-579:1.000;624-631:0.945;671-673:1.000;680-709:1.000;714-738:0.802;750-775:0.966	WP_011378275.1	hypothetical protein	Synechococcus elongatus PCC 7942	7273
2982189	10	255	225-230:0.998;232-284:0.999;361-388:1.000;418-428:0.888;431-463:0.827;467-493:0.999;601-627:1.000;655-683:0.850;770-770:0.965;800-839:1.000	WP_045054064.1	exonuclease SbcC	Aliterella atlantica CENA595	1355
2713504	10	233	405-430:0.946;585-606:0.763;793-813:0.523;856-883:1.000;898-923:0.951;1369-1389:0.501;1443-1469:1.000;1690-1693:1.000;1928-1961:1.000;2229-2252:0.663	WP_010999687.1	hypothetical protein	Nostoc sp. PCC 7120	123779
2838340	10	185	271-305:0.999;443-445:0.993;675-704:0.969;814-823:0.979;1299-1334:0.955;1479-1480:0.979;1607-1620:1.000;1701-1706:0.916;1798-1820:0.784;1905-1930:0.828	WP_015175096.1	methyl-accepting chemotaxis sensory transducer	Oscillatoria nigro-viridis PCC 7112	50815
2735065	10	257	67-87:0.633;121-168:1.000;219-239:0.999;249-279:0.999;365-390:0.983;498-520:0.769;676-680:0.999;685-715:1.000;724-752:0.982;829-850:0.660	WP_015172130.1	hypothetical protein	Geitlerinema sp. PCC 7407	3319
2701252	10	238	2679-2681:0.993;3261-3281:0.502;3327-3347:0.578;3382-3406:0.857;3431-3458:0.871;4048-4068:0.691;4202-4223:0.595;4226-4262:1.000;4360-4398:0.998;4480-4500:0.839	WP_027844225.1	hypothetical protein	Mastigocoleus testarum BC008	44924
2826362	10	402	300-342:0.996;494-499:1.000;522-551:1.000;597-630:0.997;792-821:0.986;827-870:0.999;913-1031:1.000;1042-1062:0.753;1081-1115:1.000;1118-1157:1.000	WP_008188167.1	chromosome segregation protein SMC	Moorea producens 3L	521
2806102	10	279	41-64:0.995;134-159:0.999;165-202:1.000;206-235:0.999;240-271:0.945;289-312:0.980;374-389:0.998;474-512:0.994;524-549:0.989;598-621:0.990	WP_008051716.1	hypothetical protein	Arthrospira sp. PCC 8005	3319
2642310	10	283	290-314:1.000;361-385:1.000;468-494:0.997;531-557:0.921;578-602:0.999;606-630:0.994;647-688:0.998;723-749:0.992;752-773:0.961;800-837:1.000	WP_016862054.1	exonuclease SbcC	Fischerella muscicola SAG 1427-1 = PCC 73103	1355
2753324	10	259	9-34:0.941;274-299:0.998;318-343:0.978;356-380:0.996;412-435:0.954;464-492:0.987;521-551:1.000;556-577:0.990;682-704:0.906;716-742:0.990	WP_015180902.1	hypothetical protein	Microcoleus sp. PCC 7113	33674
3198208	10	296	203-244:1.000;299-303:0.960;430-469:1.000;472-496:0.994;612-651:1.000;686-712:1.000;730-760:0.980;831-861:0.997;898-931:1.000;947-967:0.745	WP_011432737.1	exonuclease SbcC	Synechococcus sp. JA-2-3B'a(2-13)	1355
2578185	10	226	289-309:0.999;419-447:0.996;679-708:0.945;818-827:0.979;1299-1338:1.000;1460-1484:0.969;1609-1624:0.984;1705-1710:0.915;1802-1824:0.784;1909-1934:0.828	WP_006633810.1	methyl-accepting chemotaxis sensory transducer	Microcoleus vaginatus FGP-2	50815
3169225	10	256	127-152:0.937;163-185:0.796;524-549:0.959;697-717:0.580;868-893:0.908;1052-1092:1.000;1167-1175:0.907;1211-1231:0.644;1270-1307:0.989;1324-1348:0.831	WP_011242994.1	chemotaxis protein	Synechococcus elongatus PCC 6301	9683
3095710	10	349	190-223:1.000;256-276:0.520;310-361:1.000;414-435:0.999;449-506:0.893;539-581:0.999;649-653:1.000;677-729:0.971;752-786:0.995;817-842:1.000	WP_027836417.1	hypothetical protein	Mastigocoleus testarum BC008	23117
2878867	10	428	235-267:0.994;330-390:0.999;420-443:0.657;446-481:1.000;493-519:0.978;715-755:1.000;840-958:1.000;960-982:0.713;998-1020:1.000;1023-1063:1.000	WP_026793962.1	chromosome segregation protein SMC	Planktothrix mougeotii NIVA-CYA 405	521
2848039	10	234	780-802:0.983;865-885:0.667;977-1005:0.998;1023-1043:0.514;1114-1134:0.754;1168-1191:0.689;1202-1225:0.969;1247-1267:0.948;1290-1312:0.635;1398-1424:1.000	WP_007355079.1	hypothetical protein	Kamptonema formosum PCC 6407	26719
2883387	10	300	236-285:1.000;361-385:1.000;401-423:0.889;468-494:0.998;531-558:0.995;578-601:1.000;608-629:0.697;689-699:1.000;724-773:1.000;801-840:0.999	WP_017320485.1	exonuclease SbcC	cyanobacterium PCC 7702	1355
3517064	10	341	188-211:0.629;378-394:1.000;425-529:1.000;720-740:0.508;742-765:0.999;767-794:0.988;853-856:1.000;892-941:1.000;981-1006:1.000;1008-1049:1.000	WP_010312990.1	chromosome segregation protein SMC	Synechococcus sp. CB0205	521
2667471	10	245	284-304:1.000;371-383:1.000;403-428:0.933;431-463:0.898;467-493:0.985;574-601:1.000;607-627:0.583;688-706:0.996;723-745:0.984;801-834:0.998	WP_015209076.1	exonuclease SbcC	Cylindrospermum stagnale PCC 7417	1355
3235510	10	267	155-176:0.814;583-592:0.998;738-775:1.000;901-927:1.000;1026-1059:1.000;1152-1181:0.998;1282-1307:0.999;1421-1445:0.994;1774-1794:0.645;1834-1867:0.993	WP_012597538.1	PAS/PAC sensor hybrid histidine kinase	Cyanothece sp. PCC 7424	91640
2851811	10	410	105-130:0.934;258-278:0.746;282-311:0.939;371-428:1.000;430-457:0.769;486-594:1.000;883-942:1.000;991-999:0.999;1039-1064:1.000;1066-1108:1.000	WP_019487912.1	chromosome segregation protein SMC	Kamptonema formosum PCC 6407	521
2865027	10	523	246-270:0.986;333-393:1.000;423-447:0.978;449-554:1.000;720-755:0.996;766-829:0.995;844-962:1.000;973-995:0.850;1002-1024:1.000;1027-1067:1.000	WP_023068191.1	chromosome segregation protein SMC	Lyngbya aestuarii BL J	521
3226093	10	308	233-289:1.000;367-383:1.000;403-428:0.942;467-493:1.000;530-565:0.969;574-601:0.999;618-638:0.659;686-706:0.818;723-763:0.999;796-829:0.998	WP_053538801.1	exonuclease SbcC	Anabaena sp. wa102	1355
2518029	10	253	192-212:0.798;553-578:0.725;631-657:0.956;673-696:0.581;713-736:0.581;789-811:0.950;831-860:1.000;862-891:0.948;912-932:0.628;950-976:0.839	WP_044136371.1	hypothetical protein	Trichodesmium erythraeum IMS101	23010
3189466	10	447	239-271:0.994;332-417:0.999;424-447:0.657;450-485:1.000;502-522:0.629;719-759:1.000;844-962:1.000;964-986:0.713;1002-1024:1.000;1027-1067:1.000	WP_027250247.1	chromosome segregation protein SMC	Planktothrix agardhii NIVA-CYA 34	521
2744882	10	223	144-153:0.999;165-185:0.557;314-346:1.000;410-432:0.742;445-465:0.591;484-505:0.913;641-674:0.961;703-712:0.759;807-833:0.916;916-937:0.919	WP_040629849.1	hypothetical protein	Microchaete sp. PCC 7126	17355
2887388	10	286	236-248:1.000;255-285:0.990;361-387:1.000;412-433:0.998;468-499:1.000;531-558:1.000;603-631:1.000;641-681:1.000;685-706:0.978;800-840:1.000	WP_018396961.1	hypothetical protein	filamentous cyanobacterium ESFC-1	1355
2765083	10	234	168-188:0.654;287-311:0.734;412-437:0.992;538-565:0.998;608-633:0.817;668-695:0.960;823-825:0.975;924-973:1.000;1389-1394:0.995;1422-1442:0.556	WP_015188500.1	multi-sensor hybrid histidine kinase	Gloeocapsa sp. PCC 7428	129343
2964047	10	277	371-383:1.000;399-429:0.999;487-493:0.994;531-565:0.951;574-595:0.899;600-628:0.988;655-688:0.996;723-772:0.973;805-839:1.000;886-906:0.638	WP_041032222.1	exonuclease SbcC	Tolypothrix campylonemoides VB511288	1355
2815572	10	248	6-26:0.852;33-70:1.000;251-271:0.622;287-316:0.999;634-654:0.613;713-735:0.976;830-851:0.551;881-905:0.976;924-944:0.779;1018-1043:0.801	WP_015120630.1	ATP-dependent transcriptional regulator	Rivularia sp. PCC 7116	23010
3231895	10	199	187-207:0.683;348-349:1.000;380-400:0.810;493-519:0.984;536-557:0.579;572-601:0.997;691-715:0.958;792-812:0.582;880-900:0.528;1009-1017:1.000	WP_017310167.1	hypothetical protein	Fischerella sp. PCC 9339	3735
2997138	10	223	222-244:0.930;383-402:1.000;495-503:0.975;591-622:1.000;660-688:0.999;690-713:0.920;763-786:0.714;788-816:0.952;872-899:0.933;1012-1016:1.000	WP_053456964.1	hypothetical protein	Hapalosiphon sp. MRB220	5403
2819252	10	383	201-229:1.000;335-359:1.000;388-409:0.841;411-457:1.000;514-516:0.993;682-727:0.978;804-920:1.000;928-951:0.969;957-983:1.000;985-1027:1.000	WP_008202877.1	chromosome segregation protein SMC	Microcystis sp. T1-4	521
2587378	10	461	233-265:0.994;326-411:0.998;418-441:0.693;444-480:1.000;488-521:0.988;713-753:1.000;838-956:1.000;958-980:0.713;996-1018:1.000;1021-1061:1.000	WP_026786756.1	chromosome segregation protein SMC	Planktothrix rubescens NIVA-CYA 407	521
2601252	10	311	235-286:1.000;316-360:1.000;362-383:0.922;467-493:1.000;531-565:0.959;574-600:0.999;604-625:0.606;684-705:0.984;746-767:0.582;797-833:1.000	WP_015214902.1	exonuclease SbcC	Anabaena cylindrica PCC 7122	1355
3011873	10	263	201-222:0.995;235-256:0.866;361-383:0.987;426-463:1.000;467-493:0.988;574-602:1.000;627-637:0.991;639-671:0.983;726-771:0.994;822-833:1.000	WP_057177567.1	exonuclease SbcC	Cylindrospermopsis sp. CR12	1355
3197654	10	211	219-242:0.928;260-280:0.810;287-310:0.972;331-356:0.978;407-415:0.995;520-555:1.000;672-692:1.000;849-854:0.996;914-934:0.724;1122-1144:0.939	WP_011432159.1	histidine kinase	Synechococcus sp. JA-2-3B'a(2-13)	5836
2544482	10	243	41-64:0.995;136-159:0.999;165-202:1.000;206-235:0.999;241-263:0.946;323-329:0.980;374-389:0.991;477-508:0.989;524-550:0.999;599-620:0.802	WP_006619858.1	hypothetical protein	Arthrospira platensis NIES-39	3319
2795113	10	216	61-95:1.000;233-237:1.000;501-510:0.931;620-648:0.996;795-818:0.769;871-891:0.589;924-957:0.980;966-986:0.535;1248-1249:0.970;1290-1324:0.938	WP_045869583.1	histidine kinase	Tolypothrix sp. PCC 7601	11753
2688739	10	248	75-115:1.000;242-245:0.999;355-384:0.998;493-519:0.976;653-671:0.958;805-825:0.754;1063-1096:0.987;1104-1126:0.758;1363-1385:0.931;1437-1462:0.985	WP_017290445.1	hypothetical protein	Leptolyngbya boryana PCC 6306	11753
2724222	10	239	208-232:0.912;255-276:0.668;303-324:0.821;347-370:0.821;393-416:0.626;435-463:1.000;485-508:0.974;838-860:0.939;873-895:0.908;1298-1320:1.000	WP_017716261.1	hypothetical protein	Oscillatoria sp. PCC 10802	3546
3091788	10	214	313-318:0.565;499-525:0.993;808-818:0.769;962-968:0.824;1433-1459:0.980;1688-1712:0.805;1815-1844:1.000;1941-1961:0.545;2123-2154:0.943;2324-2351:0.989	WP_051463622.1	hypothetical protein	Leptolyngbya sp. PCC 6406	7775
3362511	10	214	192-193:1.000;334-361:1.000;363-389:0.972;412-430:0.882;488-494:0.976;627-633:1.000;635-662:0.998;694-715:0.725;722-772:1.000;807-829:0.947	WP_024544772.1	exonuclease SbcC	Synechococcus sp. NKBG15041c	1355
2713870	10	245	271-293:1.000;295-326:1.000;606-626:0.869;773-793:0.590;805-827:0.644;903-924:0.796;1504-1530:0.598;1533-1554:0.767;2462-2493:1.000;2557-2578:0.516	WP_010993977.1	hypothetical protein	Nostoc sp. PCC 7120	8769
3339260	10	256	262-275:1.000;295-323:0.993;393-406:1.000;408-441:0.998;526-530:0.973;585-619:0.998;621-642:0.725;649-684:0.999;686-725:0.994;746-772:0.957	WP_036917300.1	hypothetical protein	Prochlorococcus sp. MIT 0602	7840
2659112	10	234	252-272:0.639;683-703:0.606;831-865:0.918;1054-1076:0.856;1228-1248:0.784;1346-1368:0.646;1510-1532:0.865;1666-1694:0.991;1741-1767:1.000;1818-1828:0.802	WP_026082277.1	serine/threonine protein kinase	Mastigocladopsis repens PCC 10914	3410
2501021	10	256	127-152:0.937;163-185:0.796;524-549:0.959;697-717:0.580;868-893:0.908;1052-1092:1.000;1167-1175:0.907;1211-1231:0.644;1270-1307:0.989;1324-1348:0.831	WP_011377766.1	chemotaxis protein	Synechococcus elongatus PCC 7942	9683
2535446	10	151	107-108:0.995;154-156:1.000;193-200:0.999;211-233:0.990;274-310:0.998;366-389:0.999;429-431:0.982;470-471:0.998;482-509:0.980;557-577:0.583	WP_012164541.1	hypothetical protein	Acaryochloris marina MBIC11017	144687
2610905	10	304	233-284:1.000;360-383:1.000;405-426:0.814;467-493:1.000;530-561:0.911;578-599:0.813;605-638:0.873;688-706:0.723;734-769:0.999;796-831:1.000	WP_028082736.1	exonuclease SbcC	Dolichospermum circinale AWQC310F	1355
2863673	10	245	43-76:0.996;225-248:1.000;267-295:0.882;332-352:0.890;400-426:0.986;484-511:0.994;530-554:1.000;590-591:1.000;593-624:1.000;772-794:0.997	WP_052001768.1	hypothetical protein	Lyngbya aestuarii BL J	3319
3218596	10	405	227-247:0.669;337-395:1.000;407-427:0.832;455-484:0.999;556-557:0.999;749-844:1.000;853-909:1.000;911-964:1.000;1004-1026:1.000;1028-1069:1.000	WP_015200120.1	condensin subunit Smc	Calothrix sp. PCC 6303	521
2991455	10	383	201-229:0.999;339-359:1.000;388-409:0.841;411-459:1.000;514-516:0.993;678-728:0.998;804-920:1.000;928-951:0.969;960-983:1.000;985-1027:1.000	WP_052276393.1	chromosome segregation protein SMC	Microcystis panniformis FACHB-1757	521
2659526	10	227	154-174:0.551;258-278:0.514;322-359:1.000;515-535:0.740;643-670:0.861;959-961:0.948;1046-1071:0.984;1120-1144:0.994;1546-1568:0.834;1759-1779:0.565	WP_017314665.1	hypothetical protein	Mastigocladopsis repens PCC 10914	5836
3402871	10	245	191-235:1.000;303-304:1.000;380-383:1.000;423-429:1.000;466-493:1.000;531-562:0.997;566-602:0.999;604-627:0.924;679-707:1.000;800-836:1.000	WP_009546450.1	exonuclease SbcC	Cyanothece sp. ATCC 51472	1355
3251273	10	254	158-182:0.978;202-223:0.592;248-274:0.982;435-456:0.669;480-504:0.933;526-550:0.987;618-642:0.908;664-688:0.886;705-729:0.757;795-827:1.000	WP_052338711.1	hypothetical protein	Planktothrix prolifica NIVA-CYA 98	3546
2828002	10	238	205-235:1.000;255-282:0.878;324-347:0.994;362-387:0.934;425-452:0.990;462-494:1.000;601-626:1.000;686-700:1.000;707-728:0.860;836-840:0.999	WP_015157662.1	exonuclease SbcC	Chamaesiphon minutus PCC 6605	1355
3347608	10	528	219-240:1.000;254-316:1.000;321-379:0.976;432-478:1.000;503-537:0.991;699-778:1.000;823-941:1.000;943-972:1.000;981-1011:1.000;1014-1055:1.000	WP_013325100.1	chromosome segregation protein SMC	Cyanothece sp. PCC 7822	521
3531695	10	205	24-44:0.565;221-242:0.651;480-501:0.740;554-558:0.994;612-645:1.000;751-759:1.000;790-813:0.980;924-930:0.999;936-971:1.000;1055-1079:0.838	WP_015123908.1	hypothetical protein	Synechococcus sp. PCC 6312	110130
3257886	10	217	167-187:0.649;329-351:0.902;466-487:0.992;888-912:0.992;1138-1160:0.685;1296-1296:1.000;1398-1421:0.918;1569-1599:0.985;1626-1651:0.846;1675-1695:0.738	WP_012627249.1	multi-sensor hybrid histidine kinase	Cyanothece sp. PCC 7425	16902
2624341	10	307	207-245:1.000;257-292:0.974;315-371:0.997;429-460:0.999;474-500:0.999;573-606:1.000;647-675:0.999;721-722:0.995;753-776:0.995;802-828:0.878	WP_017711221.1	hypothetical protein	Prochlorothrix hollandica PCC 9006	1355
3409522	10	347	214-229:0.971;376-398:1.000;495-529:1.000;714-748:0.941;769-797:0.974;819-850:1.000;857-938:0.986;940-969:0.998;979-1003:1.000;1005-1044:1.000	WP_011934755.1	chromosome segregation protein SMC	Synechococcus sp. RCC307	521
3185016	10	278	41-64:0.995;134-159:0.999;165-202:1.000;206-235:0.999;240-271:0.945;289-312:0.980;374-389:0.998;474-512:0.994;524-550:0.997;599-620:0.802	WP_006622222.1	hypothetical protein	Arthrospira platensis C1	3319
2516823	10	351	214-224:1.000;328-349:0.999;356-387:0.990;438-507:1.000;674-710:1.000;751-790:1.000;860-912:1.000;914-936:0.999;949-971:1.000;973-1012:1.000	NP_682715.1	chromosome segregation protein SMC	Thermosynechococcus elongatus BP-1	521
2727839	10	199	2-22:0.735;318-338:1.000;450-480:0.998;582-602:0.588;724-726:0.827;855-861:0.983;962-984:0.898;1059-1074:0.998;1212-1240:0.885;1264-1290:0.914	WP_052334341.1	hypothetical protein	Oscillatoria sp. PCC 10802	8264
3237308	10	259	154-174:1.000;179-199:0.536;466-491:0.999;592-616:0.763;697-726:1.000;833-857:0.957;986-1024:0.999;1200-1220:0.597;1260-1289:0.998;1318-1338:0.910	WP_015954057.1	histidine kinase	Cyanothece sp. PCC 7424	49631
3076759	10	374	181-209:0.856;247-277:0.922;314-314:0.881;360-409:1.000;424-487:1.000;518-583:1.000;666-696:0.999;710-732:0.969;755-790:0.984;814-856:1.000	WP_015128029.1	SMC domain-containing protein	Calothrix sp. PCC 7507	11810
3484891	10	381	201-229:1.000;337-359:1.000;388-409:0.841;411-457:1.000;514-516:0.993;682-728:0.998;804-920:1.000;928-951:0.925;957-983:1.000;986-1027:1.000	WP_024969575.1	chromosome segregation protein SMC	Microcystis aeruginosa PCC 7005	521
3141351	10	245	419-442:0.993;470-491:0.568;574-594:0.541;973-980:0.899;1047-1096:1.000;1211-1231:0.982;1294-1315:0.872;1452-1476:0.981;1713-1733:0.693;1825-1855:0.892	WP_006196496.1	hypothetical protein	Nodularia spumigena CCY9414	32013
3258300	10	236	20-47:0.707;293-307:0.743;420-440:0.598;666-697:0.731;802-829:1.000;931-955:0.840;1053-1079:0.954;1185-1205:0.565;1302-1331:0.976;1475-1483:0.753	WP_012627672.1	signal transduction histidine kinase	Cyanothece sp. PCC 7425	92489
2606717	10	239	254-260:1.000;296-350:1.000;380-397:0.970;414-442:0.998;457-477:0.854;514-537:0.988;545-577:0.992;645-663:0.981;715-733:1.000;761-774:0.874	WP_017298974.1	hypothetical protein	Nodosilinea nodulosa PCC 7104	7273
3051335	10	243	23-43:0.517;63-86:0.894;133-153:0.609;225-257:1.000;312-337:0.926;885-910:0.961;930-951:0.666;1391-1412:0.830;1460-1484:0.903;1590-1612:0.979	WP_019504759.1	hypothetical protein	Pleurocapsa sp. PCC 7319	42871
3101097	10	297	231-266:1.000;284-314:0.991;361-383:1.000;427-451:0.851;467-493:1.000;562-602:1.000;605-627:0.855;691-698:1.000;722-772:0.994;800-831:1.000	WP_027844677.1	exonuclease SbcC	Mastigocoleus testarum BC008	1355
3565236	10	249	255-282:0.998;314-349:1.000;362-388:0.999;450-481:0.998;546-579:1.000;624-631:0.945;671-673:1.000;680-709:1.000;714-738:0.802;750-775:0.966	WP_011378275.1	hypothetical protein	Synechococcus sp. UTEX 2973	7273
2668270	10	352	336-357:0.994;569-599:1.000;603-647:0.987;662-689:0.944;701-743:0.980;747-791:0.943;796-831:0.897;844-881:0.905;892-935:0.944;985-1004:0.517	WP_015209903.1	hypothetical protein	Cylindrospermum stagnale PCC 7417	18028
2998811	10	225	333-342:0.972;482-502:0.519;637-657:0.708;759-790:1.000;882-906:0.962;1001-1032:0.992;1130-1150:0.638;1307-1333:1.000;1488-1522:0.999;1655-1655:1.000	WP_053458348.1	hypothetical protein	Hapalosiphon sp. MRB220	31644
3210114	10	260	235-266:1.000;362-383:1.000;390-410:0.502;467-493:0.999;508-528:0.786;531-557:0.957;622-627:1.000;691-707:0.997;723-772:0.971;798-834:1.000	WP_015115166.1	exonuclease SbcC	Nostoc sp. PCC 7107	1355
3369486	10	385	201-229:1.000;335-359:1.000;388-409:0.841;411-459:1.000;514-516:0.993;682-728:0.998;804-920:1.000;928-951:0.969;957-983:1.000;986-1027:1.000	WP_002775910.1	chromosome segregation protein SMC	Microcystis aeruginosa PCC 7941	521
2494999	10	334	168-201:1.000;251-269:0.998;329-334:0.999;338-415:1.000;481-483:1.000;521-589:1.000;681-737:1.000;764-788:0.788;796-824:0.998;848-861:0.967	KYC40815.1	hypothetical protein	Scytonema hofmanni PCC 7110	11810
2999382	10	233	88-108:0.566;143-157:0.998;303-323:0.814;572-594:0.960;624-659:1.000;737-758:0.693;775-799:0.752;839-865:0.703;883-904:0.818;933-953:0.536	WP_053458833.1	chemotaxis protein	Hapalosiphon sp. MRB220	1458
3297712	10	476	233-260:0.995;275-337:0.995;351-395:0.991;400-420:0.531;449-493:1.000;547-548:0.999;713-806:1.000;839-954:1.000;966-986:0.985;1030-1070:1.000	WP_021834330.1	chromosome segregation protein SMC	Crocosphaera watsonii WH 0401	521
2592649	10	270	234-283:1.000;366-382:1.000;421-426:0.998;467-493:1.000;514-565:1.000;628-638:1.000;663-690:1.000;727-748:0.544;750-770:0.679;799-834:0.993	WP_015154618.1	exonuclease SbcC	Chroococcidiopsis thermalis PCC 7203	1355
2689875	10	303	11-81:1.000;186-207:0.844;319-339:0.509;443-467:0.986;573-604:0.932;711-736:0.961;785-805:0.515;843-879:0.965;907-931:0.954;1111-1133:0.724	WP_017291649.1	hypothetical protein	Leptolyngbya boryana PCC 6306	13287
2534204	10	295	242-281:1.000;293-331:0.995;361-399:0.977;453-473:0.513;538-565:1.000;567-589:0.953;629-657:1.000;670-699:0.763;707-731:1.000;733-753:0.595	WP_012163268.1	DNA recombination protein RecF	Acaryochloris marina MBIC11017	7273
2805065	10	267	38-71:0.876;144-165:0.704;396-416:0.855;527-551:0.982;772-804:0.978;1016-1045:1.000;1145-1172:0.964;1318-1339:0.632;1438-1464:1.000;1475-1499:0.781	WP_015226866.1	signal transduction histidine kinase	Halothece sp. PCC 7418	57275
2765182	10	222	189-209:0.785;319-341:0.820;378-404:0.961;498-523:0.999;540-561:0.982;590-620:0.813;665-685:0.513;695-718:0.887;793-816:0.787;1015-1017:0.999	WP_015188600.1	hypothetical protein	Gloeocapsa sp. PCC 7428	3735
2747769	10	218	140-142:0.834;536-558:0.934;691-694:0.984;933-958:0.962;1349-1374:0.987;1476-1500:0.842;1604-1629:0.904;1745-1770:0.999;1881-1915:0.890;1943-1966:0.809	WP_051469973.1	hypothetical protein	Fischerella sp. PCC 9605	127589
2578549	10	234	137-162:0.582;284-284:0.935;515-536:0.854;606-626:0.544;771-795:0.979;895-924:0.999;1019-1048:0.996;1145-1174:0.999;1271-1298:0.998;1408-1428:0.654	WP_006633620.1	PAS domain-containing two-component system sensor histidine kinase/response regulator	Microcoleus vaginatus FGP-2	15895
2629114	10	279	1-30:0.999;131-158:0.972;270-298:0.994;398-421:0.691;529-555:0.870;663-687:0.906;784-813:0.997;1065-1100:0.995;1200-1222:0.638;1372-1398:0.996	WP_051049979.1	histidine kinase	Chlorogloeopsis fritschii PCC 6912	34409
3119116	10	280	1-31:0.999;132-159:0.972;271-299:0.994;399-422:0.691;530-556:0.870;664-688:0.906;785-814:0.997;1066-1101:0.995;1201-1223:0.638;1373-1399:0.996	WP_016874029.1	hypothetical protein	Chlorogloeopsis fritschii PCC 9212	34409
2841806	10	237	181-201:0.696;378-398:0.517;483-509:0.979;516-542:0.999;586-607:0.773;618-645:0.985;655-678:0.906;701-721:0.682;915-937:0.925;1483-1505:0.957	WP_015178413.1	glycosyl transferase family 2	Oscillatoria nigro-viridis PCC 7112	10848
2862746	10	232	13-43:0.844;524-525:0.932;580-600:0.586;622-661:0.998;670-695:0.968;756-783:0.963;912-933:0.810;983-1009:0.999;1018-1041:0.969;2104-2114:0.994	WP_023065652.1	type IV pilus biogenesis/stability protein PilW	Lyngbya aestuarii BL J	41836
3332483	10	242	14-37:0.792;86-106:0.539;156-176:0.550;179-199:0.577;352-377:0.909;413-424:0.997;771-800:0.922;931-954:0.960;1046-1087:0.999;1651-1671:0.624	WP_009454482.1	signal transduction histidine kinase	Fischerella sp. JSC-11	2828
2755550	10	267	122-150:0.991;279-302:0.990;551-571:0.998;805-834:0.997;930-962:0.999;1057-1087:0.996;1187-1213:0.944;1340-1344:0.992;1450-1488:0.992;1517-1544:0.923	WP_015183158.1	PAS domain-containing protein	Microcoleus sp. PCC 7113	26150
2726525	10	215	223-243:0.552;274-297:0.625;382-387:0.991;516-542:0.961;576-608:0.991;646-674:0.957;744-772:0.985;774-804:0.943;886-898:0.771;1000-1001:0.999	WP_017718891.1	hypothetical protein	Oscillatoria sp. PCC 10802	5403
2637177	10	242	14-37:0.792;86-106:0.539;156-176:0.550;179-199:0.577;352-377:0.909;413-424:0.997;771-800:0.922;931-954:0.960;1046-1087:0.999;1651-1671:0.624	WP_016871659.1	hypothetical protein	Fischerella thermalis PCC 7521	2828
2552343	10	267	6-33:0.966;149-183:0.999;281-303:0.636;401-425:0.954;479-501:0.615;534-556:0.792;906-928:0.848;1034-1064:0.999;1164-1198:0.999;1612-1632:0.792	WP_006101687.1	PAS domain-containing two-component system sensor histidine kinase/response regulator	Coleofasciculus chthonoplastes PCC 7420	42060
3085863	10	255	178-198:0.637;300-330:0.986;432-453:0.733;560-593:0.999;694-721:0.999;818-840:0.713;966-969:0.992;1070-1096:0.996;1197-1237:0.998;1264-1287:0.784	WP_015136820.1	PAS domain-containing two-component system sensor histidine kinase/response regulator	Nostoc sp. PCC 7524	21755
3279752	10	255	181-210:0.958;335-336:0.818;432-467:0.999;558-578:0.569;731-761:0.965;1018-1046:0.997;1202-1222:0.663;1329-1354:0.999;1817-1852:0.995;1888-1910:0.899	WP_052049460.1	hypothetical protein	Leptolyngbya sp. KIOST-1	8213
3289981	10	220	172-184:0.977;509-516:0.846;636-641:0.998;748-770:0.886;945-968:0.939;1065-1113:0.993;1225-1247:0.922;1350-1378:0.989;1529-1551:0.738;1557-1578:0.685	WP_052331050.1	hypothetical protein	Planktothrix agardhii NIVA-CYA 56/3	10573
2735084	10	205	24-45:0.942;188-212:0.893;419-439:0.784;531-560:0.998;563-583:0.750;747-757:0.986;857-877:0.723;1034-1061:0.635;1238-1242:0.935;1254-1274:0.530	WP_015172151.1	multi-sensor signal transduction histidine kinase	Geitlerinema sp. PCC 7407	126520
2824513	10	247	39-67:0.972;112-132:0.521;209-232:0.991;256-278:0.646;301-324:0.978;347-370:0.826;393-416:0.979;434-464:0.998;520-545:0.995;565-585:0.665	WP_008184948.1	hypothetical protein	Moorea producens 3L	15322
2869879	10	191	222-242:0.760;380-400:0.979;492-497:0.998;602-618:0.998;661-684:0.992;686-710:0.915;755-778:0.788;783-810:0.831;877-887:0.923;993-1006:0.948	WP_029631965.1	hypothetical protein	[Scytonema hofmanni] UTEX 2349	5403
2553855	10	245	154-174:0.690;408-428:0.586;455-479:0.993;504-524:0.558;612-633:0.991;655-676:0.672;725-748:0.960;813-853:0.996;869-895:0.998;928-948:0.794	WP_044205960.1	chemotaxis protein	Coleofasciculus chthonoplastes PCC 7420	3419
2579644	10	202	84-114:0.997;160-180:0.550;694-697:0.998;749-769:0.689;783-807:0.828;813-833:0.894;1086-1106:0.524;1271-1302:0.991;1373-1376:0.984;1423-1444:0.971	WP_006631799.1	Tetratricopeptide TPR_2 repeat-containing protein	Microcoleus vaginatus FGP-2	16809
2734729	10	258	15-35:0.647;184-207:0.970;353-379:0.986;449-469:0.582;486-514:0.728;615-638:0.928;684-710:0.995;805-825:0.651;929-956:0.980;1196-1231:0.998	WP_041268353.1	hypothetical protein	Geitlerinema sp. PCC 7407	38803
2557102	10	225	8-29:0.547;220-247:0.995;345-355:0.908;682-702:0.527;781-801:0.784;865-887:0.923;1261-1288:0.998;1300-1323:0.889;1462-1487:0.732;1528-1548:0.563	WP_011318379.1	ATPase	Anabaena variabilis ATCC 29413	5836
3458874	10	218	33-53:0.767;110-142:0.994;252-260:0.966;277-297:0.515;458-482:0.998;672-692:0.893;879-899:0.544;908-931:0.799;992-1013:0.712;1166-1186:0.525	WP_032526635.1	hypothetical protein	Prochlorococcus marinus str. MIT 9302	104968
3250024	10	220	172-184:0.977;509-516:0.846;636-641:0.998;748-770:0.886;945-968:0.939;1065-1113:0.993;1225-1247:0.922;1350-1378:0.989;1529-1551:0.738;1557-1578:0.685	WP_052331050.1	hypothetical protein	Planktothrix prolifica NIVA-CYA 98	10573
2806015	10	262	34-55:0.795;57-80:0.891;241-261:0.509;286-306:0.731;347-382:0.833;405-425:0.590;436-475:0.998;497-535:0.961;573-582:0.879;604-631:0.975	WP_015227820.1	hypothetical protein	Halothece sp. PCC 7418	12517
3205726	10	244	121-144:0.995;153-174:0.730;516-537:0.715;719-719:0.827;886-926:0.998;1013-1037:0.996;1047-1067:0.558;1109-1147:0.970;1161-1189:0.782;1223-1242:0.556	WP_051926116.1	hypothetical protein	Leptolyngbya sp. JSC-1	3641
2589938	10	220	172-184:0.977;509-516:0.846;636-641:0.998;748-770:0.886;945-968:0.939;1065-1113:0.993;1225-1247:0.922;1350-1378:0.989;1529-1551:0.738;1557-1578:0.685	WP_052331050.1	hypothetical protein	Planktothrix rubescens NIVA-CYA 407	10573
2855232	10	280	384-410:0.922;535-556:0.660;558-584:0.990;683-703:0.991;796-822:0.998;915-945:0.995;1060-1111:0.995;1209-1239:0.996;1341-1361:0.851;1444-1464:0.523	WP_017305929.1	hypothetical protein	Spirulina subsalsa PCC 9445	6746
2723986	10	278	123-169:0.996;445-466:0.699;569-596:0.972;650-670:0.517;700-720:0.591;826-852:0.948;955-981:0.998;1105-1129:0.929;1260-1291:0.997;1398-1425:0.997	WP_017715993.1	hypothetical protein	Oscillatoria sp. PCC 10802	124605
2979816	10	226	80-107:0.973;225-245:0.613;527-547:0.556;906-930:0.921;1090-1112:0.598;1151-1177:0.982;1602-1622:0.631;2223-2249:0.970;2675-2695:0.559;4192-4203:0.998	WP_052672433.1	non-ribosomal peptide synthetase	Aliterella atlantica CENA595	5732
2703333	10	223	2-22:0.526;148-170:0.993;179-205:0.998;217-238:0.852;251-272:0.961;285-306:0.928;319-340:0.892;353-374:0.892;422-442:0.923;492-512:0.719	WP_023071960.1	tetratricopeptide repeat family	Leptolyngbya sp. Heron Island J	6736
2828245	10	221	1231-1253:0.998;1298-1312:0.942;1404-1425:0.666;1663-1687:0.856;1806-1833:0.988;1941-1962:0.567;2124-2124:0.983;2233-2258:0.861;2363-2398:0.985;2452-2474:0.695	WP_015157899.1	PAS domain S-box	Chamaesiphon minutus PCC 6605	31592
2700727	10	212	340-363:0.979;396-400:0.917;411-441:0.936;492-515:0.927;702-722:0.751;751-773:0.753;785-807:0.842;816-836:0.648;916-950:0.978;999-1003:0.997	WP_058184658.1	hypothetical protein	Mastigocoleus testarum BC008	26083
3268414	10	252	216-241:0.989;392-416:0.960;597-623:0.959;783-812:0.988;1013-1014:0.890;1044-1074:0.820;1091-1117:0.997;1146-1167:0.585;1210-1248:0.994;1267-1289:0.766	WP_019489494.1	hypothetical protein	Calothrix sp. PCC 7103	3641
3007073	10	197	109-132:0.997;162-185:0.979;220-240:0.749;284-292:0.676;473-494:0.555;552-553:0.680;589-610:0.960;665-689:0.974;726-751:0.988;981-1002:0.984	WP_062290941.1	hypothetical protein	Nostoc piscinale CENA21	63351
2664864	10	209	454-474:0.835;829-849:0.510;933-966:0.988;972-1000:0.952;1020-1040:0.958;1060-1080:0.958;1121-1123:0.997;1158-1160:0.925;1176-1197:0.704;1213-1246:0.994	WP_015206425.1	Tfp pilus assembly protein PilF	Cylindrospermum stagnale PCC 7417	6759
2700765	10	212	340-363:0.979;396-400:0.917;411-441:0.936;492-515:0.927;702-722:0.751;751-773:0.753;785-807:0.842;816-836:0.648;916-950:0.978;999-1003:0.997	WP_058184658.1	hypothetical protein	Mastigocoleus testarum BC008	26083
2682724	10	197	186-209:0.520;214-237:0.902;278-298:0.853;326-346:0.608;537-557:0.982;692-722:0.976;768-788:0.966;798-818:0.668;902-913:0.924;1018-1018:0.996	WP_015194773.1	hypothetical protein	Stanieria cyanosphaera PCC 7437	3735
2873188	10	230	103-123:0.560;254-274:0.655;373-393:0.882;407-431:0.821;437-462:0.996;475-496:0.932;578-605:0.916;611-631:0.596;643-666:0.991;671-691:0.564	WP_029635565.1	protein kinase	[Scytonema hofmanni] UTEX 2349	2740
2559727	10	182	132-153:0.737;176-197:0.867;214-236:0.679;283-283:0.996;287-307:0.523;324-347:0.988;366-387:0.582;415-418:0.907;446-467:0.979;477-497:0.689	WP_011320880.1	hypothetical protein	Anabaena variabilis ATCC 29413	1530
2784129	10	266	171-191:0.623;193-213:0.601;374-400:0.699;558-581:0.907;770-790:0.551;1380-1402:0.928;1579-1613:0.946;1771-1815:0.996;1980-2000:0.530;2044-2071:0.986	WP_010470105.1	diguanylate cyclase	Acaryochloris sp. CCMEE 5410	37737
2656696	10	251	374-401:0.735;590-610:0.840;835-855:0.594;1038-1062:0.933;1197-1222:0.983;1334-1354:0.550;1489-1513:0.962;1626-1654:0.989;1751-1784:0.996;2200-2220:0.775	WP_015150116.1	PAS domain-containing protein	Oscillatoria acuminata PCC 6304	22053
2760617	10	228	153-177:0.914;315-315:0.980;412-436:0.557;481-505:0.990;532-561:0.996;640-667:0.995;769-792:0.745;994-1017:0.924;1214-1235:0.502;1290-1313:0.782	WP_015143615.1	PAS domain S-box/diguanylate cyclase (GGDEF) domain-containing protein	Pleurocapsa sp. PCC 7327	5582
2682923	10	265	28-54:0.991;186-212:0.928;219-239:0.554;250-273:0.733;374-399:0.996;413-441:0.969;521-540:0.942;584-610:0.968;633-662:0.895;720-753:0.980	WP_015194970.1	hypothetical protein	Stanieria cyanosphaera PCC 7437	9514
3473877	10	320	204-230:0.753;290-318:0.991;763-800:0.984;959-999:0.990;1157-1195:0.995;1361-1400:0.900;1530-1553:0.537;1560-1599:0.954;1760-1780:0.850;1795-1815:0.792	WP_038016314.1	hypothetical protein	Synechococcus sp. PCC 7335	105655
3186361	10	208	34-46:0.995;190-210:0.658;327-347:0.514;361-382:0.744;435-456:0.908;541-562:0.935;642-662:0.540;669-689:0.510;703-723:0.589;736-759:0.723	WP_035759246.1	glycosyl transferase family 2	Arthrospira platensis C1	10848
3244907	10	208	34-46:0.995;190-210:0.658;327-347:0.514;361-382:0.744;435-456:0.908;541-562:0.935;642-662:0.540;669-689:0.510;703-723:0.589;736-759:0.760	WP_008053461.1	glycosyl transferase family 2	Arthrospira sp. PCC 8005	10848
2809866	10	208	34-46:0.995;190-210:0.658;327-347:0.514;361-382:0.744;435-456:0.908;541-562:0.935;642-662:0.540;669-689:0.510;703-723:0.589;736-759:0.760	WP_008053461.1	glycosyltransferase family 2	Arthrospira sp. PCC 8005	10848
2815904	10	207	84-104:0.560;147-150:0.993;175-195:0.527;247-267:0.672;285-305:0.556;347-373:0.995;403-415:0.907;502-527:0.981;554-574:0.742;693-724:0.899	WP_015120975.1	hypothetical protein	Rivularia sp. PCC 7116	133408
2656561	10	212	79-99:0.895;378-398:0.717;424-444:0.717;470-490:0.813;516-536:0.813;561-582:0.995;607-628:0.915;653-673:0.510;697-717:0.583;779-799:0.611	WP_052315763.1	hypothetical protein	Oscillatoria acuminata PCC 6304	16102
2644581	10	229	116-143:0.904;203-225:0.664;252-272:0.607;435-459:0.885;517-540:0.974;559-579:0.762;712-732:0.612;761-785:0.984;881-894:0.994;917-943:0.979	WP_016864603.1	hypothetical protein	Fischerella muscicola SAG 1427-1 = PCC 73103	38804
3052764	10	238	48-69:0.618;493-516:0.864;1564-1590:0.994;1661-1681:0.580;2615-2643:0.761;3001-3023:0.785;3239-3260:0.618;3684-3707:0.638;4070-4091:0.785;4420-4443:0.689	WP_019506242.1	non-ribosomal peptide synthetase	Pleurocapsa sp. PCC 7319	5732
3050263	10	217	75-100:0.993;120-140:0.844;519-549:0.979;905-925:0.751;1442-1466:0.854;1616-1637:0.702;1654-1675:0.917;1715-1715:0.924;1724-1744:0.594;1936-1962:0.967	WP_019503651.1	non-ribosomal peptide synthetase	Pleurocapsa sp. PCC 7319	41847
2725716	10	207	254-274:0.718;335-359:0.981;372-392:0.598;475-498:0.924;508-528:0.734;541-562:0.903;598-600:0.965;607-632:0.992;644-665:0.955;668-689:0.807	WP_017717962.1	hypothetical protein	Oscillatoria sp. PCC 10802	2740
2913949	10	237	14-35:0.885;86-107:0.573;258-278:0.604;426-451:0.932;615-635:0.612;1006-1026:0.787;1068-1088:0.539;1148-1188:0.991;1261-1281:0.589;1755-1775:0.675	WP_038074634.1	hypothetical protein	Tolypothrix bouteillei VB521301	2828
2908459	10	206	184-204:0.611;320-342:0.793;508-510:0.843;530-550:0.974;655-675:0.773;685-713:0.950;750-772:0.837;783-811:0.744;874-894:0.548;996-1010:0.991	WP_036483586.1	hypothetical protein	Myxosarcina sp. GI1	3735
2756743	10	209	277-297:0.515;325-347:0.824;486-506:0.640;584-606:0.942;664-685:0.879;695-715:0.686;771-791:0.760;793-816:0.768;883-904:0.944;1010-1020:0.991	WP_015184383.1	hypothetical protein	Microcoleus sp. PCC 7113	3735
3050334	10	224	170-193:0.902;261-284:0.962;519-539:0.804;567-589:0.835;644-664:0.532;674-697:0.834;750-770:0.540;772-800:0.848;884-896:0.913;977-1000:0.990	WP_019503730.1	hypothetical protein	Pleurocapsa sp. PCC 7319	3735
2555423	10	223	621-641:0.512;731-770:0.989;931-951:0.580;1166-1189:0.927;1287-1308:0.765;1371-1391:0.656;1549-1551:0.804;1774-1794:0.533;1967-1991:0.745;2029-2053:0.795	WP_006098144.1	histidine kinase	Coleofasciculus chthonoplastes PCC 7420	15858
2559124	10	247	277-303:0.884;777-797:0.517;827-848:0.846;857-883:0.987;901-921:0.766;1239-1265:0.989;1377-1399:0.917;1530-1553:0.898;1712-1739:0.896;1896-1922:0.854	WP_011320308.1	serine/threonine protein kinase	Anabaena variabilis ATCC 29413	19277
2495212	10	230	335-356:0.784;510-531:0.916;784-811:0.969;816-847:0.978;865-893:0.985;978-999:0.585;1106-1128:0.697;1138-1159:0.585;1267-1287:0.507;1593-1601:0.846	KYC40528.1	histidine kinase	Scytonema hofmanni PCC 7110	15858
2689137	10	264	14-36:0.929;87-108:0.733;516-536:0.717;622-652:0.748;698-720:0.920;806-843:0.741;1064-1084:0.748;1129-1151:0.947;1153-1173:0.754;1242-1282:0.984	WP_017290865.1	hypothetical protein	Leptolyngbya boryana PCC 6306	2828
3378803	10	227	254-275:0.686;746-767:0.971;825-855:0.963;1048-1072:0.933;1135-1155:0.780;1178-1198:0.517;1244-1257:0.983;1487-1509:0.859;1617-1643:0.959;1659-1679:0.541	WP_002789038.1	serine/threonine protein kinase	Microcystis aeruginosa PCC 9807	3410
2540581	10	240	114-135:0.610;309-329:0.874;353-375:0.926;401-421:0.582;539-559:0.708;815-835:0.874;859-881:0.926;953-976:0.864;1036-1062:0.981;1073-1109:0.973	WP_050856769.1	hypothetical protein	Arthrospira platensis NIES-39	7394
3492739	10	207	286-307:0.675;907-929:0.778;944-964:0.514;1977-1997:0.502;2112-2133:0.817;2480-2505:0.941;4083-4103:0.980;5590-5610:0.510;5762-5784:0.790;5966-5972:0.843	WP_052378241.1	hypothetical protein	Synechococcus sp. KORDI-49	107578
3355961	10	233	187-207:0.696;502-522:0.738;748-770:0.979;959-986:0.940;995-1022:0.811;1090-1110:0.622;1187-1214:0.963;1270-1290:0.574;1337-1357:0.788;1378-1398:0.519	WP_006515985.1	Flp pilus assembly protein TadD	Leptolyngbya sp. PCC 7375	100405
2851090	10	228	147-167:0.977;520-540:0.525;690-712:0.962;823-844:0.766;939-961:0.901;984-1006:0.962;1069-1093:0.961;1398-1425:0.912;1520-1540:0.638;1577-1597:0.737	WP_007354476.1	histidine kinase	Kamptonema formosum PCC 6407	19530
2903862	10	228	147-167:0.977;520-540:0.525;690-712:0.962;823-844:0.766;939-961:0.901;984-1006:0.962;1069-1093:0.961;1398-1425:0.912;1520-1540:0.638;1577-1597:0.737	WP_007354476.1	histidine kinase	[Oscillatoria] sp. PCC 6506	19530
2521047	10	224	263-285:0.977;355-377:0.904;447-469:0.904;539-561:0.904;631-653:0.904;723-745:0.904;815-837:0.977;892-904:0.882;950-976:0.877;1023-1045:0.773	WP_011613560.1	methyl-accepting chemotaxis sensory transducer	Trichodesmium erythraeum IMS101	5166
2493273	10	229	116-139:0.946;567-587:0.578;1114-1135:0.806;1243-1269:0.883;2114-2139:0.976;2673-2694:0.750;2741-2761:0.780;3604-3626:0.974;3764-3785:0.695;3832-3852:0.786	KYC42612.1	hypothetical protein	Scytonema hofmanni PCC 7110	5732
2665360	10	211	57-81:0.878;437-437:0.949;444-469:0.973;671-691:0.605;702-722:0.519;827-847:0.601;886-911:0.902;952-974:0.796;1204-1229:0.897;1299-1319:0.616	WP_041233473.1	hypothetical protein	Cylindrospermum stagnale PCC 7417	8474
3312019	10	224	254-275:0.686;746-767:0.971;825-855:0.963;1048-1072:0.933;1134-1157:0.827;1178-1198:0.517;1245-1250:0.969;1487-1509:0.859;1617-1643:0.959;1657-1679:0.676	WP_002768675.1	serine/threonine protein kinase	Microcystis aeruginosa PCC 9443	3410
3454079	10	245	255-276:0.686;748-768:0.604;826-856:0.969;872-899:0.888;1049-1073:0.862;1136-1158:0.766;1223-1244:0.834;1488-1510:0.859;1618-1644:0.959;1658-1680:0.676	WP_002733887.1	sensory hisitidine kinase	Microcystis aeruginosa TAIHU98	3410
2601572	10	247	209-230:0.565;408-419:0.836;575-602:0.956;760-785:0.791;957-968:0.822;1117-1145:0.904;1219-1242:0.914;1272-1299:0.925;1337-1375:0.969;1394-1420:0.934	WP_015215210.1	methyl-accepting chemotaxis sensory transducer	Anabaena cylindrica PCC 7122	3641
3178576	10	237	255-276:0.686;748-768:0.604;826-856:0.969;872-899:0.888;1049-1073:0.862;1136-1158:0.766;1245-1258:0.791;1488-1510:0.859;1618-1644:0.953;1658-1680:0.676	WP_002755152.1	serine/threonine protein kinase	Microcystis aeruginosa PCC 9432	3410
2819640	10	227	254-276:0.686;747-767:0.506;825-855:0.963;1048-1070:0.825;1134-1156:0.864;1178-1198:0.629;1244-1257:0.906;1487-1509:0.859;1617-1643:0.923;1659-1679:0.507	WP_008201845.1	serine/threonine protein kinase	Microcystis sp. T1-4	3410
3462042	10	237	255-276:0.686;748-768:0.604;826-855:0.737;878-900:0.880;1049-1071:0.825;1136-1158:0.776;1223-1244:0.834;1488-1510:0.859;1618-1644:0.959;1658-1680:0.676	WP_002740896.1	sensory hisitidine kinase	Microcystis aeruginosa DIANCHI905	3410
2915150	10	230	567-587:0.578;965-985:0.830;1245-1271:0.883;1455-1479:0.900;2503-2524:0.582;2674-2695:0.512;2741-2765:0.908;3760-3781:0.523;3828-3848:0.567;4936-4959:0.776	WP_050045607.1	non-ribosomal peptide synthetase	Tolypothrix bouteillei VB521301	5732
2713024	9	218	156-181:0.997;191-217:0.990;249-269:0.582;325-349:0.964;405-425:0.964;449-469:0.582;485-509:0.964;525-549:0.964;597-623:1.000	WP_010999107.1	hypothetical protein	Nostoc sp. PCC 7120	19232
3132169	9	254	427-470:1.000;474-497:0.853;506-541:0.990;635-658:0.696;912-932:0.838;1088-1109:0.893;1147-1183:1.000;1600-1623:0.992;2166-2187:0.955	WP_027250229.1	hypothetical protein	Planktothrix agardhii NIVA-CYA 15	15200
2665765	9	240	164-188:0.925;208-254:1.000;424-428:1.000;532-555:0.737;652-679:0.964;780-810:0.986;912-938:0.592;1046-1077:0.965;1219-1239:0.683	WP_015207342.1	PAS domain S-box	Cylindrospermum stagnale PCC 7417	5725
3215326	9	212	7-28:0.849;101-121:0.541;165-186:0.824;357-359:0.954;429-460:1.000;843-863:0.725;881-902:0.873;933-980:1.000;1009-1029:0.844	WP_015196830.1	hypothetical protein	Calothrix sp. PCC 6303	9088
3163298	9	217	41-63:1.000;65-85:0.601;177-204:1.000;298-323:0.992;422-442:0.521;535-563:0.997;684-700:0.994;704-731:0.952;857-880:0.816	WP_047156477.1	adenylate/guanylate cyclase	Trichodesmium erythraeum 21-75	6746
2728407	9	495	237-268:0.998;331-416:1.000;449-554:1.000;757-796:0.997;803-840:1.000;847-948:1.000;999-1022:0.916;1024-1067:1.000;1160-1182:0.902	WP_017721023.1	chromosome segregation protein SMC	Oscillatoria sp. PCC 10802	521
2885252	9	223	20-44:0.999;240-262:0.943;711-727:0.950;883-894:0.989;1065-1077:0.930;1225-1249:0.954;1408-1445:1.000;1508-1548:1.000;1645-1673:0.985	WP_017322544.1	hypothetical protein	cyanobacterium PCC 7702	3641
2928667	9	226	379-403:0.895;460-491:1.000;533-553:0.521;588-619:1.000;656-685:0.994;687-707:0.774;749-783:0.990;785-813:0.893;1010-1010:0.993	WP_039712814.1	hypothetical protein	Scytonema millei VB511283	5403
2918819	9	380	168-201:1.000;270-276:1.000;329-407:1.000;426-489:1.000;521-589:1.000;679-739:1.000;766-787:0.606;796-824:0.999;847-861:0.920	WP_038080519.1	hypothetical protein	Tolypothrix bouteillei VB521301	11810
2509538	9	152	240-248:1.000;258-278:0.620;359-360:0.925;708-710:0.986;786-806:0.603;876-896:0.517;1164-1187:0.889;1265-1291:0.998;1302-1325:0.889	WP_012408374.1	ATPase	Nostoc punctiforme PCC 73102	5836
2509964	9	201	242-248:0.992;689-704:0.986;861-870:0.996;1042-1054:0.987;1202-1226:0.976;1385-1422:0.999;1486-1525:1.000;1622-1650:0.988;1723-1745:0.618	WP_012408769.1	methyl-accepting chemotaxis sensory transducer	Nostoc punctiforme PCC 73102	3641
2936142	9	193	181-204:0.773;314-341:0.992;387-392:0.927;560-590:0.967;650-670:0.861;683-706:0.919;778-806:0.971;851-871:0.623;998-1006:1.000	WP_039728614.1	hypothetical protein	Aphanocapsa montana BDHKU210001	3735
2493755	9	214	521-549:0.844;597-608:0.998;635-655:0.604;671-692:0.744;711-753:1.000;967-980:0.934;1055-1091:1.000;1128-1159:0.999;1266-1269:0.974	KYC41927.1	DNA helicase	Scytonema hofmanni PCC 7110	6093
3008892	9	207	188-208:0.862;318-346:0.996;375-400:1.000;491-517:0.958;576-598:0.885;689-712:0.891;765-785:0.699;787-810:0.670;1004-1015:1.000	WP_062295011.1	hypothetical protein	Nostoc piscinale CENA21	3735
2614470	9	205	24-46:0.595;100-120:0.669;190-210:0.755;260-281:0.981;557-577:0.895;721-743:0.909;777-806:1.000;986-1008:0.860;1199-1219:0.746	WP_042152036.1	type II restriction endonuclease	Planktothrix agardhii NIVA-CYA 126/8	5890
2961953	9	207	130-156:1.000;198-220:1.000;264-289:0.962;313-337:0.888;395-402:0.992;601-627:0.999;726-751:0.997;797-818:0.632;863-885:0.912	WP_052490268.1	hypothetical protein	Tolypothrix campylonemoides VB511288	3319
3141701	9	207	181-204:1.000;257-270:0.999;305-328:0.950;332-371:0.996;384-407:0.965;444-454:0.938;530-552:0.876;598-619:0.903;664-688:0.918	WP_006196038.1	hypothetical protein	Nodularia spumigena CCY9414	3319
2722879	9	230	125-162:0.998;383-415:0.996;514-540:0.999;624-645:0.745;776-786:0.998;899-925:1.000;1008-1023:0.998;1100-1130:0.962;1206-1230:0.730	WP_017714745.1	hypothetical protein	Oscillatoria sp. PCC 10802	55525
2723737	9	211	229-249:0.597;378-430:1.000;652-673:0.691;802-805:1.000;831-851:0.749;910-938:0.934;1042-1066:0.936;1197-1208:0.999;1234-1257:0.652	WP_017715713.1	hypothetical protein	Oscillatoria sp. PCC 10802	13287
2975645	9	241	14-35:0.979;66-91:0.901;161-182:0.756;278-303:0.999;382-432:1.000;473-493:0.528;500-527:0.943;549-569:0.524;916-939:0.898	WP_017312223.1	hybrid sensor histidine kinase/response regulator	Mastigocladus laminosus UU774	2587
2591557	9	224	12-40:0.998;52-72:0.549;81-119:0.995;148-177:0.997;223-225:0.982;250-251:1.000;256-276:0.518;280-333:1.000;335-359:0.976	WP_015153504.1	hypothetical protein	Chroococcidiopsis thermalis PCC 7203	3747
2490605	9	232	323-324:0.812;752-781:0.863;894-915:0.720;1061-1089:0.994;1224-1251:0.772;1316-1336:0.726;1507-1527:0.869;1653-1708:1.000;1782-1804:0.874	KYC43850.1	PAS domain S-box protein	Scytonema hofmanni PCC 7110	39342
3050764	9	212	44-75:1.000;144-164:0.901;354-375:0.727;382-402:0.603;497-517:1.000;592-634:0.997;639-659:0.501;698-719:0.735;744-752:0.706	WP_019504160.1	hypothetical protein	Pleurocapsa sp. PCC 7319	8921
2929248	9	446	233-280:1.000;286-436:1.000;477-513:1.000;619-642:0.995;644-664:0.602;733-772:1.000;774-818:1.000;902-902:1.000;905-983:1.000	WP_039718589.1	chromosome segregation protein SMC	Scytonema millei VB511283	32168
3248340	9	271	427-470:1.000;474-497:0.853;506-541:0.990;635-658:0.696;926-946:0.838;1102-1123:0.893;1161-1202:1.000;1614-1637:0.992;2182-2215:0.996	WP_026796462.1	hypothetical protein	Planktothrix prolifica NIVA-CYA 98	15200
3330499	9	252	361-385:1.000;468-494:0.997;509-529:0.672;574-603:1.000;606-629:0.972;653-689:0.999;724-749:0.999;752-773:0.971;801-840:1.000	WP_009458164.1	exonuclease SbcC	Fischerella sp. JSC-11	1355
2840919	9	208	186-206:0.582;500-518:0.750;586-618:0.999;654-684:0.998;686-714:0.999;754-774:0.595;787-814:0.702;861-882:0.624;1009-1012:1.000	WP_015177576.1	hypothetical protein	Oscillatoria nigro-viridis PCC 7112	5403
2544867	9	222	54-74:0.505;335-360:0.879;606-626:0.738;656-692:1.000;716-736:0.677;764-784:0.747;808-832:0.752;872-898:0.703;915-937:0.818	WP_006194265.1	chemotaxis protein	Nodularia spumigena CCY9414	1458
3234525	9	180	8-28:0.604;137-138:1.000;140-160:0.615;209-237:0.999;242-262:0.853;506-527:0.667;543-563:0.559;589-609:0.885;1443-1464:0.672	WP_051040590.1	hypothetical protein	Fischerella sp. PCC 9339	4497
2848644	9	206	128-162:1.000;372-392:0.582;418-440:0.795;730-751:0.885;806-833:0.925;935-963:0.999;1244-1266:0.982;1374-1395:0.508;1441-1443:0.778	WP_007356331.1	PAS domain-containing two-component system sensor histidine kinase	Kamptonema formosum PCC 6407	31727
2797983	9	210	199-233:1.000;361-370:1.000;405-425:0.635;467-493:0.998;574-601:1.000;607-627:0.624;691-698:1.000;750-772:0.870;800-836:1.000	WP_045872580.1	exonuclease SbcC	Tolypothrix sp. PCC 7601	1355
2513709	9	262	37-57:0.727;311-336:0.909;511-555:0.865;662-688:0.998;912-932:1.000;960-980:0.841;985-1025:1.000;1062-1097:1.000;1183-1206:0.959	WP_052304719.1	DNA helicase	Nostoc punctiforme PCC 73102	6093
2761544	9	208	99-125:0.976;137-158:0.934;191-221:0.999;288-311:0.964;330-351:0.642;395-421:0.884;500-503:0.997;527-555:1.000;616-637:0.725	WP_051036538.1	hypothetical protein	Pleurocapsa sp. PCC 7327	5480
3393341	9	215	38-63:0.999;289-310:0.982;324-345:0.587;372-392:0.607;488-508:0.562;618-639:0.945;680-705:0.987;708-733:0.871;735-763:1.000	WP_015783728.1	hypothetical protein	Cyanothece sp. PCC 8802	4149
2836671	9	182	514-521:1.000;716-724:0.995;827-866:1.000;885-905:0.712;1129-1149:0.619;1267-1288:0.953;1399-1421:0.820;1457-1481:0.955;1573-1585:1.000	WP_015220759.1	multi-sensor hybrid histidine kinase	Cyanobacterium aponinum PCC 10605	137313
2578351	9	254	12-54:1.000;60-82:0.932;207-228:0.999;232-252:0.538;367-396:0.926;442-463:0.684;494-526:1.000;621-653:1.000;753-779:0.997	WP_006633420.1	signal transduction histidine kinase	Microcoleus vaginatus FGP-2	30188
2550349	9	258	103-141:0.893;154-193:0.970;345-367:0.931;644-664:0.527;777-803:0.696;900-924:0.862;1024-1055:0.925;1182-1194:1.000;1291-1328:1.000	WP_006104642.1	PAS fold family	Coleofasciculus chthonoplastes PCC 7420	67565
2896178	9	273	234-289:1.000;371-382:1.000;403-428:0.942;467-493:1.000;530-565:0.969;574-601:0.999;618-638:0.659;723-755:0.951;796-829:0.998	WP_027401374.1	exonuclease SbcC	Aphanizomenon flos-aquae NIES-81	1355
2740649	9	269	303-329:0.992;517-551:1.000;572-593:0.982;858-883:1.000;897-927:1.000;947-974:0.999;977-1024:1.000;1058-1085:0.950;1177-1200:0.980	WP_015083326.1	DNA2/NAM7 helicase	Anabaena sp. 90	6093
2654366	9	191	72-95:0.877;322-336:0.979;433-465:0.999;563-585:0.947;690-710:0.553;817-838:0.944;940-961:0.820;1063-1089:0.997;1282-1285:1.000	WP_015147801.1	PAS domain-containing protein	Oscillatoria acuminata PCC 6304	117210
2693447	9	221	178-198:0.842;318-338:0.594;484-504:0.757;544-579:1.000;625-648:0.915;698-722:0.902;758-778:0.704;966-995:0.817;1309-1330:0.948	WP_058183092.1	hypothetical protein	Mastigocoleus testarum BC008	10613
2957231	9	254	369-394:0.969;490-521:1.000;585-619:0.999;660-685:0.998;687-710:0.935;760-780:0.746;785-815:0.997;855-881:0.833;977-1008:0.995	WP_041032695.1	hypothetical protein	Tolypothrix campylonemoides VB511288	5403
2805815	9	357	353-403:1.000;405-434:1.000;480-514:1.000;672-699:1.000;701-727:1.000;836-912:1.000;916-947:1.000;961-991:1.000;993-1038:1.000	WP_015227622.1	condensin subunit Smc	Halothece sp. PCC 7418	521
2712091	9	294	232-292:1.000;362-383:1.000;429-451:0.912;467-493:1.000;508-528:0.520;603-628:1.000;640-690:0.995;723-745:0.955;797-836:1.000	WP_010998128.1	exonuclease SbcC	Nostoc sp. PCC 7120	1355
2774478	9	190	179-204:0.950;1415-1439:0.952;1550-1571:0.871;1598-1619:0.575;1822-1833:0.881;1846-1870:0.791;1909-1930:0.975;1971-1978:1.000;1992-2019:1.000	WP_009786515.1	lipoprotein receptor-related protein	Lyngbya sp. PCC 8106	31362
2583680	9	243	126-156:0.917;264-288:0.961;393-413:0.650;550-577:0.853;694-724:1.000;823-848:0.993;944-973:1.000;1080-1103:0.956;1208-1234:0.941	WP_009557132.1	PAS domain S-box	Oscillatoriales cyanobacterium JSC-12	35801
2564254	9	196	161-168:0.998;188-210:0.763;214-239:1.000;250-270:0.788;484-505:0.562;768-809:1.000;881-908:0.923;928-949:0.564;1010-1013:0.703	WP_006669108.1	methyl-accepting chemotaxis protein	Arthrospira maxima CS-328	1458
2572028	9	183	54-57:1.000;120-142:0.644;180-200:0.714;240-241:0.986;268-290:0.756;309-333:0.936;359-390:0.788;393-420:0.946;458-482:0.853	WP_006276889.1	hypothetical protein	Cylindrospermopsis raciborskii CS-505	40858
3309656	9	217	58-82:0.975;354-389:0.920;474-504:0.972;514-534:0.516;589-609:1.000;657-660:1.000;669-698:0.998;702-727:1.000;731-753:0.997	WP_002764882.1	membrane protein	Microcystis aeruginosa PCC 9443	12517
2905756	9	261	388-417:0.991;558-579:0.919;733-754:0.769;927-949:0.893;1136-1177:1.000;1264-1292:0.999;1295-1320:0.711;1359-1398:1.000;1466-1492:0.954	WP_052055271.1	hypothetical protein	Myxosarcina sp. GI1	3641
3026279	9	216	57-66:1.000;72-101:0.996;118-145:0.958;249-276:0.996;278-301:0.998;370-386:1.000;389-423:0.984;441-461:0.501;471-493:0.992	WP_046839858.1	hypothetical protein	Candidatus Synechococcus spongiarum 15L	7840
3339165	9	338	239-257:0.882;369-400:1.000;425-530:1.000;738-759:0.920;785-788:0.823;881-937:1.000;939-970:1.000;978-1002:1.000;1005-1045:1.000	WP_036916368.1	chromosome segregation protein SMC	Prochlorococcus sp. MIT 0602	521
2882215	9	254	427-470:1.000;474-497:0.853;506-541:0.990;635-658:0.696;926-946:0.838;1102-1123:0.893;1161-1197:1.000;1614-1637:0.992;2180-2201:0.955	WP_026796058.1	hypothetical protein	Planktothrix mougeotii NIVA-CYA 405	15200
3189823	9	232	68-68:1.000;70-92:0.877;183-212:1.000;304-331:1.000;424-449:0.987;540-571:1.000;691-739:1.000;851-872:0.950;961-981:0.510	WP_051319572.1	hypothetical protein	Planktothrix agardhii NIVA-CYA 34	6746
3192101	9	254	427-470:1.000;474-497:0.853;506-541:0.990;635-658:0.696;926-946:0.838;1102-1123:0.893;1161-1197:1.000;1614-1637:0.992;2180-2201:0.955	WP_026796058.1	hypothetical protein	Planktothrix agardhii NIVA-CYA 34	15200
3231476	9	208	222-242:0.654;380-403:0.999;503-519:1.000;600-622:0.999;660-688:1.000;690-713:0.920;788-818:0.984;871-899:0.992;1005-1014:1.000	WP_017309723.1	hypothetical protein	Fischerella sp. PCC 9339	5403
2506874	9	189	190-223:0.998;243-263:0.819;394-406:1.000;453-457:0.993;591-611:0.564;691-712:0.661;785-806:0.763;939-966:1.000;1760-1782:0.769	WP_012267486.1	hypothetical protein	Microcystis aeruginosa NIES-843	113844
2857717	9	424	237-269:0.994;330-415:0.998;422-445:0.693;448-484:1.000;492-525:0.988;842-960:1.000;962-988:0.877;1000-1022:1.000;1025-1065:1.000	WP_026797717.1	chromosome segregation protein SMC	Planktothrix prolifica NIVA-CYA 406	521
2923462	9	210	218-227:1.000;332-355:0.965;478-492:0.982;592-612:0.583;716-743:0.948;849-869:0.895;1011-1046:0.987;1137-1165:0.977;1192-1217:0.971	WP_052289994.1	hypothetical protein	Scytonema millei VB511283	25468
2673648	9	198	234-248:0.985;250-284:0.995;374-384:1.000;419-427:0.998;469-494:1.000;600-628:1.000;689-704:0.996;713-733:0.753;801-836:1.000	WP_015204584.1	exonuclease SbcC	Crinalium epipsammum PCC 9333	1355
2553547	9	220	140-160:0.610;652-673:0.990;992-1016:0.957;1062-1082:0.959;1163-1185:0.996;1196-1219:0.961;1262-1292:1.000;1310-1332:0.838;1372-1401:0.996	WP_006100246.1	hypothetical protein	Coleofasciculus chthonoplastes PCC 7420	11548
2497227	9	240	269-290:0.857;372-399:0.893;490-520:0.996;583-625:1.000;687-710:0.973;760-783:0.975;788-815:0.999;862-890:0.612;1002-1012:0.996	KYC38661.1	hypothetical protein	Scytonema hofmanni PCC 7110	5403
2963452	9	255	64-84:0.675;117-145:0.999;149-177:1.000;215-237:1.000;254-302:0.989;310-331:0.778;385-415:1.000;443-466:0.988;531-557:0.988	WP_041039190.1	hypothetical protein	Tolypothrix campylonemoides VB511288	154810
3239741	9	212	170-208:1.000;236-246:0.999;365-384:1.000;398-429:0.999;464-493:0.983;530-557:1.000;630-636:1.000;688-698:0.987;806-839:1.000	WP_015956507.1	exonuclease SbcC	Cyanothece sp. PCC 7424	1355
2806764	9	196	161-168:0.998;188-210:0.763;214-239:1.000;250-270:0.788;484-505:0.562;768-809:1.000;881-908:0.923;928-949:0.564;1010-1013:0.703	WP_008057213.1	methyl-accepting chemotaxis protein	Arthrospira sp. PCC 8005	1458
3662671	9	377	17-38:0.933;55-79:0.968;87-145:0.991;350-368:0.776;371-410:0.982;435-494:0.996;498-584:1.000;593-615:1.000;617-658:1.000	WP_025961721.1	chromosome segregation protein SMC	Prochlorococcus sp. scB245a_521C8	521
3338108	9	480	236-267:1.000;275-337:1.000;350-395:1.000;449-493:1.000;547-549:1.000;712-813:1.000;838-955:1.000;957-986:0.997;1030-1070:1.000	WP_035798066.1	chromosome segregation protein SMC	Cyanothece sp. CCY0110	521
2987243	9	478	246-268:0.986;333-393:1.000;406-446:0.667;449-554:1.000;720-755:1.000;844-962:1.000;970-995:0.977;1002-1024:1.000;1026-1068:1.000	WP_046276470.1	chromosome segregation protein SMC	Limnoraphis robusta CS-951	521
2759012	9	230	164-175:1.000;232-258:0.999;289-315:0.999;538-567:1.000;738-762:0.893;796-821:0.820;929-949:0.540;1060-1100:0.999;1138-1158:0.518	WP_015141972.1	PAS domain-containing two-component system sensor histidine kinase	Pleurocapsa sp. PCC 7327	31422
3233848	9	241	14-35:0.979;66-91:0.901;161-182:0.756;278-303:0.999;382-432:1.000;473-493:0.528;500-527:0.943;549-569:0.524;916-939:0.898	WP_017312223.1	two-component system sensor histidine kinase/response regulator	Fischerella sp. PCC 9339	2587
2864362	9	222	142-150:0.999;179-184:1.000;213-218:1.000;220-248:1.000;250-278:1.000;280-308:1.000;310-338:1.000;340-384:1.000;436-475:1.000	WP_023067462.1	hypothetical protein	Lyngbya aestuarii BL J	10940
2519564	9	292	435-460:1.000;748-759:0.763;781-805:0.758;837-901:0.996;1115-1144:1.000;1165-1188:0.960;1194-1239:1.000;1272-1303:0.993;1391-1422:1.000	WP_011612117.1	superfamily I DNA/RNA helicase	Trichodesmium erythraeum IMS101	6093
3041439	9	251	213-220:0.992;262-307:1.000;458-480:0.999;484-516:0.913;555-593:0.860;601-624:0.951;626-656:0.689;745-768:0.992;814-836:0.861	WP_035833517.1	exonuclease SbcC	Cyanobium sp. CACIAM 14	23117
3013994	9	194	53-54:1.000;166-189:0.986;293-321:1.000;427-447:0.798;556-579:0.943;684-704:0.693;992-1014:0.907;1076-1102:0.777;1137-1159:0.912	WP_058881188.1	hypothetical protein	Oscillatoriales cyanobacterium MTP1	32211
3251738	9	232	68-68:1.000;70-92:0.877;183-212:1.000;304-331:1.000;424-449:0.987;540-571:1.000;691-739:1.000;851-872:0.950;961-981:0.510	WP_051319572.1	hypothetical protein	Planktothrix prolifica NIVA-CYA 98	6746
2517986	9	223	109-109:0.953;271-292:0.747;351-373:0.951;626-626:0.989;785-805:0.633;970-1003:1.000;1052-1114:0.996;1178-1212:0.986;1291-1313:0.854	WP_011610541.1	methyl-accepting chemotaxis protein	Trichodesmium erythraeum IMS101	9683
2754245	9	298	245-282:0.897;411-435:1.000;464-493:0.999;539-572:0.999;734-814:1.000;829-853:0.995;965-965:0.999;1029-1049:1.000;1052-1094:1.000	WP_015181830.1	condensin subunit Smc	Microcoleus sp. PCC 7113	521
3093362	9	198	531-551:0.862;610-631:0.984;682-702:0.748;784-809:0.887;881-910:0.815;954-956:1.000;976-998:0.975;1287-1307:0.653;1390-1420:0.642	WP_051463693.1	hypothetical protein	Leptolyngbya sp. PCC 6406	14578
3096760	9	221	182-202:0.842;322-342:0.594;488-508:0.757;548-583:1.000;629-652:0.915;702-726:0.902;762-782:0.704;970-999:0.817;1313-1334:0.948	WP_027842628.1	hypothetical protein	Mastigocoleus testarum BC008	10613
2753113	9	214	385-405:0.860;506-522:0.983;566-594:0.931;661-692:0.672;694-720:0.968;762-790:0.991;795-820:0.694;860-888:0.653;1016-1019:1.000	WP_015180695.1	hypothetical protein	Microcoleus sp. PCC 7113	5403
3083974	9	186	173-188:1.000;204-227:0.979;296-312:1.000;347-367:0.948;371-394:0.961;490-506:1.000;627-648:1.000;798-820:0.877;866-887:0.844	WP_009632270.1	tetratricopeptide repeat protein	Synechocystis sp. PCC 7509	3319
3076686	9	159	320-322:0.988;324-344:0.534;374-394:0.543;399-419:0.543;449-469:0.543;474-494:0.543;515-540:0.986;547-567:0.639;983-986:1.000	WP_015127952.1	PEP anchor domain-containing protein	Calothrix sp. PCC 7507	71386
2603877	9	203	244-266:0.933;278-298:0.692;416-431:0.999;554-576:0.951;726-728:1.000;751-788:1.000;791-816:0.912;1013-1033:0.640;1044-1075:0.820	WP_015217564.1	serine/threonine protein kinase	Anabaena cylindrica PCC 7122	18167
3360795	9	199	80-93:0.999;578-600:0.804;605-625:0.698;797-806:0.999;1110-1153:1.000;1170-1190:0.564;1225-1261:0.994;1283-1305:0.702;1362-1367:1.000	WP_024546667.1	chemotaxis protein	Synechococcus sp. NKBG15041c	9683
2790640	9	241	193-219:0.972;296-314:0.990;361-367:0.875;406-452:1.000;494-505:0.988;555-596:0.950;623-656:1.000;691-721:0.985;785-806:0.615	WP_006910141.1	SMC domain protein	Cyanobium sp. PCC 7001	23117
3509483	9	295	250-255:1.000;280-313:0.961;348-384:1.000;386-418:0.998;487-517:1.000;566-631:0.994;636-665:1.000;676-701:1.000;708-739:0.809	WP_010310176.1	DNA repair ATPase	Synechococcus sp. CB0101	7840
2656695	9	220	374-394:0.618;827-827:0.797;1274-1294:0.744;1484-1511:0.941;1620-1650:0.993;1749-1777:0.991;1884-1911:0.987;2008-2034:1.000;2139-2172:0.982	WP_052315770.1	hypothetical protein	Oscillatoria acuminata PCC 6304	4445
2861596	9	202	163-185:0.636;215-246:1.000;298-301:0.999;380-393:0.999;437-472:1.000;474-498:0.905;626-643:1.000;708-718:1.000;821-859:1.000	WP_023064237.1	exonuclease SbcC family protein	Lyngbya aestuarii BL J	1355
3503196	9	197	82-84:0.979;86-109:0.982;112-149:0.999;185-223:0.999;268-288:0.844;332-357:0.989;792-794:1.000;846-866:0.621;900-921:0.679	WP_061431347.1	hypothetical protein	Microcystis aeruginosa NIES-88	108140
2561983	9	190	256-276:0.574;352-372:0.558;400-420:0.558;688-708:0.558;736-756:0.558;810-812:0.979;876-901:0.995;996-1023:1.000;1402-1429:0.914	WP_006670510.1	hypothetical protein	Arthrospira maxima CS-328	13079
3577341	9	305	152-188:1.000;211-235:0.904;261-289:0.999;291-313:0.903;333-362:0.982;380-416:1.000;448-485:1.000;487-526:1.000;529-574:0.993	WP_062433826.1	hypothetical protein	Synechococcus sp. PCC 73109	1617
2962538	9	239	67-103:1.000;108-128:0.966;242-264:0.543;384-404:0.579;520-549:0.991;696-720:0.979;766-786:0.578;825-859:0.998;1200-1225:0.938	WP_041038284.1	histidine kinase	Tolypothrix campylonemoides VB511288	11753
3027158	9	388	215-239:0.989;309-339:0.949;342-362:0.542;366-391:0.951;423-532:1.000;775-807:0.999;865-936:1.000;940-962:1.000;1003-1049:1.000	WP_046838785.1	chromosome partitioning protein ParA	Candidatus Synechococcus spongiarum 15L	521
3219652	9	175	307-338:0.934;357-377:0.639;619-639:0.937;659-680:0.828;808-808:0.947;939-969:0.901;1200-1212:1.000;1245-1256:1.000;1291-1312:0.996	WP_015173950.1	NB-ARC domain-containing protein	Calothrix sp. PCC 6303	89844
3043258	9	215	38-63:0.999;289-310:0.982;324-345:0.587;372-392:0.607;488-508:0.562;618-639:0.945;680-705:0.987;708-733:0.871;735-763:1.000	WP_012594887.1	hypothetical protein	Cyanothece sp. PCC 8801	4149
2620624	9	207	56-85:1.000;107-127:0.851;133-167:0.898;188-209:0.720;236-263:0.995;323-343:0.542;376-397:1.000;429-452:0.993;510-513:0.912	WP_017293070.1	hypothetical protein	Geminocystis herdmanii PCC 6308	1530
2577749	9	221	187-207:0.582;490-515:0.993;587-619:1.000;655-685:0.998;687-713:0.999;755-775:0.595;788-815:0.702;853-881:0.940;1009-1013:0.998	WP_006634304.1	hypothetical protein	Microcoleus vaginatus FGP-2	5403
3032847	9	210	300-329:1.000;520-541:0.997;648-675:0.941;764-790:0.982;902-924:0.676;1031-1055:0.994;1166-1188:0.716;1366-1370:0.987;1743-1769:0.967	WP_046320293.1	histidine kinase	Arthrospira sp. TJSD091	7775
2728703	9	181	1-29:0.969;168-197:1.000;286-315:0.999;417-441:0.999;544-564:0.645;699-699:0.890;951-965:1.000;1135-1143:1.000;1294-1314:0.678	WP_017721361.1	hypothetical protein	Oscillatoria sp. PCC 10802	12979
3271565	9	459	241-265:0.998;336-395:1.000;412-432:0.673;454-483:0.987;529-556:0.995;724-843:1.000;854-963:1.000;1003-1025:1.000;1027-1068:1.000	WP_019492832.1	chromosome segregation protein SMC	Calothrix sp. PCC 7103	521
2611870	9	188	135-163:1.000;200-216:1.000;228-249:0.759;318-318:0.985;408-436:0.993;442-463:0.522;485-506:0.900;590-612:0.667;656-678:0.922	WP_028083657.1	hypothetical protein	Dolichospermum circinale AWQC310F	3319
2622817	9	211	52-79:0.669;85-106:0.980;125-147:0.940;254-278:0.963;466-501:1.000;529-530:0.987;554-574:0.767;733-753:0.696;776-808:0.983	WP_017295403.1	chaperone protein ClpB	Geminocystis herdmanii PCC 6308	354
2798168	9	211	48-68:0.514;132-157:0.968;177-198:0.788;239-250:0.957;264-286:0.988;365-385:0.616;398-438:1.000;453-476:0.695;658-678:0.726	WP_045872788.1	hypothetical protein	Tolypothrix sp. PCC 7601	23295
3051909	9	247	532-552:0.650;711-733:0.927;898-920:0.898;1093-1129:1.000;1217-1243:1.000;1247-1269:0.684;1311-1350:1.000;1359-1388:0.658;1422-1444:0.985	WP_019505346.1	hypothetical protein	Pleurocapsa sp. PCC 7319	3641
3289767	9	230	68-68:1.000;72-92:0.584;183-212:1.000;304-331:1.000;424-449:0.987;540-571:1.000;691-739:1.000;851-872:0.950;961-981:0.510	WP_052331042.1	hypothetical protein	Planktothrix agardhii NIVA-CYA 56/3	6746
3032094	9	232	68-68:1.000;70-92:0.877;183-212:1.000;304-331:1.000;424-449:0.987;540-571:1.000;691-739:1.000;851-872:0.950;961-981:0.510	WP_051319572.1	hypothetical protein	Planktothrix prolifica NIVA-CYA 540	6746
3210406	9	171	70-73:0.965;243-263:0.751;295-296:0.705;400-423:0.779;440-461:0.658;646-667:0.706;709-730:0.881;761-792:1.000;1012-1033:0.820	WP_015115457.1	hypothetical protein	Nostoc sp. PCC 7107	4149
3257187	9	210	163-185:0.885;351-371:0.761;526-567:1.000;592-612:0.504;652-653:0.986;687-707:0.648;746-783:0.903;796-816:0.653;837-857:0.505	WP_012626547.1	GAF sensor-containing methyl-accepting chemotaxis sensory transducer	Cyanothece sp. PCC 7425	3775
3073819	9	298	46-67:0.621;130-169:0.997;220-245:0.946;247-282:0.906;322-369:1.000;371-403:1.000;433-474:1.000;481-501:0.546;529-558:0.982	WP_019501768.1	hypothetical protein	Pseudanabaena sp. PCC 6802	1617
3291665	9	254	430-473:1.000;477-500:0.853;509-544:0.990;638-661:0.696;929-949:0.838;1105-1126:0.893;1164-1200:1.000;1617-1640:0.992;2183-2204:0.955	WP_027255555.1	hypothetical protein	Planktothrix agardhii NIVA-CYA 56/3	15200
3518064	9	247	1-27:0.999;424-451:0.962;483-503:0.513;534-572:0.990;631-661:1.000;729-750:0.757;843-870:0.589;939-967:1.000;1403-1424:0.604	WP_025888938.1	hypothetical protein	Prochlorococcus sp. scB241_526B17	50174
3074236	9	208	30-51:0.642;53-78:0.802;176-197:0.594;258-263:1.000;269-289:0.522;317-338:0.815;350-393:0.999;551-574:0.896;599-619:0.552	WP_019502208.1	hypothetical protein	Pseudanabaena sp. PCC 6802	70967
3121952	9	195	386-406:0.572;847-879:0.997;903-926:0.986;1071-1096:1.000;1110-1130:0.806;1204-1228:0.915;1384-1404:0.597;1593-1594:1.000;1619-1640:0.591	WP_016876999.1	hypothetical protein	Chlorogloeopsis fritschii PCC 9212	3999
2518317	9	177	9-39:0.936;106-121:0.963;154-174:0.513;231-264:1.000;292-313:0.990;381-382:0.935;384-404:0.582;444-469:0.880;502-505:1.000	WP_011610877.1	hypothetical protein	Trichodesmium erythraeum IMS101	48034
3165589	9	214	85-105:0.791;134-154:0.574;254-276:0.937;318-339:0.537;468-494:1.000;507-537:0.999;556-579:1.000;734-757:0.921;785-805:0.754	WP_046661131.1	chaperone protein ClpB	Microcystis aeruginosa NIES-2549	354
3294974	9	195	157-164:0.998;184-206:0.763;214-235:0.736;246-266:0.682;476-500:0.564;765-806:1.000;878-905:0.923;925-946:0.564;1007-1010:0.703	WP_006617201.1	methyl-accepting chemotaxis protein	Arthrospira platensis str. Paraca	1458
3080876	9	210	375-399:0.997;507-524:0.994;592-624:1.000;670-690:0.818;692-716:0.972;768-788:0.678;790-820:0.982;863-886:0.905;1006-1017:0.995	WP_015132219.1	hypothetical protein	Calothrix sp. PCC 7507	5403
2965147	9	215	83-106:0.980;247-267:0.595;283-305:0.971;406-413:0.957;434-454:0.510;528-550:0.898;602-622:0.772;755-800:1.000;855-882:0.931	WP_048866897.1	hypothetical protein	Scytonema tolypothrichoides VB-61278	17355
2998654	9	200	119-148:0.999;186-195:1.000;249-275:0.993;419-422:1.000;425-461:0.995;541-572:0.999;640-648:1.000;791-816:0.993;861-885:0.939	WP_053458214.1	hypothetical protein	Hapalosiphon sp. MRB220	3319
2987207	9	177	44-72:0.986;211-227:1.000;280-290:0.827;321-337:0.941;411-419:0.970;503-509:0.994;558-588:1.000;590-622:1.000;769-791:0.998	WP_049559915.1	hypothetical protein	Limnoraphis robusta CS-951	3319
2995457	9	211	67-94:0.986;350-372:0.899;488-508:0.592;537-572:0.975;622-642:0.587;694-731:1.000;859-859:0.995;879-899:0.764;1315-1336:0.917	WP_053455558.1	hypothetical protein	Hapalosiphon sp. MRB220	10613
2765084	9	273	145-174:0.952;280-306:0.917;449-477:0.997;577-604:0.910;819-847:0.930;947-983:0.979;1254-1282:1.000;1385-1425:0.999;1452-1474:0.778	WP_015188501.1	multi-sensor hybrid histidine kinase	Gloeocapsa sp. PCC 7428	129179
2515532	9	234	88-113:1.000;137-159:0.611;184-211:0.999;286-292:0.938;294-322:0.963;329-362:1.000;388-410:0.679;496-528:0.987;535-565:0.999	NP_681424.1	hypothetical protein	Thermosynechococcus elongatus BP-1	17719
3112997	9	217	14-37:0.792;86-106:0.539;294-315:0.910;322-344:0.960;562-583:0.947;652-672:0.700;828-848:0.500;1084-1125:1.000;1689-1709:0.624	WP_016865711.1	hypothetical protein	Fischerella muscicola PCC 7414	2828
3257888	9	232	188-193:0.997;303-327:0.976;446-472:0.951;577-605:0.999;708-735:0.858;837-871:1.000;969-999:0.993;1104-1127:0.914;1165-1191:0.994	WP_012627251.1	PAS/PAC sensor hybrid histidine kinase	Cyanothece sp. PCC 7425	5390
3005217	9	244	296-318:0.557;372-382:0.999;484-533:0.998;763-790:0.998;887-907:0.536;1217-1237:0.658;1353-1381:1.000;1553-1584:0.910;1595-1623:0.999	WP_054468587.1	hypothetical protein	Planktothricoides sp. SR001	62634
2668465	9	204	271-295:0.974;363-386:0.679;513-534:0.995;612-633:1.000;671-699:0.999;701-724:0.981;774-797:0.976;799-829:0.985;1023-1025:0.991	WP_015210096.1	hypothetical protein	Cylindrospermum stagnale PCC 7417	5403
3254319	9	248	300-308:1.000;316-345:0.851;360-388:0.984;492-520:1.000;522-545:1.000;569-605:0.979;636-672:0.999;684-708:0.778;715-742:0.988	WP_046840874.1	hypothetical protein	Candidatus Synechococcus spongiarum SP3	7840
2576498	9	184	208-208:0.868;314-336:0.956;471-473:0.969;834-858:0.997;960-984:0.836;1042-1062:0.616;1260-1280:0.572;1379-1419:1.000;1446-1469:0.975	WP_006635427.1	sensor histidine kinase	Microcoleus vaginatus FGP-2	25967
3219384	9	161	399-403:0.999;474-497:0.616;611-620:1.000;668-691:0.924;693-716:0.939;769-789:0.513;791-821:0.976;888-896:0.844;1007-1019:0.999	WP_015200915.1	hypothetical protein	Calothrix sp. PCC 6303	5403
3301906	9	212	25-45:0.792;85-105:0.791;134-154:0.574;254-276:0.904;318-339:0.537;499-532:1.000;554-577:1.000;731-755:0.948;783-803:0.628	WP_002757659.1	chaperone protein ClpB	Microcystis aeruginosa PCC 9717	354
3077934	9	242	297-317:0.732;509-519:0.989;640-681:0.976;853-890:1.000;893-915:0.872;944-964:0.511;982-1013:1.000;1050-1079:0.966;1171-1194:0.892	WP_052331572.1	DNA helicase	Calothrix sp. PCC 7507	6093
2681261	9	230	113-137:0.905;161-181:0.712;187-221:0.993;241-271:0.997;288-315:0.989;400-422:0.972;430-451:0.998;485-506:1.000;534-556:0.700	WP_015193309.1	hypothetical protein	Stanieria cyanosphaera PCC 7437	1530
3229047	9	211	84-110:1.000;156-176:0.698;257-279:0.887;416-438:0.974;445-469:0.928;477-503:0.999;512-534:0.972;560-580:0.843;791-811:0.727	WP_053541087.1	Clp protease ClpB	Anabaena sp. wa102	1720
2672939	9	211	181-201:0.527;270-290:0.872;479-493:0.997;577-595:0.849;605-625:0.537;645-665:0.652;667-695:0.999;735-763:0.935;957-991:1.000	WP_015203864.1	hypothetical protein	Crinalium epipsammum PCC 9333	5403
3132623	9	244	200-221:0.797;306-327:0.975;553-554:1.000;861-885:0.997;893-926:1.000;952-976:0.952;978-1033:1.000;1059-1092:1.000;1179-1202:0.896	WP_035371462.1	DNA helicase	Dolichospermum circinale AWQC131C	6093
3091847	9	281	235-256:0.999;292-344:1.000;357-388:0.997;406-429:0.999;467-491:0.940;530-565:1.000;568-601:1.000;655-688:1.000;807-827:0.853	WP_008311417.1	exonuclease SbcC	Leptolyngbya sp. PCC 6406	1355
2995239	9	240	14-35:0.979;66-91:0.901;161-181:0.542;278-303:0.949;382-432:1.000;473-493:0.528;500-527:0.943;549-569:0.524;916-939:0.898	WP_053455359.1	hybrid sensor histidine kinase/response regulator	Hapalosiphon sp. MRB220	2587
2837380	9	220	35-65:0.993;181-204:0.705;251-271:0.634;290-310:0.525;378-422:1.000;439-460:0.893;589-612:0.997;751-761:0.937;763-783:0.644	WP_015174147.1	hypothetical protein	Oscillatoria nigro-viridis PCC 7112	12587
2940212	9	199	366-387:0.515;488-495:0.995;581-615:1.000;651-681:1.000;683-706:0.911;756-779:0.977;781-811:0.991;878-888:0.923;997-1009:0.998	WP_039752794.1	hypothetical protein	Hassallia byssoidea VB512170	5403
3217388	9	215	48-73:0.955;84-106:0.991;255-276:0.643;413-439:0.999;442-466:0.935;510-535:1.000;557-577:0.720;582-602:0.596;783-806:0.751	WP_015198885.1	chaperone protein ClpB	Calothrix sp. PCC 6303	1720
2509436	9	231	282-314:1.000;371-382:1.000;405-426:0.857;431-455:0.988;467-493:0.998;574-601:1.000;655-687:0.997;723-748:0.995;810-834:0.997	WP_012408280.1	exonuclease SbcC	Nostoc punctiforme PCC 73102	1355
2887842	9	244	13-39:0.947;116-137:0.979;736-774:1.000;792-822:0.995;846-874:0.917;893-914:0.640;953-980:0.958;993-1017:0.803;1050-1070:0.568	WP_018397445.1	hypothetical protein	filamentous cyanobacterium ESFC-1	1458
3011298	9	173	386-412:0.994;451-480:0.985;514-534:0.506;620-644:0.681;711-725:0.952;830-851:0.905;959-965:0.946;1013-1017:1.000;1052-1072:0.667	WP_057177164.1	RNA helicase	Cylindrospermopsis sp. CR12	5011
2907839	9	189	588-608:0.588;1345-1366:0.672;1728-1750:0.802;1850-1877:0.886;1981-2005:0.792;2123-2123:0.918;2525-2543:1.000;2689-2717:0.728;3113-3133:0.835	WP_036482041.1	hypothetical protein	Myxosarcina sp. GI1	31793
3259142	9	197	121-121:0.760;179-199:0.887;480-502:0.731;562-583:0.894;601-622:0.583;666-696:0.900;726-746:0.928;872-901:1.000;1050-1075:0.857	WP_012628540.1	hypothetical protein	Cyanothece sp. PCC 7425	27771
2658068	9	258	248-276:0.998;384-407:0.944;744-772:0.974;809-854:1.000;1049-1073:0.998;1137-1157:0.609;1340-1362:0.911;1467-1488:0.614;1490-1528:0.999	WP_015151471.1	ATPase	Oscillatoria acuminata PCC 6304	31244
2610727	9	230	41-62:0.907;219-243:0.936;265-285:0.678;420-442:0.972;559-597:1.000;600-620:0.657;697-726:0.624;741-767:0.996;775-796:0.823	WP_028082564.1	hypothetical protein	Dolichospermum circinale AWQC310F	7091
2781817	9	291	242-282:1.000;291-331:0.998;357-406:0.999;453-477:0.715;568-589:1.000;628-657:0.995;670-705:0.917;707-731:1.000;733-753:0.556	WP_010475459.1	DNA recombination protein RecF	Acaryochloris sp. CCMEE 5410	7273
2647806	9	236	207-243:0.949;371-397:1.000;492-530:1.000;743-766:0.998;824-856:1.000;889-889:0.758;915-917:0.821;983-1007:1.000;1009-1055:1.000	WP_043325534.1	chromosome segregation protein SMC	Cyanobium gracile PCC 6307	521
3068116	9	230	85-105:0.836;125-151:0.926;254-276:0.863;412-436:1.000;438-463:0.885;471-501:1.000;506-530:0.642;554-574:0.764;780-810:0.979	WP_017661432.1	chaperone protein ClpB	Geitlerinema sp. PCC 7105	354
2518636	9	308	222-248:0.980;335-391:1.000;393-413:0.651;550-552:1.000;735-755:0.551;845-916:1.000;924-961:1.000;1001-1023:1.000;1025-1070:1.000	WP_011611207.1	chromosome segregation protein SMC	Trichodesmium erythraeum IMS101	521
2601975	9	221	307-328:0.975;461-481:0.911;520-520:0.974;869-889:1.000;904-930:0.996;953-973:0.938;982-1028:1.000;1065-1096:0.983;1182-1210:0.998	WP_015215617.1	translation initiation factor IF-2 domain-containing protein	Anabaena cylindrica PCC 7122	6093
2959362	9	245	13-36:0.885;350-371:0.741;508-532:0.806;575-601:0.683;662-667:0.912;768-788:0.671;968-1016:1.000;1024-1055:0.895;1130-1168:0.891	WP_041037735.1	hypothetical protein	Tolypothrix campylonemoides VB511288	2828
3313286	9	221	99-121:0.986;137-157:0.636;195-220:0.998;394-419:0.984;476-496:0.871;527-549:0.933;560-580:0.555;644-676:0.984;747-773:1.000	WP_002771293.1	hypothetical protein	Microcystis aeruginosa PCC 9443	4918
2632114	9	188	188-208:0.862;350-350:1.000;380-402:0.951;495-521:0.977;574-602:0.980;693-717:0.990;761-789:0.746;794-814:0.580;1008-1019:1.000	WP_016875082.1	hypothetical protein	Chlorogloeopsis fritschii PCC 6912	3735
3559911	9	330	311-367:1.000;369-398:0.996;425-453:1.000;492-530:1.000;743-766:0.999;776-801:0.913;890-942:1.000;983-1007:1.000;1009-1055:1.000	WP_006850304.1	chromosome segregation protein SMC	Synechococcus sp. WH 8109	521
2585443	9	205	220-240:0.741;348-374:0.928;777-798:0.617;824-844:0.808;1019-1046:1.000;1486-1507:0.709;1647-1678:0.992;1797-1803:0.857;1829-1853:0.940	WP_051164024.1	hypothetical protein	Oscillatoriales cyanobacterium JSC-12	3410
2586778	9	230	64-64:1.000;68-88:0.584;179-208:1.000;300-327:1.000;420-445:0.987;536-567:1.000;687-735:1.000;847-868:0.950;957-977:0.510	WP_052345199.1	hypothetical protein	Planktothrix rubescens NIVA-CYA 407	6746
2650303	9	295	354-403:1.000;406-435:1.000;509-511:1.000;672-700:1.000;702-728:0.996;837-915:1.000;943-943:0.999;961-992:1.000;994-1037:1.000	WP_015228545.1	chromosome segregation protein SMC	Dactylococcopsis salina PCC 8305	521
3264860	9	212	144-158:0.999;304-324:0.814;573-595:0.960;625-660:1.000;738-759:0.693;776-800:0.752;840-866:0.703;884-905:0.818;934-954:0.536	WP_026722281.1	chemotaxis protein	Fischerella sp. PCC 9431	1458
3184366	9	195	161-168:0.998;188-210:0.763;215-239:0.997;250-270:0.788;484-505:0.562;768-809:1.000;881-908:0.923;928-949:0.564;1010-1013:0.703	WP_006621463.1	methyl-accepting chemotaxis protein	Arthrospira platensis C1	1458
3046267	9	278	155-186:0.993;237-280:0.999;369-389:1.000;391-430:0.999;454-497:1.000;594-603:0.999;606-629:0.833;641-688:0.994;824-838:1.000	WP_006527160.1	ATPase involved in DNA repair	Gloeocapsa sp. PCC 73106	1355
2902140	9	206	128-162:1.000;372-392:0.582;418-440:0.795;730-751:0.885;806-833:0.925;935-963:0.999;1244-1266:0.982;1374-1395:0.508;1441-1443:0.778	WP_007356331.1	PAS domain-containing two-component system sensor histidine kinase	[Oscillatoria] sp. PCC 6506	31727
2519446	9	221	41-63:1.000;65-85:0.601;177-204:1.000;298-323:0.992;422-442:0.521;535-563:0.997;684-700:0.994;704-731:0.952;857-884:0.887	WP_011612000.1	adenylate/guanylate cyclase	Trichodesmium erythraeum IMS101	6746
3108919	9	267	245-266:1.000;299-302:0.933;435-469:0.999;472-497:0.971;626-661:0.998;690-722:1.000;740-772:1.000;821-863:0.991;899-933:1.000	WP_011429614.1	exonuclease SbcC	Synechococcus sp. JA-3-3Ab	1355
2728246	9	141	349-350:0.962;522-542:0.592;722-742:1.000;877-877:1.000;1126-1136:0.999;1357-1381:0.985;1487-1513:0.920;1801-1829:1.000;1949-1952:1.000	WP_017720849.1	hypothetical protein	Oscillatoria sp. PCC 10802	124950
3261729	9	241	14-35:0.979;66-91:0.901;161-181:0.542;278-304:0.996;382-432:1.000;473-493:0.528;500-527:0.943;549-569:0.524;916-939:0.898	WP_026719329.1	two-component system sensor histidine kinase/response regulator	Fischerella sp. PCC 9431	2587
2674128	9	193	141-172:1.000;292-312:0.626;413-433:0.681;463-483:0.673;538-562:0.991;658-682:0.925;873-877:0.981;1135-1156:0.716;1406-1426:0.813	WP_051035418.1	hypothetical protein	Crinalium epipsammum PCC 9333	12913
2773309	9	223	145-171:0.902;280-303:0.599;408-428:0.561;528-551:0.939;662-685:0.953;790-810:0.598;883-903:0.545;965-998:1.000;1152-1178:0.987	WP_009787852.1	two-component sensor histidine kinase	Lyngbya sp. PCC 8106	17810
3184563	9	236	300-329:1.000;520-541:0.998;648-675:0.973;765-791:0.932;902-924:0.676;1031-1055:0.994;1166-1188:0.716;1340-1370:0.999;1743-1769:0.967	WP_006621690.1	histidine kinase	Arthrospira platensis C1	7775
3001712	9	242	287-307:0.664;805-827:0.745;933-962:1.000;1118-1138:0.968;1149-1179:0.977;2016-2041:0.899;2105-2130:0.953;2209-2229:0.643;2327-2369:1.000	WP_054464078.1	hypothetical protein	Planktothricoides sp. SR001	9200
2840185	9	207	223-243:0.673;304-324:0.503;496-521:0.898;527-547:0.639;659-687:0.994;910-920:0.880;953-973:0.553;992-1021:1.000;1059-1085:0.977	WP_015176867.1	translation initiation factor IF-2 domain-containing protein	Oscillatoria nigro-viridis PCC 7112	6093
2868985	9	189	78-98:0.774;347-353:1.000;596-625:0.999;666-668:0.793;677-697:0.578;1070-1098:0.919;1210-1232:0.978;1244-1265:0.762;1453-1485:0.999	WP_051502750.1	hypothetical protein	[Scytonema hofmanni] UTEX 2349	40067
3221266	9	284	246-269:0.973;375-407:1.000;424-476:0.999;528-581:1.000;614-615:0.980;655-663:0.999;676-715:0.990;744-783:1.000;818-846:1.000	WP_055077799.1	hypothetical protein	Pseudanabaena sp. 'Roaring Creek'	11810
2640909	9	184	187-207:0.503;345-349:1.000;380-400:0.523;493-519:0.984;572-600:0.975;691-715:0.958;759-784:0.652;792-812:0.582;1009-1017:1.000	WP_016860551.1	hypothetical protein	Fischerella muscicola SAG 1427-1 = PCC 73103	3735
3243007	9	196	161-168:0.998;188-210:0.763;214-239:1.000;250-270:0.788;484-505:0.562;768-809:1.000;881-908:0.923;928-949:0.564;1010-1013:0.703	WP_008057213.1	methyl-accepting chemotaxis protein	Arthrospira sp. PCC 8005	1458
3120132	9	188	188-208:0.862;350-350:1.000;380-402:0.951;495-521:0.977;574-602:0.980;693-717:0.990;761-789:0.746;794-814:0.580;1008-1019:1.000	WP_016875082.1	hypothetical protein	Chlorogloeopsis fritschii PCC 9212	3735
3142980	9	222	54-74:0.505;335-360:0.879;606-626:0.738;656-692:1.000;716-736:0.677;764-784:0.747;808-832:0.752;872-898:0.703;915-937:0.818	WP_006194265.1	chemotaxis protein	Nodularia spumigena CCY9414	1458
3219650	9	196	12-33:0.983;97-127:0.999;188-193:1.000;205-229:0.952;257-282:0.989;331-340:1.000;342-367:0.986;424-453:1.000;475-494:0.802	WP_015173947.1	hypothetical protein	Calothrix sp. PCC 6303	10831
2730504	9	191	56-72:0.986;241-254:0.999;349-358:1.000;549-569:0.534;963-1000:1.000;1009-1031:0.805;1295-1318:0.839;1338-1359:0.771;1444-1465:0.719	WP_015164594.1	hypothetical protein	Pseudanabaena sp. PCC 7367	126010
2755147	9	279	111-138:0.951;146-180:0.999;285-321:0.988;404-432:1.000;528-556:0.960;655-690:1.000;855-868:0.954;984-1010:0.863;1170-1213:1.000	WP_015182760.1	PAS domain-containing protein	Microcoleus sp. PCC 7113	50551
3162667	9	223	109-109:0.953;271-292:0.747;351-373:0.951;626-626:0.989;785-805:0.633;970-1003:1.000;1052-1114:0.996;1178-1212:0.986;1291-1313:0.854	WP_047156848.1	chemotaxis protein	Trichodesmium erythraeum 21-75	9683
2521266	9	203	116-139:0.984;215-236:0.849;260-283:0.970;307-328:0.623;628-653:0.946;713-737:0.835;789-824:1.000;925-927:0.996;1204-1224:0.681	WP_011613770.1	hypothetical protein	Trichodesmium erythraeum IMS101	3546
3268529	9	193	38-61:0.926;68-88:0.656;262-270:1.000;352-374:0.993;430-452:0.663;476-496:0.785;591-615:0.994;729-751:0.980;860-883:0.942	WP_019489619.1	hypothetical protein	Calothrix sp. PCC 7103	93385
2977239	9	177	348-349:1.000;380-400:0.810;493-519:0.984;536-557:0.579;572-600:0.990;691-715:0.958;792-812:0.582;880-900:0.528;1009-1017:1.000	WP_044450020.1	hypothetical protein	Mastigocladus laminosus UU774	3735
2548976	9	207	181-204:1.000;257-270:0.999;305-328:0.950;332-371:0.996;384-407:0.965;444-454:0.938;530-552:0.876;598-619:0.903;664-688:0.918	WP_006196038.1	hypothetical protein	Nodularia spumigena CCY9414	3319
2776854	9	199	400-428:0.998;558-561:1.000;566-587:0.646;677-697:0.881;817-817:0.983;915-942:0.998;1046-1071:0.941;1306-1332:0.990;1444-1484:0.999	WP_050779095.1	hypothetical protein	Lyngbya sp. PCC 8106	21755
3345522	9	241	69-89:0.639;131-151:0.598;191-212:0.869;254-309:1.000;356-379:0.752;413-437:0.999;539-563:0.952;700-723:0.998;829-851:0.801	WP_013323034.1	multi-sensor signal transduction histidine kinase	Cyanothece sp. PCC 7822	25357
3118364	9	230	333-357:0.994;763-787:0.819;816-838:1.000;1056-1082:0.997;1179-1201:0.816;1305-1345:0.998;1463-1465:0.999;1566-1604:0.990;1631-1654:0.948	WP_016873246.1	hypothetical protein	Chlorogloeopsis fritschii PCC 9212	25054
2491326	9	187	223-230:0.999;278-313:0.999;360-384:1.000;487-493:0.983;508-528:0.866;531-556:0.879;628-635:1.000;688-698:0.815;797-841:1.000	KYC37906.1	exonuclease SbcC	Scytonema hofmanni PCC 7110	1355
2882875	9	187	77-99:0.662;186-194:1.000;239-263:0.941;268-297:0.963;300-320:0.766;362-388:1.000;390-415:0.994;512-516:1.000;539-559:0.927	WP_017319937.1	hypothetical protein	cyanobacterium PCC 7702	1617
2948555	9	198	68-88:0.569;105-125:0.787;190-211:0.798;323-343:0.687;483-493:0.971;551-571:0.570;576-604:0.998;607-637:1.000;691-711:0.798	WP_052324879.1	hypothetical protein	Hassallia byssoidea VB512170	17355
2834322	9	248	28-48:0.608;100-120:0.533;262-296:1.000;307-327:0.917;357-384:1.000;387-415:0.835;616-642:0.998;646-673:0.737;678-715:1.000	WP_015218412.1	forkhead-associated protein	Cyanobacterium aponinum PCC 10605	10112
2985456	9	232	115-135:0.805;311-342:0.997;579-605:0.932;732-750:1.000;848-872:0.962;975-995:0.576;1145-1171:0.953;1261-1299:1.000;1348-1368:0.538	WP_049558603.1	hypothetical protein	Limnoraphis robusta CS-951	19689
2628095	9	199	271-293:0.910;295-326:1.000;328-356:0.914;505-525:0.513;627-635:0.843;765-790:0.768;1542-1569:0.973;1809-1829:0.707;2806-2815:0.997	WP_016879193.1	hypothetical protein	Chlorogloeopsis fritschii PCC 6912	8769
2913404	9	219	349-356:1.000;709-733:0.676;742-771:0.998;876-898:0.828;1000-1027:0.879;1126-1154:0.999;1262-1293:0.999;1438-1459:0.673;1498-1519:0.665	WP_050045700.1	hypothetical protein	Tolypothrix bouteillei VB521301	4645
3086312	9	212	128-171:1.000;173-206:0.901;239-267:0.997;305-314:0.910;403-405:1.000;441-464:0.904;549-569:0.543;616-639:0.931;683-705:0.940	WP_015137276.1	hypothetical protein	Nostoc sp. PCC 7524	3319
3181456	9	435	233-260:0.995;275-337:0.995;351-395:0.991;400-420:0.531;449-493:1.000;547-548:0.999;713-806:1.000;839-954:1.000;966-986:0.985	WP_048320313.1	chromosome segregation protein SMC	Crocosphaera watsonii WH 8502	521
3285003	9	224	130-161:1.000;290-314:0.977;420-446:0.822;544-571:0.994;693-711:0.995;811-841:0.953;942-968:0.836;1071-1093:0.791;1221-1232:0.995	WP_052051070.1	hypothetical protein	Leptolyngbya sp. KIOST-1	43414
3075518	9	164	239-247:1.000;258-290:0.998;363-364:0.999;659-679:0.512;792-812:0.530;890-897:0.995;1160-1183:0.978;1288-1311:0.988;1510-1531:0.592	WP_015126745.1	sensor histidine kinase	Calothrix sp. PCC 7507	5836
2687852	9	269	170-207:1.000;229-293:1.000;334-353:0.989;419-439:1.000;555-575:1.000;648-666:1.000;674-710:1.000;712-735:0.881;749-772:0.995	WP_017289513.1	hypothetical protein	Leptolyngbya boryana PCC 6306	7273
3235196	9	188	394-419:0.909;576-596:0.526;739-760:0.535;916-936:0.714;956-976:0.712;1062-1084:1.000;1095-1115:0.755;1186-1195:0.983;1269-1291:0.828	WP_017313650.1	hypothetical protein	Fischerella sp. PCC 9339	3641
2985593	9	225	75-95:0.716;120-142:0.989;151-171:0.638;179-199:0.536;233-257:1.000;466-472:1.000;515-542:0.991;561-614:0.996;654-678:1.000	WP_046276875.1	hypothetical protein	Limnoraphis robusta CS-951	39869
3241052	9	338	239-257:0.882;369-400:1.000;425-530:1.000;738-759:0.920;785-788:0.823;881-937:1.000;939-970:1.000;978-1002:1.000;1005-1045:1.000	WP_036916368.1	chromosome segregation protein SMC	Prochlorococcus sp. MIT 0603	521
2757187	9	254	30-60:0.983;214-246:1.000;249-279:0.892;298-319:0.880;511-532:0.750;668-701:0.991;737-761:0.964;764-789:0.995;793-822:0.994	WP_015184839.1	hypothetical protein	Microcoleus sp. PCC 7113	4149
2656115	9	230	125-159:1.000;161-185:1.000;212-237:1.000;261-290:1.000;344-359:0.998;361-383:1.000;387-408:0.989;413-434:0.981;439-469:1.000	WP_015149546.1	RND family efflux transporter MFP subunit	Oscillatoria acuminata PCC 6304	1185
2578128	9	241	250-271:0.643;535-594:1.000;739-761:0.758;868-890:0.764;997-1026:0.994;1143-1152:0.952;1328-1338:0.976;1922-1942:0.509;1976-2016:0.991	WP_006633753.1	sensor histidine kinase	Microcoleus vaginatus FGP-2	40672
3127771	9	232	68-68:1.000;70-92:0.877;183-212:1.000;304-331:1.000;424-449:0.987;540-571:1.000;691-739:1.000;851-872:0.950;961-981:0.510	WP_051319572.1	hypothetical protein	Planktothrix agardhii NIVA-CYA 15	6746
2773300	9	204	14-37:0.968;70-90:0.525;133-153:0.895;266-286:0.600;515-535:0.637;605-625:0.551;696-720:1.000;774-787:0.928;873-908:0.997	WP_009787873.1	hypothetical protein	Lyngbya sp. PCC 8106	2828
2929119	9	234	125-149:1.000;187-223:1.000;225-261:1.000;321-349:1.000;383-401:0.900;465-487:1.000;491-511:0.717;865-885:0.585;970-991:0.589	WP_039718486.1	hypothetical protein	Scytonema millei VB511283	148154
2772085	9	173	25-48:0.619;130-137:1.000;139-168:0.976;214-214:0.989;222-245:0.917;252-275:0.930;321-322:0.571;336-366:0.995;648-676:0.984	WP_006511607.1	small-conductance mechanosensitive channel	Xenococcus sp. PCC 7305	8485
3069485	9	203	140-162:0.913;199-208:0.885;400-428:0.875;548-574:0.951;786-807:0.967;907-940:0.996;976-1002:0.968;1115-1121:1.000;1386-1409:0.556	WP_051044233.1	hypothetical protein	Geitlerinema sp. PCC 7105	26698
2585682	9	258	427-470:1.000;474-497:0.853;506-541:0.990;635-658:0.696;926-946:0.838;1102-1123:0.893;1161-1197:1.000;1614-1637:0.992;2177-2202:0.805	WP_026785221.1	hypothetical protein	Planktothrix rubescens NIVA-CYA 407	15200
3308834	9	117	18-54:1.000;553-562:0.927;592-601:0.927;631-640:0.927;670-679:0.927;709-718:0.927;748-757:0.927;787-796:0.927;826-835:0.927	WP_011376734.1	subtilisin-like serine protease-like	Prochlorococcus marinus str. MIT 9312	96230
2802960	9	260	111-136:0.999;493-518:0.999;530-550:0.574;677-709:1.000;730-755:0.932;775-810:0.930;892-929:0.956;947-972:1.000;997-1024:0.999	WP_015224723.1	methyl-accepting chemotaxis sensory transducer with GAF sensor	Halothece sp. PCC 7418	3775
2806562	9	212	297-328:1.000;519-540:0.998;647-674:0.973;764-790:0.932;901-923:0.676;1030-1054:0.994;1165-1187:0.716;1365-1369:0.987;1742-1768:0.967	WP_008056951.1	histidine kinase	Arthrospira sp. PCC 8005	7775
2865599	9	226	188-196:1.000;295-316:0.574;427-453:0.943;579-598:1.000;696-723:0.994;817-843:0.965;991-1019:0.966;1109-1147:0.999;1367-1391:0.912	WP_052001868.1	hypothetical protein	Lyngbya aestuarii BL J	19689
3096865	9	203	79-99:0.505;305-326:0.539;343-364:0.735;451-477:0.960;528-538:0.988;544-581:1.000;643-673:0.994;706-732:0.822;1017-1020:0.760	WP_027838815.1	hypothetical protein	Mastigocoleus testarum BC008	27345
2795011	9	284	301-321:0.786;463-483:0.680;494-544:0.997;632-687:1.000;897-922:1.000;952-972:0.700;983-1017:0.998;1059-1083:0.857;1175-1202:0.983	WP_045869696.1	DNA helicase	Tolypothrix sp. PCC 7601	6093
2566054	9	238	297-328:1.000;519-540:0.998;647-674:0.973;764-790:0.932;901-923:0.676;1030-1054:0.994;1165-1187:0.716;1339-1369:0.999;1742-1768:0.967	WP_006667927.1	histidine kinase	Arthrospira maxima CS-328	7775
2678982	9	274	170-191:0.716;240-270:0.999;341-407:1.000;429-475:0.857;528-584:1.000;614-615:0.980;655-665:0.994;677-703:0.928;835-844:1.000	WP_009629443.1	SMC domain protein	Pseudanabaena biceps PCC 7429	11810
2888763	9	211	19-40:0.855;123-147:0.917;324-328:0.877;562-585:0.898;687-709:0.665;820-843:0.860;994-1014:0.518;1109-1154:1.000;1224-1244:0.543	WP_018398449.1	hypothetical protein	filamentous cyanobacterium ESFC-1	19689
2848276	9	233	14-41:0.854;216-236:0.537;256-276:0.636;338-364:0.864;672-702:1.000;723-747:0.999;920-941:0.761;1037-1059:0.928;1154-1188:0.992	WP_007356446.1	two-component system sensor histidine kinase/response regulator	Kamptonema formosum PCC 6407	2828
2638793	9	252	361-385:1.000;468-494:0.997;509-529:0.672;574-603:1.000;606-629:0.972;653-689:0.999;724-749:0.999;752-773:0.971;801-840:1.000	WP_016872276.1	exonuclease SbcC	Fischerella thermalis PCC 7521	1355
2908661	9	225	204-226:0.776;291-314:0.798;459-460:0.996;531-568:1.000;642-662:0.649;686-688:0.802;705-735:0.999;815-868:0.999;938-966:0.997	WP_036484111.1	hypothetical protein	Myxosarcina sp. GI1	43009
3030668	9	254	427-470:1.000;474-497:0.853;506-541:0.990;635-658:0.696;926-946:0.838;1102-1123:0.893;1161-1197:1.000;1614-1637:0.992;2180-2201:0.955	WP_026796058.1	hypothetical protein	Planktothrix prolifica NIVA-CYA 540	15200
3032656	9	196	161-168:0.998;188-210:0.763;214-239:1.000;250-270:0.788;484-505:0.562;768-809:1.000;881-908:0.923;928-949:0.564;1010-1013:0.703	WP_006669108.1	methyl-accepting chemotaxis protein	Arthrospira sp. TJSD091	1458
2628598	9	230	333-357:0.994;763-787:0.819;816-838:1.000;1056-1082:0.997;1179-1201:0.816;1305-1345:0.998;1463-1465:0.999;1566-1604:0.990;1631-1654:0.948	WP_016873246.1	hypothetical protein	Chlorogloeopsis fritschii PCC 6912	25054
2683149	9	220	231-285:1.000;374-383:1.000;412-430:1.000;432-452:0.525;468-494:1.000;600-627:1.000;690-699:0.999;723-749:0.987;808-830:1.000	WP_015195195.1	exonuclease SbcC	Stanieria cyanosphaera PCC 7437	1355
2782802	9	189	153-174:0.684;411-438:1.000;441-461:0.605;508-536:1.000;561-581:0.704;586-606:0.511;763-763:0.989;788-812:0.689;875-895:0.952	WP_010473365.1	chaperone protein ClpB	Acaryochloris sp. CCMEE 5410	1720
2733992	9	185	176-208:1.000;253-265:1.000;352-353:0.995;413-417:1.000;509-541:1.000;544-575:1.000;665-701:1.000;712-732:0.635;758-766:0.906	WP_015171045.1	SMC domain-containing protein	Geitlerinema sp. PCC 7407	7273
3018931	9	273	250-288:1.000;297-355:1.000;412-444:1.000;453-477:0.956;544-577:1.000;645-655:0.981;688-710:0.688;714-737:0.965;752-776:0.988	WP_058883587.1	hypothetical protein	Oscillatoriales cyanobacterium MTP1	7273
3087499	9	268	234-291:1.000;360-383:1.000;429-451:0.866;465-493:1.000;508-528:0.520;602-628:1.000;705-727:0.999;750-772:0.906;796-835:1.000	WP_015138487.1	exonuclease SbcC	Nostoc sp. PCC 7524	1355
3204326	9	223	154-174:0.510;237-268:1.000;288-318:0.994;354-354:1.000;419-447:1.000;552-577:0.996;645-661:0.984;668-709:1.000;752-775:0.973	WP_036005487.1	hypothetical protein	Leptolyngbya sp. JSC-1	7273
2656257	9	223	264-284:0.513;303-323:0.806;1035-1056:0.619;1332-1352:0.531;1626-1648:0.658;1755-1778:0.799;1874-1903:1.000;2004-2032:1.000;2431-2462:0.999	WP_015149685.1	PAS domain-containing protein	Oscillatoria acuminata PCC 6304	117129
2902055	9	233	14-41:0.854;216-236:0.537;256-276:0.636;338-364:0.864;672-702:1.000;723-747:0.999;920-941:0.761;1037-1059:0.928;1154-1188:0.992	WP_007356446.1	two-component system sensor histidine kinase/response regulator	[Oscillatoria] sp. PCC 6506	2828
2738955	9	211	84-110:1.000;156-176:0.698;257-279:0.887;416-438:0.974;445-469:0.928;477-503:0.999;512-534:0.972;560-580:0.845;791-811:0.640	WP_015080234.1	chaperone protein ClpB	Anabaena sp. 90	1720
2927737	9	218	252-272:0.639;715-741:0.975;822-843:0.521;1042-1071:0.997;1487-1507:0.615;1645-1654:0.995;1768-1788:0.627;1886-1919:1.000;2045-2076:0.818	WP_039714386.1	serine/threonine protein kinase	Scytonema millei VB511283	3410
3145267	9	195	157-164:0.998;184-206:0.763;214-235:0.736;246-266:0.682;476-500:0.564;765-806:1.000;878-905:0.923;925-946:0.564;1007-1010:0.703	WP_006617201.1	methyl-accepting chemotaxis protein	Arthrospira platensis YZ	1458
2954101	9	193	181-204:0.773;314-341:0.992;387-392:0.927;560-590:0.967;650-670:0.861;683-706:0.919;778-806:0.971;851-871:0.623;998-1006:1.000	WP_039728614.1	hypothetical protein	Lyngbya confervoides BDU141951	3735
2621595	9	209	234-238:0.998;361-379:1.000;390-429:1.000;463-498:1.000;528-528:0.954;590-601:1.000;637-687:1.000;812-835:1.000;855-875:0.742	WP_017294096.1	hypothetical protein	Geminocystis herdmanii PCC 6308	1355
2665356	9	219	139-163:0.997;270-292:0.997;393-420:0.780;671-686:0.996;819-843:0.983;1092-1118:0.990;1246-1270:0.984;1377-1397:0.930;1999-2027:1.000	WP_015206914.1	PAS domain S-box	Cylindrospermum stagnale PCC 7417	6212
2742379	9	235	78-80:0.987;212-241:1.000;248-271:0.903;293-340:0.964;367-395:0.995;413-433:0.756;438-472:1.000;478-498:0.916;503-526:0.914	WP_017652296.1	hypothetical protein	Microchaete sp. PCC 7126	23295
2730432	9	236	14-53:0.828;178-178:0.987;180-201:0.972;332-355:0.866;431-452:0.591;1389-1415:0.667;1439-1472:1.000;1531-1554:0.999;1563-1604:0.999	WP_015164518.1	signal transduction histidine kinase	Pseudanabaena sp. PCC 7367	126361
2551189	9	235	60-83:0.998;139-163:0.970;179-200:0.751;521-548:0.688;553-581:0.972;814-836:0.954;924-955:1.000;1232-1253:0.541;1264-1293:0.998	WP_044209186.1	hypothetical protein	Coleofasciculus chthonoplastes PCC 7420	12276
2541038	9	195	157-164:0.998;184-206:0.763;214-235:0.736;246-266:0.682;476-500:0.564;765-806:1.000;878-905:0.923;925-946:0.564;1007-1010:0.703	WP_006617201.1	methyl-accepting chemotaxis protein	Arthrospira platensis NIES-39	1458
3103156	9	385	170-220:1.000;413-434:1.000;468-478:1.000;483-503:0.551;625-738:1.000;745-778:0.940;785-824:1.000;884-909:1.000;928-993:1.000	WP_027840795.1	chromosome segregation protein SMC	Mastigocoleus testarum BC008	32168
2857106	9	232	68-68:1.000;70-92:0.877;183-212:1.000;304-331:1.000;424-449:0.987;540-571:1.000;691-739:1.000;851-872:0.950;961-981:0.510	WP_051319572.1	hypothetical protein	Planktothrix prolifica NIVA-CYA 406	6746
2629884	9	195	386-406:0.572;847-879:0.997;903-926:0.986;1071-1096:1.000;1110-1130:0.806;1204-1228:0.915;1384-1404:0.597;1593-1594:1.000;1619-1640:0.591	WP_016876999.1	hypothetical protein	Chlorogloeopsis fritschii PCC 6912	3999
3284052	9	231	65-94:1.000;218-238:0.999;351-372:0.901;485-517:1.000;641-657:0.998;790-816:0.999;925-954:0.998;1221-1242:0.761;1291-1319:0.979	WP_035991789.1	histidine kinase	Leptolyngbya sp. KIOST-1	11753
3154077	9	308	222-248:0.980;335-391:1.000;393-413:0.651;550-552:1.000;735-755:0.551;845-916:1.000;924-961:1.000;1001-1023:1.000;1025-1070:1.000	WP_047164901.1	chromosome segregation protein SMC	Trichodesmium erythraeum 21-75	521
2883291	9	241	126-152:0.872;154-188:0.997;211-231:0.688;249-272:0.993;278-298:0.533;325-362:1.000;370-402:0.964;446-466:0.737;609-629:0.749	WP_017320372.1	hypothetical protein	cyanobacterium PCC 7702	2581
3243201	9	212	297-328:1.000;519-540:0.998;647-674:0.973;764-790:0.932;901-923:0.676;1030-1054:0.994;1165-1187:0.716;1365-1369:0.987;1742-1768:0.967	WP_008056951.1	histidine kinase	Arthrospira sp. PCC 8005	7775
2805371	9	210	21-41:0.614;47-72:0.812;86-110:0.937;150-171:0.726;265-286:0.783;422-444:0.997;523-549:1.000;753-775:0.797;805-825:0.536	WP_015227177.1	chaperone protein ClpB	Halothece sp. PCC 7418	1720
3260117	9	220	331-353:0.928;520-541:0.766;612-645:0.997;717-740:0.874;790-813:0.632;815-838:0.837;901-925:0.938;927-956:0.977;1029-1042:1.000	WP_012629547.1	hypothetical protein	Cyanothece sp. PCC 7425	3735
2969004	9	239	191-220:0.989;336-363:0.874;473-494:0.904;589-619:1.000;716-742:0.830;840-866:0.950;963-983:0.528;1149-1173:0.988;1577-1604:0.896	WP_052486114.1	hypothetical protein	Scytonema tolypothrichoides VB-61278	8213
3451766	9	259	249-253:1.000;277-301:0.989;324-355:0.947;370-424:1.000;503-527:0.997;530-552:1.000;600-625:0.977;635-655:0.551;659-705:0.999	WP_006041563.1	ABC transporter	Synechococcus sp. WH 7805	7840
3281311	9	269	160-184:0.926;226-256:1.000;329-363:1.000;411-428:0.999;530-560:1.000;600-620:0.949;645-684:1.000;735-772:1.000;799-828:0.986	WP_035985711.1	hypothetical protein	Leptolyngbya sp. KIOST-1	1355
3251125	9	424	237-269:0.994;330-415:0.998;422-445:0.693;448-484:1.000;492-525:0.988;842-960:1.000;962-988:0.877;1000-1022:1.000;1025-1065:1.000	WP_026797717.1	chromosome segregation protein SMC	Planktothrix prolifica NIVA-CYA 98	521
2700025	9	203	79-99:0.505;305-326:0.539;343-364:0.735;451-477:0.960;528-538:0.988;544-581:1.000;643-673:0.994;706-732:0.822;1017-1020:0.760	WP_027838815.1	hypothetical protein	Mastigocoleus testarum BC008	27345
2507825	9	212	25-45:0.792;85-105:0.791;134-154:0.574;254-276:0.904;318-339:0.537;499-532:1.000;554-577:1.000;731-755:0.948;783-803:0.628	WP_012268305.1	chaperone protein ClpB	Microcystis aeruginosa NIES-843	354
3273733	9	244	56-78:0.771;90-112:0.868;198-201:0.998;249-271:0.874;451-501:0.997;568-603:0.984;694-733:1.000;900-922:0.977;926-946:0.591	WP_019495124.1	hypothetical protein	Calothrix sp. PCC 7103	93645
2916787	9	205	87-111:0.791;272-275:0.998;454-484:0.997;663-683:0.689;882-902:0.931;1037-1065:0.640;1121-1154:0.999;1285-1304:0.985;1361-1380:0.571	WP_050046424.1	chemotaxis protein	Tolypothrix bouteillei VB521301	3641
2655735	9	206	59-79:0.720;255-281:0.970;385-406:0.641;639-662:0.921;761-781:0.520;802-822:0.790;834-855:0.967;972-992:0.791;1001-1027:0.999	WP_015149175.1	tetratricopeptide repeat protein,protein kinase family protein	Oscillatoria acuminata PCC 6304	11893
2623179	9	240	410-431:0.735;767-797:0.981;824-849:0.881;858-878:0.753;886-920:0.999;987-1016:0.861;1040-1064:0.980;1066-1089:0.879;1092-1117:0.842	WP_017295779.1	hypothetical protein	Geminocystis herdmanii PCC 6308	11755
2915570	9	202	120-150:0.992;283-289:0.981;410-421:0.945;686-687:0.716;801-825:0.961;927-954:0.980;1052-1079:0.854;1184-1224:0.999;1251-1278:0.849	WP_050046179.1	hypothetical protein	Tolypothrix bouteillei VB521301	26150
2625751	9	214	185-205:0.888;272-272:0.998;330-361:0.887;386-410:0.971;457-477:0.836;558-588:0.999;620-648:0.788;688-720:0.993;722-742:0.596	WP_017712567.1	hypothetical protein	Prochlorothrix hollandica PCC 9006	7273
2577611	9	209	397-397:0.979;465-489:0.972;524-545:0.778;564-594:0.974;648-674:0.858;684-708:0.990;752-780:0.790;782-806:0.981;987-1010:0.999	WP_006634509.1	hypothetical protein	Microcoleus vaginatus FGP-2	3735
2840552	9	210	260-290:0.991;399-425:0.999;537-563:0.913;662-682:0.613;787-816:0.962;931-932:0.777;1161-1187:0.998;1307-1329:0.905;1589-1610:0.632	WP_015177226.1	signal transduction histidine kinase	Oscillatoria nigro-viridis PCC 7112	36156
2614179	9	207	178-204:0.733;318-339:0.886;559-581:0.928;649-680:0.999;731-737:0.999;1098-1122:0.998;1124-1147:0.957;1196-1221:0.998;1227-1247:0.772	WP_042151520.1	hypothetical protein	Planktothrix agardhii NIVA-CYA 126/8	11548
2724973	9	207	125-170:0.991;275-300:0.994;393-418:0.867;679-679:0.999;780-811:0.947;914-938:0.991;1159-1183:0.990;1320-1337:0.995;1506-1513:0.998	WP_017717108.1	hypothetical protein	Oscillatoria sp. PCC 10802	10895
2653077	9	231	726-750:0.987;834-856:0.954;869-907:0.998;1036-1056:0.610;1116-1148:0.999;1174-1198:0.936;1224-1244:0.992;1297-1319:0.940;1542-1562:0.803	WP_015146508.1	hypothetical protein	Oscillatoria acuminata PCC 6304	6093
3404211	9	192	255-280:0.948;377-397:0.708;533-553:0.584;827-858:0.999;1046-1071:0.980;1174-1197:0.626;1337-1357:0.509;1534-1539:0.998;1594-1608:0.992	WP_012361733.1	serine/threonine protein kinase	Cyanothece sp. ATCC 51472	3999
2578938	9	255	54-76:0.945;194-227:0.948;331-355:0.995;463-497:0.994;576-600:0.868;913-937:0.967;1172-1199:0.999;1305-1325:0.535;1427-1465:0.994	WP_006632767.1	sensor histidine kinase	Microcoleus vaginatus FGP-2	28797
3137151	9	177	39-61:0.654;125-156:0.999;200-212:0.998;340-360:0.677;455-460:0.999;546-558:0.989;583-607:0.946;704-724:0.525;768-790:0.793	WP_061545103.1	hypothetical protein	Cylindrospermopsis raciborskii ITEP-A1	3319
2840028	9	216	280-316:0.999;335-355:0.604;464-485:0.940;497-522:0.997;535-555:0.585;600-624:0.891;637-657:0.708;671-691:0.899;705-726:0.875	WP_015176714.1	Tetratricopeptide TPR_2 repeat-containing protein	Oscillatoria nigro-viridis PCC 7112	7389
2622468	9	230	250-270:0.964;386-411:0.999;423-447:0.752;488-515:0.976;525-546:0.959;555-580:0.993;590-617:0.989;631-651:0.585;685-717:0.894	WP_017295023.1	hypothetical protein	Geminocystis herdmanii PCC 6308	19376
2966141	9	239	117-149:0.990;253-273:0.542;420-441:0.884;548-575:0.942;673-696:0.898;703-732:0.700;853-877:0.999;906-937:0.993;952-975:0.669	WP_048867772.1	histidine kinase	Scytonema tolypothrichoides VB-61278	5823
2577988	9	198	198-202:0.998;337-338:0.742;561-592:0.992;689-727:0.973;861-874:0.990;1082-1107:0.999;1142-1174:0.996;1443-1463:0.616;1516-1541:0.992	WP_006634117.1	multi-sensor hybrid histidine kinase	Microcoleus vaginatus FGP-2	11753
3068042	9	220	19-39:0.581;116-149:0.999;382-405:0.942;538-541:0.993;660-683:0.879;787-811:0.838;920-948:0.974;1169-1192:0.911;1296-1330:0.988	WP_017661349.1	hypothetical protein	Geitlerinema sp. PCC 7105	70141
2602875	9	248	1-31:0.998;347-372:0.932;470-491:0.856;594-621:0.976;667-690:0.600;747-790:0.999;896-921:0.631;1025-1048:0.990;1228-1250:0.934	WP_015216532.1	multi-sensor signal transduction histidine kinase	Anabaena cylindrica PCC 7122	10573
2668066	9	243	125-146:0.924;602-625:0.939;806-834:0.999;925-952:0.986;1075-1097:0.997;1101-1138:0.977;1146-1166:0.767;1173-1204:0.998;1208-1233:0.986	WP_015209697.1	hypothetical protein	Cylindrospermum stagnale PCC 7417	119315
3226406	9	189	5-25:0.541;208-229:0.506;409-418:0.916;593-601:0.999;958-959:0.714;1036-1067:0.922;1088-1117:0.925;1155-1193:0.970;1212-1235:0.953	WP_053539052.1	chemotaxis protein	Anabaena sp. wa102	3641
2929873	9	209	253-273:0.797;679-699:0.809;824-845:0.890;1047-1074:0.999;1133-1155:0.589;1209-1231:0.962;1493-1517:0.806;1589-1609:0.620;1657-1681:0.900	WP_052289671.1	hypothetical protein	Scytonema millei VB511283	26002
2837683	9	231	376-397:0.966;465-489:0.988;524-545:0.907;564-594:0.974;648-675:0.983;684-708:0.982;752-780:0.790;782-806:0.984;987-1010:0.999	WP_041622872.1	hypothetical protein	Oscillatoria nigro-viridis PCC 7112	3735
2909797	9	215	253-273:0.511;761-781:0.507;838-859:0.639;1061-1084:0.953;1354-1376:0.593;1504-1524:0.666;1659-1681:0.991;1735-1767:0.999;1775-1801:0.957	WP_036486493.1	serine/threonine protein kinase	Myxosarcina sp. GI1	3410
3136431	9	224	73-93:0.601;311-332:0.972;519-557:0.999;586-610:0.699;679-708:0.998;881-901:0.994;943-953:0.982;1019-1049:0.918;1204-1227:0.967	WP_061546124.1	DNA helicase	Cylindrospermopsis raciborskii ITEP-A1	6093
3292491	9	212	112-136:0.614;160-181:0.963;253-276:0.828;298-322:0.951;391-414:0.753;437-457:0.661;478-499:0.873;565-592:0.999;1026-1046:0.766	WP_035735283.1	hypothetical protein	Arthrospira platensis str. Paraca	3546
3064345	9	233	38-63:0.832;248-275:0.920;290-310:0.708;381-429:0.998;592-622:0.969;634-659:0.970;671-691:0.760;710-738:0.957;780-781:0.999	WP_016952687.1	hypothetical protein	Anabaena sp. PCC 7108	12587
2707800	9	217	256-277:0.725;301-326:0.914;348-372:0.980;395-416:0.637;434-465:0.999;532-556:0.913;581-602:0.810;676-699:0.918;789-807:0.869	WP_023076680.1	q110x8-triei tpr repeat containing protein	Leptolyngbya sp. Heron Island J	3546
2842712	9	219	55-76:0.945;205-227:0.946;331-355:0.999;463-497:0.992;579-603:0.810;914-937:0.944;1198-1201:0.993;1301-1325:0.706;1430-1465:0.967	WP_015179290.1	sensor histidine kinase	Oscillatoria nigro-viridis PCC 7112	28797
3219197	9	197	15-35:0.508;137-161:0.974;229-254:0.999;300-300:0.952;321-345:0.998;367-391:0.974;528-558:0.998;565-585:0.590;627-648:0.562	WP_051036742.1	hypothetical protein	Calothrix sp. PCC 6303	3546
2970401	9	229	69-89:0.649;248-280:0.988;386-409:0.678;517-540:0.995;642-667:0.995;763-794:0.995;891-922:0.995;1042-1057:0.999;1229-1249:0.608	WP_048870448.1	hypothetical protein	Scytonema tolypothrichoides VB-61278	19275
2673734	9	221	235-257:0.838;284-304:0.596;341-367:0.976;376-402:0.992;474-497:0.949;568-588:0.593;740-760:0.844;774-795:0.975;853-887:0.999	WP_015204670.1	hypothetical protein	Crinalium epipsammum PCC 9333	13742
3703339	9	198	201-222:0.748;250-271:0.945;288-317:0.932;447-473:0.992;544-564:0.540;610-632:0.988;815-837:0.887;847-868:0.890;1107-1114:0.999	WP_025963850.1	hypothetical protein	Prochlorococcus sp. scB245a_520F22	50109
2963940	9	221	184-204:0.629;319-352:0.999;381-403:0.877;495-522:0.997;534-561:0.986;575-603:0.994;697-717:0.915;883-903:0.592;1005-1020:0.997	WP_041032134.1	hypothetical protein	Tolypothrix campylonemoides VB511288	3735
2786974	9	192	255-280:0.948;377-397:0.708;533-553:0.584;827-858:0.999;1046-1071:0.980;1174-1197:0.626;1337-1357:0.509;1534-1539:0.998;1594-1608:0.992	WP_012361733.1	serine/threonine protein kinase	Cyanothece sp. ATCC 51142	3999
3058677	9	228	14-37:0.792;86-106:0.539;322-344:0.960;352-372:0.546;399-419:0.774;642-666:0.834;771-800:0.922;1047-1088:0.999;1652-1672:0.624	WP_062247413.1	histidine kinase	Fischerella sp. NIES-3754	2828
3421356	9	201	58-82:0.975;237-261:0.932;354-389:0.920;476-504:0.972;610-614:0.996;657-660:0.999;668-695:0.999;699-724:0.999;728-750:0.989	WP_002796526.1	membrane protein	Microcystis aeruginosa PCC 9809	12517
2491445	9	196	63-84:0.999;271-274:0.959;658-678:0.730;694-715:0.799;882-904:0.931;1037-1065:0.653;1124-1158:0.969;1285-1304:0.985;1361-1380:0.686	KYC35824.1	chemotaxis protein	Scytonema hofmanni PCC 7110	3641
3360263	9	226	298-320:0.519;335-359:0.821;415-436:0.735;875-908:0.999;938-958:0.940;1078-1100:0.976;1154-1183:0.964;1203-1227:0.994;1325-1347:0.951	WP_024547171.1	hypothetical protein	Synechococcus sp. NKBG15041c	100912
2666148	9	191	187-207:0.783;326-351:0.853;495-520:0.940;538-562:0.820;597-617:0.895;692-716:0.971;793-813:0.553;902-914:0.741;1006-1018:0.999	WP_015207731.1	hypothetical protein	Cylindrospermum stagnale PCC 7417	3735
2542243	9	212	112-136:0.614;160-181:0.963;253-276:0.828;298-322:0.951;391-414:0.753;437-457:0.661;478-499:0.873;565-592:0.999;1026-1046:0.766	WP_043468435.1	hypothetical protein	Arthrospira platensis NIES-39	3546
3125939	9	214	185-205:0.888;272-272:0.998;330-361:0.887;386-410:0.971;457-477:0.836;558-588:0.999;620-648:0.788;688-720:0.993;722-742:0.596	WP_017712567.1	hypothetical protein	Prochlorothrix hollandica PCC 9006	7273
2883684	9	200	124-144:0.815;196-228:0.962;277-281:0.998;353-380:0.991;388-411:0.977;438-459:0.996;469-490:0.706;494-514:0.570;542-565:0.739	WP_017320814.1	hypothetical protein	cyanobacterium PCC 7702	1530
3462001	9	233	217-237:0.671;351-372:0.985;444-464:0.580;581-602:0.997;615-648:0.980;710-736:0.957;752-775:0.902;842-878:0.998;975-999:0.970	WP_002740807.1	hypothetical protein	Microcystis aeruginosa DIANCHI905	3546
2757951	9	239	284-306:0.881;454-477:0.840;613-633:0.728;996-1036:0.998;1057-1079:0.767;1125-1145:0.996;1160-1181:0.651;1219-1256:0.997;1327-1352:0.848	WP_015185607.1	methyl-accepting chemotaxis protein	Microcoleus sp. PCC 7113	3641
3086443	9	192	184-204:0.629;314-342:0.981;372-394:0.945;490-496:0.802;567-594:0.998;685-708:0.974;761-781:0.612;783-806:0.784;996-1010:0.993	WP_015137410.1	hypothetical protein	Nostoc sp. PCC 7524	3735
3114025	9	224	158-176:0.998;360-380:0.569;505-546:0.983;680-704:0.957;826-849:0.788;1120-1145:0.871;1252-1272:0.582;1380-1404:0.859;1513-1533:0.534	WP_016866849.1	hypothetical protein	Fischerella muscicola PCC 7414	7008
2837095	9	202	136-165:0.998;235-255:0.529;286-310:0.950;341-362:0.895;566-587:0.737;1070-1077:0.929;1428-1448:0.636;1454-1476:0.934;1640-1669:0.852	WP_015221185.1	cell division protein FtsK	Cyanobacterium aponinum PCC 10605	24213
2841375	9	221	22-42:0.509;212-233:0.958;644-665:0.998;880-903:0.869;1014-1034:0.598;1182-1208:0.988;1313-1336:0.815;1440-1465:0.905;1617-1650:0.997	WP_015178010.1	sensor histidine kinase	Oscillatoria nigro-viridis PCC 7112	23059
2702766	9	216	63-84:0.985;130-154:0.891;164-187:0.923;225-240:0.998;277-304:0.998;316-341:0.971;366-392:0.709;681-701:0.502;703-729:0.983	WP_023071365.1	hypothetical protein	Leptolyngbya sp. Heron Island J	13494
3322834	9	201	407-427:0.750;555-556:0.973;664-687:0.732;793-817:0.759;865-889:0.915;924-948:0.937;1054-1075:0.819;1302-1328:0.983;1609-1638:0.998	WP_015133687.1	signal transduction histidine kinase	Leptolyngbya sp. PCC 7376	24494
2760294	9	220	245-269:0.995;674-694:0.509;816-841:0.980;848-868:0.501;1028-1056:0.998;1161-1181:0.663;1324-1344:0.556;1482-1513:0.997;1538-1561:0.979	WP_015143292.1	ATPase	Pleurocapsa sp. PCC 7327	5185
2494947	9	220	251-271:0.639;706-726:0.671;729-749:0.726;829-850:0.534;1052-1074:0.788;1344-1366:0.721;1636-1665:0.998;1772-1799:0.875;1898-1928:0.998	KYC40767.1	hypothetical protein	Scytonema hofmanni PCC 7110	3410
2711871	9	191	239-247:0.998;254-276:0.992;343-360:0.777;682-702:0.527;865-887:0.923;1261-1287:0.998;1300-1323:0.889;1462-1486:0.732;1504-1524:0.614	WP_010997902.1	ATPase	Nostoc sp. PCC 7120	5836
2656982	9	228	102-128:0.773;229-255:0.983;302-323:0.877;478-505:0.995;734-758:0.997;858-885:0.996;1158-1178:0.563;1206-1232:0.998;1428-1450:0.836	WP_015150397.1	PAS domain-containing protein	Oscillatoria acuminata PCC 6304	50759
2710830	9	235	250-271:0.897;634-654:0.759;668-694:0.987;758-779:0.781;813-859:0.998;1054-1081:0.998;1242-1262:0.566;1366-1386:0.683;1660-1685:0.998	WP_010996838.1	serine/threonine protein kinase	Nostoc sp. PCC 7120	4445
2512680	9	238	1-30:0.978;78-100:0.753;124-148:0.996;513-538:0.861;647-670:0.743;766-793:0.972;1038-1074:0.998;1176-1196:0.751;1350-1373:0.991	WP_012411332.1	sensor histidine kinase	Nostoc punctiforme PCC 73102	34409
2718253	9	227	123-145:0.864;281-285:0.907;513-539:0.915;649-671:0.822;769-797:0.862;906-933:0.983;1029-1056:0.998;1162-1197:0.982;1225-1252:0.926	WP_046814699.1	PAS domain-containing two-component system sensor histidine kinase/response regulator	Calothrix sp. 336/3	10026
2917423	9	222	57-81:0.980;224-252:0.998;445-447:0.887;620-647:0.969;814-855:0.998;901-905:0.935;943-971:0.962;1037-1075:0.996;1157-1178:0.660	WP_050045284.1	hypothetical protein	Tolypothrix bouteillei VB521301	3641
2982130	9	250	23-43:0.730;381-406:0.915;588-608:0.502;775-813:0.998;834-859:0.869;872-901:0.998;933-955:0.527;995-1032:0.980;1103-1128:0.986	WP_045054015.1	chemotaxis protein	Aliterella atlantica CENA595	3641
3345559	9	237	302-323:0.854;439-467:0.992;475-499:0.864;505-536:0.956;545-566:0.862;578-600:0.899;603-638:0.998;684-705:0.901;723-748:0.974	WP_013323069.1	hypothetical protein	Cyanothece sp. PCC 7822	22367
3539665	9	206	503-523:0.532;635-655:0.598;768-789:0.927;838-858:0.607;895-917:0.699;1027-1047:0.562;1146-1173:0.997;1359-1384:0.993;1650-1672:0.825	WP_015168810.1	PAS domain-containing protein	Synechococcus sp. PCC 7502	110437
2813859	9	158	56-78:0.823;191-203:0.907;275-295:0.511;309-330:0.715;372-381:0.991;435-456:0.872;496-517:0.980;595-597:0.997;613-634:0.968	WP_015118887.1	low-complexity protein	Rivularia sp. PCC 7116	40073
2658674	9	218	45-69:0.827;326-346:0.748;801-821:0.507;1235-1259:0.997;1268-1293:0.977;1301-1327:0.963;1367-1388:0.981;1491-1514:0.838;1523-1549:0.994	WP_015163247.1	capsular polysaccharide biosynthesis protein	Oscillatoria acuminata PCC 6304	12443
3110562	9	183	53-79:0.997;175-202:0.977;304-326:0.876;426-453:0.997;738-760:0.993;762-789:0.576;929-932:0.687;966-966:0.777;976-996:0.807	WP_011431345.1	histidine kinase	Synechococcus sp. JA-3-3Ab	25593
2644091	9	163	62-63:0.997;175-177:0.849;197-217:0.590;333-353:0.795;399-420:0.578;447-472:0.995;541-563:0.864;632-655:0.867;1108-1128:0.823	WP_016864061.1	hypothetical protein	Fischerella muscicola SAG 1427-1 = PCC 73103	25304
2859915	9	202	383-403:0.505;850-873:0.825;996-1017:0.537;1060-1093:0.995;1239-1259:0.717;1308-1328:0.597;1375-1395:0.540;1653-1682:0.996;1803-1810:0.945	WP_052338584.1	hypothetical protein	Planktothrix prolifica NIVA-CYA 406	10151
3198818	9	228	146-172:0.996;269-295:0.913;399-419:0.792;518-546:0.984;573-593:0.634;831-850:0.992;853-889:0.954;1007-1028:0.724;1061-1084:0.900	WP_011433372.1	histidine kinase	Synechococcus sp. JA-2-3B'a(2-13)	25593
2588857	9	201	383-403:0.505;850-873:0.825;996-1017:0.537;1061-1093:0.924;1095-1115:0.683;1240-1260:0.717;1376-1396:0.540;1654-1683:0.996;1804-1811:0.945	WP_052345265.1	hypothetical protein	Planktothrix rubescens NIVA-CYA 407	10151
3188460	9	201	383-403:0.505;850-873:0.825;996-1017:0.537;1061-1093:0.924;1095-1115:0.683;1240-1260:0.717;1376-1396:0.540;1654-1683:0.996;1804-1811:0.945	WP_051319451.1	hypothetical protein	Planktothrix agardhii NIVA-CYA 34	10151
2951742	9	204	89-109:0.659;382-402:0.523;532-546:0.996;670-671:0.996;771-800:0.962;1158-1185:0.992;1277-1307:0.900;1403-1432:0.994;1950-1975:0.996	WP_052288318.1	hypothetical protein	Lyngbya confervoides BDU141951	59187
2871070	9	215	36-65:0.996;251-273:0.758;290-310:0.753;379-418:0.966;433-457:0.772;581-612:0.915;664-690:0.812;738-747:0.961;770-776:0.920	WP_029633205.1	hypothetical protein	[Scytonema hofmanni] UTEX 2349	12587
2881048	9	201	383-403:0.505;850-873:0.825;996-1017:0.537;1061-1093:0.924;1095-1115:0.683;1240-1260:0.717;1376-1396:0.540;1654-1683:0.996;1804-1811:0.945	WP_051319451.1	hypothetical protein	Planktothrix mougeotii NIVA-CYA 405	10151
3248925	9	202	383-403:0.505;850-873:0.825;996-1017:0.537;1060-1093:0.995;1239-1259:0.717;1308-1328:0.597;1375-1395:0.540;1653-1682:0.996;1803-1810:0.945	WP_052338584.1	hypothetical protein	Planktothrix prolifica NIVA-CYA 98	10151
3384642	9	199	12-33:0.900;39-68:0.995;164-194:0.895;481-501:0.605;1069-1093:0.834;1147-1171:0.667;1329-1349:0.507;1438-1438:0.631;1457-1479:0.996	WP_058998412.1	hypothetical protein	Leptolyngbya sp. NIES-2104	101556
3290411	9	201	383-403:0.505;850-873:0.825;996-1017:0.537;1061-1093:0.924;1095-1115:0.683;1240-1260:0.717;1376-1396:0.540;1654-1683:0.996;1804-1811:0.945	WP_052331086.1	hypothetical protein	Planktothrix agardhii NIVA-CYA 56/3	10151
3031005	9	201	383-403:0.505;850-873:0.825;996-1017:0.537;1061-1093:0.924;1095-1115:0.683;1240-1260:0.717;1376-1396:0.540;1654-1683:0.996;1804-1811:0.945	WP_051319451.1	hypothetical protein	Planktothrix prolifica NIVA-CYA 540	10151
2933785	9	204	89-109:0.659;382-402:0.523;532-546:0.996;670-671:0.996;771-800:0.962;1158-1185:0.992;1277-1307:0.900;1403-1432:0.994;1950-1975:0.996	WP_052288318.1	hypothetical protein	Aphanocapsa montana BDHKU210001	59187
2749415	9	197	132-140:0.987;144-172:0.881;345-370:0.989;471-497:0.740;649-674:0.962;952-976:0.921;1084-1104:0.582;1210-1236:0.995;1366-1372:0.690	WP_026733887.1	histidine kinase	Fischerella sp. PCC 9605	7008
2512415	9	202	46-67:0.984;118-139:0.714;224-245:0.887;292-314:0.995;325-347:0.867;394-415:0.714;428-448:0.573;492-517:0.901;530-550:0.564	WP_041566392.1	tetratricopeptide repeat protein	Nostoc punctiforme PCC 73102	5991
3439442	9	221	105-130:0.995;133-154:0.528;187-210:0.890;221-248:0.960;257-282:0.956;326-347:0.750;391-413:0.827;431-456:0.990;479-502:0.950	WP_002799922.1	transporter	Microcystis aeruginosa PCC 9701	1096
2577693	9	220	181-201:0.696;483-509:0.979;516-542:0.995;554-576:0.845;586-607:0.773;618-645:0.985;655-678:0.900;915-939:0.984;1483-1505:0.952	WP_006634247.1	glycosyl transferase family 2	Microcoleus vaginatus FGP-2	10848
2538668	9	178	37-57:0.565;251-271:0.638;372-393:0.869;1098-1118:0.776;1231-1251:0.534;1283-1287:0.933;1314-1334:0.517;1355-1378:0.995;1398-1419:0.666	WP_041661475.1	hypothetical protein	Acaryochloris marina MBIC11017	36204
3075022	9	243	128-148:0.576;206-231:0.975;363-398:0.912;1933-1963:0.995;2436-2465:0.913;2829-2849:0.771;3184-3211:0.901;3287-3315:0.922;3669-3689:0.696	WP_019503036.1	hypothetical protein	Pseudanabaena sp. PCC 6802	16809
2498046	9	209	387-407:0.661;512-532:0.977;607-631:0.651;819-839:0.794;888-917:0.993;1072-1095:0.935;1200-1223:0.995;1230-1250:0.980;1548-1569:0.953	KYC36074.1	guanylate cyclase	Scytonema hofmanni PCC 7110	5644
2597975	9	219	87-107:0.610;200-236:0.995;278-302:0.701;332-355:0.809;471-491:0.753;557-582:0.933;738-758:0.508;843-864:0.886;907-928:0.960	WP_015223506.1	DNA polymerase I	Cyanobacterium stanieri PCC 7202	739
2910310	9	223	247-276:0.972;301-322:0.981;381-405:0.970;737-768:0.724;848-868:0.519;870-896:0.994;1484-1505:0.751;1520-1541:0.760;1761-1782:0.529	WP_036487461.1	hypothetical protein	Myxosarcina sp. GI1	5644
2709277	9	234	40-62:0.634;380-401:0.625;576-596:0.615;751-775:0.928;801-821:0.765;849-879:0.851;902-929:0.925;967-1005:0.994;1024-1047:0.886	WP_044522787.1	chemotaxis protein	Nostoc sp. PCC 7120	3641
2968384	9	217	4-24:0.674;92-116:0.973;197-217:0.544;271-295:0.992;773-802:0.972;810-839:0.994;895-915:0.723;1514-1536:0.887;1558-1578:0.771	WP_052486223.1	hypothetical protein	Scytonema tolypothrichoides VB-61278	42871
3087580	9	210	43-65:0.866;407-418:0.805;602-618:0.764;747-772:0.662;804-824:0.765;848-868:0.682;905-928:0.777;970-1008:0.994;1027-1053:0.968	WP_015138567.1	methyl-accepting chemotaxis protein	Nostoc sp. PCC 7524	3641
3154417	9	212	64-86:0.927;91-112:0.841;158-180:0.749;193-215:0.920;236-256:0.540;292-314:0.974;377-397:0.955;400-431:0.994;451-474:0.942	WP_044137928.1	transporter	Trichodesmium erythraeum 21-75	1096
3353983	9	203	153-155:0.994;426-456:0.967;472-492:0.680;740-761:0.774;804-829:0.958;838-863:0.958;872-897:0.887;906-927:0.621;940-965:0.894	WP_052588343.1	hypothetical protein	Leptolyngbya sp. PCC 7375	100452
3044928	9	214	442-465:0.956;662-668:0.896;817-838:0.993;858-881:0.862;897-919:0.660;929-953:0.731;1019-1057:0.989;1077-1097:0.575;1125-1153:0.719	WP_012596570.1	chemotaxis protein CheD	Cyanothece sp. PCC 8801	3775
3321113	9	217	27-47:0.739;55-94:0.993;212-233:0.538;432-459:0.960;660-680:0.565;761-781:0.593;810-830:0.684;887-908:0.993;1185-1205:0.738	WP_012308607.1	hypothetical protein	Synechococcus sp. PCC 7002	96585
2698103	9	220	135-155:0.564;176-201:0.882;222-247:0.673;268-293:0.673;312-339:0.973;411-431:0.933;503-523:0.953;745-769:0.993;956-981:0.992	WP_058184056.1	hypothetical protein	Mastigocoleus testarum BC008	3546
3394454	9	214	442-465:0.956;662-668:0.896;817-838:0.993;858-881:0.862;897-919:0.660;929-953:0.731;1019-1057:0.989;1077-1097:0.575;1125-1153:0.719	WP_012596570.1	chemotaxis protein CheD	Cyanothece sp. PCC 8802	3775
3141318	9	254	265-285:0.517;309-329:0.608;354-384:0.992;506-553:0.956;582-617:0.953;662-685:0.981;751-772:0.694;849-877:0.719;972-993:0.990	WP_006196554.1	hypothetical protein	Nodularia spumigena CCY9414	5403
2943236	9	202	237-257:0.552;453-475:0.934;491-514:0.863;770-794:0.976;893-919:0.987;989-992:0.575;1021-1048:0.979;1062-1082:0.682;1158-1186:0.992	WP_052324929.1	hypothetical protein	Hassallia byssoidea VB512170	6817
2544898	9	254	265-285:0.517;309-329:0.608;354-384:0.992;506-553:0.956;582-617:0.953;662-685:0.981;751-772:0.694;849-877:0.719;972-993:0.990	WP_006196554.1	hypothetical protein	Nodularia spumigena CCY9414	5403
2720832	9	235	40-68:0.977;392-405:0.963;550-581:0.969;616-636:0.620;648-675:0.991;709-731:0.726;773-811:0.992;827-853:0.869;876-897:0.510	WP_035154643.1	chemotaxis protein	Calothrix sp. 336/3	3641
3257887	9	196	262-282:0.551;395-421:0.945;657-682:0.992;834-854:0.714;858-878:0.611;1055-1061:0.948;1085-1111:0.886;1135-1155:0.619;1289-1313:0.926	WP_012627250.1	multi-sensor hybrid histidine kinase	Cyanothece sp. PCC 7425	8264
2803357	9	224	196-217:0.638;233-256:0.937;544-574:0.991;622-642:0.514;681-707:0.889;868-894:0.546;1302-1322:0.735;1446-1475:0.843;1481-1501:0.861	WP_015225130.1	multi-sensor hybrid histidine kinase	Halothece sp. PCC 7418	25924
2966646	9	208	127-148:0.850;403-424:0.966;450-473:0.819;495-516:0.855;541-562:0.977;631-656:0.916;720-740:0.582;762-788:0.991;790-811:0.975	WP_052486160.1	hypothetical protein	Scytonema tolypothrichoides VB-61278	3546
2814871	9	247	318-338:0.906;390-413:0.705;648-672:0.979;694-716:0.775;820-870:0.991;1369-1390:0.843;1520-1547:0.785;1711-1741:0.965;1766-1787:0.691	WP_015119913.1	ATPase	Rivularia sp. PCC 7116	4445
2537229	9	207	192-212:0.601;375-401:0.699;566-589:0.959;927-948:0.524;1139-1165:0.869;1378-1382:0.930;1559-1596:0.990;1761-1781:0.530;1827-1848:0.689	WP_012166391.1	diguanylate cyclase	Acaryochloris marina MBIC11017	37737
3343591	9	206	7-27:0.594;613-633:0.892;663-679:0.743;705-727:0.839;748-773:0.976;796-817:0.896;892-912:0.919;980-1006:0.990;1022-1049:0.973	WP_013321074.1	Clp domain-containing protein	Cyanothece sp. PCC 7822	3546
3280351	9	195	153-187:0.989;340-348:0.973;380-404:0.932;741-764:0.985;980-1004:0.980;1108-1130:0.752;1235-1255:0.554;1381-1390:0.990;1424-1446:0.786	WP_035984862.1	hypothetical protein	Leptolyngbya sp. KIOST-1	4645
3546201	9	230	387-410:0.979;566-586:0.679;738-760:0.726;763-784:0.663;806-833:0.778;868-897:0.990;965-1003:0.984;1023-1044:0.678;1077-1097:0.784	WP_017325964.1	hypothetical protein	Synechococcus sp. PCC 7336	3775
3217093	9	229	83-106:0.933;126-148:0.707;456-480:0.940;486-515:0.989;526-547:0.555;576-598:0.856;650-674:0.987;742-767:0.962;771-801:0.985	WP_015198586.1	hypothetical protein	Calothrix sp. PCC 6303	24938
3485295	9	172	255-276:0.686;778-788:0.971;826-856:0.966;1049-1071:0.825;1133-1158:0.961;1179-1199:0.581;1255-1258:0.989;1490-1510:0.781;1668-1680:0.959	WP_024969866.1	guanylate cyclase	Microcystis aeruginosa PCC 7005	3410
2814342	9	206	6-26:0.595;46-66:0.582;603-603:0.919;727-752:0.989;787-810:0.884;909-933:0.815;974-998:0.741;1623-1651:0.758;1706-1739:0.869	WP_015119370.1	NTPase (NACHT family)	Rivularia sp. PCC 7116	15858
3118358	9	178	420-441:0.702;571-587:0.630;696-722:0.986;890-913:0.989;961-962:0.979;1115-1137:0.740;1220-1240:0.574;1371-1391:0.860;1471-1491:0.626	WP_016873240.1	hypothetical protein	Chlorogloeopsis fritschii PCC 9212	27686
2795765	9	175	44-64:0.545;408-415:0.989;603-605:0.875;781-782:0.926;806-826:0.765;854-883:0.887;908-934:0.837;972-1010:0.970;1029-1052:0.965	WP_045870314.1	chemotaxis protein	Tolypothrix sp. PCC 7601	3641
2750540	9	179	144-164:0.670;220-242:0.971;257-279:0.637;392-419:0.989;969-971:0.955;1062-1084:0.981;1089-1116:0.934;1186-1195:0.983;1272-1291:0.550	WP_026734946.1	chemotaxis protein	Fischerella sp. PCC 9605	3641
2709775	9	162	132-153:0.737;176-197:0.894;214-236:0.679;282-283:0.989;324-347:0.988;366-387:0.582;415-418:0.908;446-467:0.689;477-497:0.689	WP_010995756.1	hypothetical protein	Nostoc sp. PCC 7120	1530
2711802	9	227	281-307:0.884;781-801:0.517;831-852:0.846;861-887:0.987;1246-1269:0.989;1381-1403:0.917;1532-1559:0.987;1716-1743:0.896;1900-1926:0.854	WP_010997834.1	serine/threonine protein kinase	Nostoc sp. PCC 7120	19277
3321997	9	198	150-171:0.718;501-522:0.741;625-649:0.729;653-675:0.799;697-717:0.521;726-759:0.989;790-810:0.766;877-881:0.910;907-931:0.841	WP_015132887.1	methyl-accepting chemotaxis sensory transducer	Leptolyngbya sp. PCC 7376	6035
2756524	9	173	34-56:0.586;106-107:0.757;217-237:0.877;260-260:0.928;373-394:0.764;398-421:0.895;543-573:0.975;603-628:0.989;663-685:0.564	WP_015184160.1	two-component system sensor histidine kinase/response regulator	Microcoleus sp. PCC 7113	3468
2503114	9	219	266-286:0.675;627-649:0.927;694-714:0.832;718-749:0.980;759-783:0.989;895-919:0.980;929-953:0.980;997-1021:0.980;1068-1089:0.892	WP_012264040.1	hypothetical protein	Microcystis aeruginosa NIES-843	6834
2628592	9	178	420-441:0.702;571-587:0.630;696-722:0.986;890-913:0.989;961-962:0.979;1115-1137:0.740;1220-1240:0.574;1371-1391:0.860;1471-1491:0.626	WP_016873240.1	hypothetical protein	Chlorogloeopsis fritschii PCC 6912	27686
2940070	9	286	658-683:0.988;887-907:0.556;955-989:0.984;1060-1100:0.857;1191-1217:0.857;1260-1308:0.988;1390-1424:0.950;1521-1541:0.712;1572-1602:0.984	WP_052325744.1	hypothetical protein	Hassallia byssoidea VB512170	13441
2614967	9	217	184-207:0.984;294-315:0.746;632-644:0.611;819-842:0.939;949-987:0.985;1099-1121:0.939;1226-1252:0.987;1403-1425:0.738;1431-1452:0.697	WP_052369394.1	hypothetical protein	Planktothrix agardhii NIVA-CYA 126/8	10573
2995785	9	226	194-214:0.565;366-389:0.960;555-575:0.819;605-635:0.765;651-673:0.666;707-729:0.719;771-809:0.987;828-850:0.892;875-895:0.513	WP_053455796.1	chemotaxis protein	Hapalosiphon sp. MRB220	3641
2772291	9	238	91-116:0.987;241-266:0.985;331-351:0.503;424-438:0.939;509-509:0.867;524-597:0.982;630-662:0.911;690-710:0.812;734-754:0.597	WP_006511823.1	methyl-accepting chemotaxis protein	Xenococcus sp. PCC 7305	43040
2656173	9	190	126-147:0.833;154-175:0.848;215-236:0.760;445-465:0.664;627-650:0.986;655-675:0.612;926-951:0.858;1192-1212:0.701;1536-1546:0.696	WP_015149602.1	PAS domain-containing protein	Oscillatoria acuminata PCC 6304	7008
2494359	9	223	33-59:0.884;198-220:0.909;387-413:0.985;595-595:0.898;620-645:0.921;661-688:0.968;716-743:0.925;781-819:0.970;838-861:0.864	KYC42492.1	chemotaxis protein	Scytonema hofmanni PCC 7110	3641
2758903	9	209	50-71:0.534;198-218:0.582;374-398:0.985;557-577:0.634;588-611:0.793;732-757:0.937;928-950:0.710;1046-1066:0.533;1077-1102:0.983	WP_015141863.1	hypothetical protein	Pleurocapsa sp. PCC 7327	39815
3504523	9	207	254-276:0.686;747-767:0.604;825-855:0.984;871-895:0.732;1135-1155:0.780;1177-1198:0.894;1244-1257:0.945;1487-1509:0.859;1617-1643:0.959	WP_061432206.1	guanylate cyclase	Microcystis aeruginosa NIES-88	3410
3064035	9	233	409-429:0.836;569-595:0.956;753-778:0.791;962-964:0.799;1107-1138:0.904;1212-1241:0.914;1265-1292:0.925;1330-1368:0.969;1387-1413:0.984	WP_016952359.1	hypothetical protein	Anabaena sp. PCC 7108	3641
3336817	9	225	3-28:0.973;109-139:0.950;552-576:0.631;1187-1207:0.531;1209-1230:0.667;1274-1294:0.506;1545-1570:0.982;1816-1836:0.567;2798-2829:0.979	WP_008275168.1	non-ribosomal peptide synthetase	Cyanothece sp. CCY0110	16487
3215192	9	153	211-236:0.949;616-617:0.920;803-803:0.965;1013-1014:0.815;1203-1224:0.835;1254-1274:0.765;1301-1322:0.817;1355-1378:0.923;1420-1452:0.981	WP_015196690.1	methyl-accepting chemotaxis sensory transducer	Calothrix sp. PCC 6303	3641
3001614	9	262	49-77:0.596;172-216:0.858;269-293:0.969;371-400:0.957;411-431:0.516;504-527:0.980;571-591:0.742;600-645:0.838;656-676:0.554	WP_054469747.1	chemotaxis protein	Planktothricoides sp. SR001	9760
3230472	9	183	337-337:0.843;886-906:0.501;1132-1152:0.833;1361-1381:0.791;1425-1449:0.959;2489-2513:0.948;3333-3355:0.979;3493-3513:0.747;3557-3581:0.957	WP_017308661.1	non-ribosomal peptide synthetase	Fischerella sp. PCC 9339	5732
2604259	9	194	276-297:0.874;491-511:0.757;592-616:0.946;898-901:0.900;990-1022:0.969;1179-1201:0.730;1255-1275:0.601;1808-1828:0.945;1969-1992:0.974	WP_015217806.1	signal transduction protein with Nacht domain	Anabaena cylindrica PCC 7122	104370
3492746	9	203	2-23:0.955;447-470:0.788;1140-1165:0.974;1417-1438:0.887;1708-1729:0.728;1793-1814:0.813;2592-2612:0.549;2960-2982:0.904;2996-3016:0.721	WP_043695298.1	hypothetical protein	Synechococcus sp. KORDI-49	107680
2853064	9	218	127-156:0.960;321-341:0.667;516-537:0.870;749-773:0.963;949-972:0.941;1060-1081:0.809;1202-1247:0.974;1377-1398:0.693;1428-1433:0.936	WP_017303589.1	hypothetical protein	Spirulina subsalsa PCC 9445	58295
3165068	9	208	254-276:0.686;746-771:0.971;825-854:0.857;1135-1155:0.766;1178-1198:0.536;1244-1257:0.906;1487-1509:0.859;1617-1643:0.959;1657-1679:0.676	WP_046660687.1	guanylate cyclase	Microcystis aeruginosa NIES-2549	3410
3233839	9	207	244-265:0.610;272-293:0.610;300-321:0.610;328-349:0.610;356-377:0.610;384-405:0.610;412-433:0.610;440-461:0.718;487-517:0.971	WP_017312214.1	hypothetical protein	Fischerella sp. PCC 9339	11995
2841257	9	197	142-163:0.724;176-197:0.937;244-265:0.934;278-299:0.934;312-333:0.630;379-400:0.543;412-433:0.863;446-467:0.970;482-502:0.697	WP_015177892.1	hypothetical protein	Oscillatoria nigro-viridis PCC 7112	6736
2513624	9	202	198-218:0.619;383-405:0.766;576-600:0.791;778-779:0.836;803-823:0.765;862-880:0.897;904-931:0.901;969-1007:0.970;1026-1049:0.926	WP_012412243.1	chemotaxis protein	Nostoc punctiforme PCC 73102	3641
2601027	9	199	133-154:0.835;178-198:0.765;215-236:0.692;259-279:0.503;326-347:0.819;398-419:0.905;447-468:0.965;473-498:0.713;555-575:0.561	WP_015214678.1	hypothetical protein	Anabaena cylindrica PCC 7122	1530
3123813	9	200	23-44:0.778;164-187:0.965;200-220:0.606;268-289:0.890;302-323:0.921;336-356:0.606;370-390:0.624;472-493:0.861;503-527:0.801	WP_052746294.1	hypothetical protein	Prochlorothrix hollandica PCC 9006	6736
3276232	9	217	223-245:0.773;269-292:0.964;360-384:0.946;407-427:0.616;456-476:0.540;591-611:0.888;617-646:0.665;679-704:0.902;817-842:0.627	WP_019497704.1	hypothetical protein	Calothrix sp. PCC 7103	3546
3216985	9	215	91-114:0.939;286-306:0.787;371-391:0.548;480-508:0.940;564-584:0.515;604-628:0.936;648-670:0.935;738-763:0.962;771-795:0.938	WP_051036798.1	hypothetical protein	Calothrix sp. PCC 6303	17355
3343364	9	194	96-116:0.647;249-265:0.958;288-311:0.783;353-373:0.535;579-600:0.714;810-830:0.632;863-886:0.927;893-914:0.913;929-950:0.951	WP_013320847.1	DNA polymerase I	Cyanothece sp. PCC 7822	739
3414986	9	207	255-277:0.686;748-768:0.604;826-855:0.611;1049-1073:0.933;1136-1156:0.766;1245-1258:0.906;1488-1510:0.859;1618-1644:0.953;1658-1680:0.676	WP_002794215.1	serine/threonine protein kinase	Microcystis aeruginosa PCC 9808	3410
2669890	9	197	172-192:0.683;627-651:0.739;719-739:0.745;751-771:0.853;878-898:0.592;949-970:0.629;1044-1064:0.565;1169-1190:0.712;1263-1285:0.785	WP_051056211.1	hypothetical protein	Cylindrospermum stagnale PCC 7417	8474
2513321	9	218	806-826:0.543;848-869:0.617;888-909:0.617;928-952:0.837;965-992:0.793;1005-1032:0.793;1045-1069:0.793;1085-1109:0.793;1168-1189:0.617	WP_012411942.1	hypothetical protein	Nostoc punctiforme PCC 73102	5820
3628040	8	170	87-107:0.722;125-145:0.612;434-454:0.896;532-534:1.000;548-580:1.000;603-623:0.865;785-813:0.876;832-852:0.742	WP_025945014.1	ATPase AAA	Prochlorococcus sp. scB241_528K19	2152
3229509	8	206	271-293:1.000;295-326:1.000;606-626:0.808;805-827:0.644;1323-1344:0.768;1528-1555:0.955;2462-2496:1.000;2557-2578:0.651	WP_017307622.1	hypothetical protein	Fischerella sp. PCC 9339	8769
3004162	8	195	389-409:0.508;914-938:0.662;1305-1325:0.630;1670-1690:0.522;1949-1977:1.000;1990-2019:0.999;2123-2149:0.973;2167-2187:0.921	WP_054465117.1	hypothetical protein	Planktothricoides sp. SR001	63186
3056289	8	198	271-293:1.000;295-326:1.000;483-503:0.515;606-626:0.808;808-830:0.644;1370-1390:0.766;1536-1557:0.570;2465-2499:1.000	WP_062243162.1	hypothetical protein	Fischerella sp. NIES-3754	8769
2991595	8	220	205-227:0.802;231-261:0.925;263-302:1.000;323-364:0.994;371-391:0.731;399-435:1.000;472-492:0.999;544-548:1.000	WP_052276502.1	chromosome partitioning protein ParA	Microcystis panniformis FACHB-1757	16325
3337572	8	206	124-146:0.780;345-365:0.632;403-424:0.941;525-552:0.992;775-803:1.000;909-943:0.969;973-999:0.699;1018-1038:0.502	WP_008274221.1	Multi-sensor Hybrid Histidine Kinase	Cyanothece sp. CCY0110	10026
3501410	8	176	41-62:0.902;272-303:1.000;306-326:0.598;439-466:0.987;505-506:0.856;586-612:0.981;762-782:0.888;786-808:0.996	WP_061430692.1	GTPase	Microcystis aeruginosa NIES-88	7091
2907254	8	198	270-294:0.957;740-758:1.000;805-830:0.994;858-881:0.794;1001-1028:1.000;1186-1206:0.840;1306-1337:1.000;1740-1762:0.937	WP_052055516.1	hypothetical protein	Myxosarcina sp. GI1	34210
2560020	8	159	248-269:0.868;382-402:0.550;818-839:0.807;1052-1073:0.571;1138-1158:0.650;1246-1261:0.761;1362-1384:0.839;1552-1563:1.000	WP_011321158.1	serine/threonine protein kinase	Anabaena variabilis ATCC 29413	3999
3346150	8	169	256-276:0.568;597-618:0.782;714-746:0.716;843-850:0.939;881-902:0.995;1053-1079:0.996;1238-1249:0.867;1535-1558:1.000	WP_013323641.1	serine/threonine protein kinase	Cyanothece sp. PCC 7822	5185
2608495	8	177	127-150:0.990;421-450:0.989;504-525:0.998;559-580:0.626;642-663:0.764;723-724:1.000;838-864:0.999;970-997:0.994	WP_017300815.1	hypothetical protein	Nodosilinea nodulosa PCC 7104	33800
2562457	8	184	85-111:0.954;131-157:0.878;168-199:0.997;224-248:0.804;348-370:0.787;468-500:1.000;796-805:0.998;921-927:0.977	WP_039933581.1	histidine kinase	Arthrospira maxima CS-328	14785
2636406	8	193	325-349:1.000;440-446:0.993;458-478:0.585;483-516:0.841;555-575:0.891;618-647:0.977;660-685:0.970;689-717:0.919	WP_009459930.1	outer membrane efflux protein	Fischerella thermalis PCC 7521	1096
2564264	8	221	301-331:1.000;473-494:0.820;497-527:0.990;631-668:0.999;777-797:0.523;840-862:0.881;902-922:0.626;1031-1064:0.994	WP_006669124.1	diguanylate cyclase	Arthrospira maxima CS-328	13106
3270380	8	155	172-192:0.677;405-410:0.993;502-527:0.994;615-627:1.000;677-697:0.797;699-724:0.988;864-892:0.899;1012-1024:0.989	WP_026093089.1	hypothetical protein	Calothrix sp. PCC 7103	5403
2856951	8	203	198-226:1.000;233-259:0.997;382-402:0.763;413-438:0.998;446-472:1.000;480-505:0.999;518-540:0.590;549-572:0.891	WP_043936906.1	hypothetical protein	Planktothrix prolifica NIVA-CYA 406	7389
3599437	8	185	45-65:0.524;251-278:0.925;362-383:0.668;389-409:0.541;412-435:1.000;446-466:0.691;678-699:0.925;724-749:0.929	WP_030006722.1	Clp protease ClpX	Synechococcus sp. NKBG042902	673
3289619	8	203	198-226:1.000;233-259:0.997;382-402:0.763;413-438:0.998;446-472:1.000;480-505:0.999;518-540:0.590;549-572:0.891	WP_052331022.1	hypothetical protein	Planktothrix agardhii NIVA-CYA 56/3	7389
2796490	8	180	275-304:1.000;384-417:1.000;620-645:0.961;719-722:0.983;785-807:1.000;906-926:0.582;1009-1029:0.830;1041-1061:0.516	WP_045871068.1	serine/threonine protein kinase	Tolypothrix sp. PCC 7601	18167
3155151	8	178	9-39:0.936;106-121:0.963;154-174:0.513;231-264:1.000;292-313:0.990;355-380:0.909;447-470:0.982;502-505:1.000	WP_047164106.1	hypothetical protein	Trichodesmium erythraeum 21-75	48034
2653074	8	223	208-253:1.000;255-278:0.923;284-309:0.968;311-337:1.000;352-372:0.675;374-394:0.528;397-417:0.711;485-521:1.000	WP_015146505.1	HlyD family secretion protein	Oscillatoria acuminata PCC 6304	4702
2657189	8	152	65-65:0.621;839-859:0.558;1028-1056:1.000;1062-1082:0.903;1141-1163:0.964;1181-1206:0.998;1208-1234:0.999;1261-1264:0.993	WP_015150602.1	hypothetical protein	Oscillatoria acuminata PCC 6304	55549
3184030	8	227	306-341:0.999;513-543:0.863;679-687:0.998;794-824:1.000;924-949:0.999;1245-1282:1.000;1374-1405:0.987;1433-1456:0.695	WP_006617061.1	histidine kinase	Arthrospira platensis C1	9478
3238726	8	177	157-184:1.000;252-272:0.525;281-301:0.612;314-344:0.662;400-401:0.988;446-474:0.987;487-508:0.717;533-555:0.682	WP_015955482.1	transporter	Cyanothece sp. PCC 7424	1096
3379642	8	280	206-255:1.000;261-295:0.999;305-325:0.521;328-370:1.000;395-426:1.000;428-484:1.000;486-506:0.548;631-651:0.730	WP_002790118.1	hypothetical protein	Microcystis aeruginosa PCC 9807	2145
2770463	8	202	67-89:0.947;153-179:1.000;267-289:1.000;370-401:0.996;451-474:0.942;533-560:1.000;657-679:0.981;739-760:0.832	WP_006509890.1	two-component system sensor histidine kinase/response regulator	Xenococcus sp. PCC 7305	6262
2842974	8	235	95-122:1.000;139-163:0.730;172-205:0.996;220-246:0.998;262-287:0.959;290-313:0.943;338-376:0.985;388-419:0.943	WP_015179555.1	LPS biosynthesis protein	Oscillatoria nigro-viridis PCC 7112	2581
3685723	8	355	19-45:0.911;54-78:0.947;83-104:0.933;121-143:0.993;153-211:0.999;416-416:0.651;429-476:0.986;501-650:1.000	WP_025979504.1	chromosome segregation protein SMC	Prochlorococcus sp. scB243_498B23	521
3034110	8	227	306-341:0.999;513-543:0.863;679-687:0.998;794-824:1.000;924-949:0.999;1245-1282:1.000;1374-1405:0.987;1433-1456:0.695	WP_046321038.1	histidine kinase	Arthrospira sp. TJSD091	9478
3604237	8	196	87-107:0.722;125-145:0.567;437-457:0.896;490-541:1.000;544-577:1.000;599-619:0.865;804-808:0.998;828-848:0.742	WP_025933022.1	ATPase AAA	Prochlorococcus sp. scB243_498A3	2152
3259028	8	144	146-188:0.999;280-307:0.999;729-730:0.909;865-867:0.885;1008-1009:0.994;1132-1133:0.986;1245-1278:1.000;1387-1416:1.000	WP_012628420.1	signal transduction histidine kinase	Cyanothece sp. PCC 7425	50170
2542226	8	198	207-231:0.991;486-510:0.972;533-553:0.588;575-597:0.834;666-687:0.855;748-778:1.000;794-819:1.000;1174-1198:0.998	WP_014276116.1	hypothetical protein	Arthrospira platensis NIES-39	3546
2581285	8	358	251-284:0.991;421-442:1.000;565-566:1.000;734-856:0.999;858-920:1.000;928-971:0.999;1013-1035:1.000;1037-1083:1.000	WP_009554297.1	condensin subunit Smc	Oscillatoriales cyanobacterium JSC-12	521
3465711	8	181	41-62:0.902;269-302:1.000;306-326:0.605;439-466:0.987;505-506:0.856;587-613:0.886;758-782:0.797;786-807:0.900	WP_002748958.1	hypothetical protein	Microcystis aeruginosa DIANCHI905	7091
2765073	8	186	85-106:1.000;149-173:0.941;241-246:0.955;347-369:0.756;522-556:0.998;962-982:0.744;1098-1123:1.000;1196-1223:1.000	WP_015188491.1	multi-sensor signal transduction histidine kinase	Gloeocapsa sp. PCC 7428	12010
2830323	8	203	269-289:0.768;493-520:0.998;555-586:0.985;588-613:0.935;685-716:1.000;763-784:0.795;788-810:0.810;891-909:0.915	WP_015159904.1	hypothetical protein	Chamaesiphon minutus PCC 6605	5403
2822964	8	226	37-62:0.657;217-241:0.965;273-305:1.000;416-440:0.878;573-616:1.000;687-708:0.544;755-785:0.977;793-812:0.996	WP_008180586.1	hypothetical protein	Moorea producens 3L	7091
3042397	8	228	34-62:0.997;83-125:0.965;132-174:0.998;181-223:0.987;276-281:0.947;288-312:0.712;334-361:0.993;399-409:1.000	WP_012594007.1	chromosome segregation ATPase	Cyanothece sp. PCC 8801	42478
3546517	8	170	277-297:0.572;523-523:0.996;764-787:0.779;828-846:0.973;952-975:0.996;1015-1050:1.000;1308-1328:0.879;1353-1376:0.929	WP_026100951.1	hypothetical protein	Synechococcus sp. PCC 7336	110882
3337609	8	183	25-45:0.504;85-105:0.890;125-146:0.754;254-276:0.904;318-339:0.537;500-535:1.000;575-576:0.992;774-809:0.989	WP_008274261.1	chaperone protein ClpB	Cyanothece sp. CCY0110	354
3164513	8	208	97-119:0.974;181-206:0.977;219-241:0.895;264-293:0.986;364-384:0.515;423-450:1.000;452-476:0.985;482-513:0.993	WP_047155743.1	SMC domain-containing protein	Trichodesmium erythraeum 21-75	2171
3095949	8	189	63-88:0.997;114-142:1.000;220-241:0.987;289-311:1.000;350-380:0.960;408-430:0.977;475-485:0.998;490-513:0.994	WP_036260192.1	hypothetical protein	Mastigocoleus testarum BC008	73258
2822998	8	192	13-33:0.800;661-703:1.000;721-747:0.865;775-802:0.693;819-843:0.752;880-903:0.705;949-951:0.773;977-997:0.536	WP_008180681.1	methyl-accepting chemotaxis protein	Moorea producens 3L	1458
2985119	8	181	205-227:0.889;276-296:0.554;338-345:0.767;429-455:1.000;472-498:0.888;523-543:0.550;546-567:0.812;637-668:0.997	WP_046276843.1	hypothetical protein	Limnoraphis robusta CS-951	9514
3596548	8	181	155-175:0.520;230-254:0.996;397-422:1.000;470-490:0.848;503-523:0.769;638-655:0.997;666-693:0.996;838-858:0.569	WP_006852392.1	DNA recombination protein RecF	Synechococcus sp. WH 8016	7840
2856169	8	235	128-172:0.997;459-481:0.831;516-543:0.879;713-733:0.904;764-790:0.935;892-924:0.999;1025-1049:0.996;1155-1187:1.000	WP_017306948.1	hypothetical protein	Spirulina subsalsa PCC 9445	139030
3173764	8	157	241-255:1.000;325-358:1.000;392-402:0.999;506-527:0.969;542-572:1.000;614-634:0.616;723-723:0.999;739-760:0.816	WP_011130243.1	ABC transporter	Prochlorococcus marinus str. MIT 9313	7840
2681919	8	201	47-47:0.608;199-220:0.918;984-1015:0.995;1150-1186:0.993;1211-1231:0.586;1275-1300:1.000;1368-1406:1.000;1479-1501:0.832	WP_015193968.1	methyl-accepting chemotaxis sensory transducer	Stanieria cyanosphaera PCC 7437	3641
2923183	8	196	188-210:0.906;318-345:0.998;586-609:0.952;670-690:0.540;700-723:0.954;762-788:0.623;889-909:0.663;999-1026:1.000	WP_039717331.1	hypothetical protein	Scytonema millei VB511283	3735
3531472	8	175	77-104:0.923;141-142:1.000;144-175:0.999;308-309:1.000;325-365:1.000;367-389:0.609;428-451:0.805;507-529:0.950	WP_015123688.1	hypothetical protein	Synechococcus sp. PCC 6312	1617
3271511	8	153	294-296:1.000;380-383:1.000;467-493:0.999;531-556:0.915;577-600:1.000;688-696:1.000;752-772:0.627;801-839:0.998	WP_019492777.1	exonuclease SbcC	Calothrix sp. PCC 7103	1355
3640356	8	214	55-82:0.995;147-168:0.766;250-272:0.951;408-430:0.984;494-524:0.999;551-572:0.981;728-751:0.805;767-807:1.000	WP_025952534.1	chaperone protein ClpB	Prochlorococcus sp. scB243_495P20	354
2579217	8	202	1-21:0.813;108-148:1.000;244-270:1.000;407-428:0.913;534-554:0.776;623-649:0.991;682-703:0.926;713-733:0.761	WP_006632345.1	hypothetical protein	Microcoleus vaginatus FGP-2	9792
2579138	8	247	212-261:1.000;266-298:0.992;330-334:0.913;351-372:0.951;396-430:0.998;432-486:1.000;490-511:0.822;631-655:0.990	WP_006632970.1	DNA sulfur modification protein DndD	Microcoleus vaginatus FGP-2	2145
3476604	8	183	41-62:0.902;269-302:1.000;306-326:0.605;439-466:0.987;505-506:0.856;587-613:0.886;758-782:0.797;786-809:0.974	WP_016515474.1	GTPase	Microcystis aeruginosa SPC777	7091
2754548	8	163	24-44:0.763;84-113:0.989;148-148:0.971;255-276:0.856;499-535:1.000;575-576:0.925;733-754:0.814;781-808:0.824	WP_015182149.1	chaperone protein ClpB	Microcoleus sp. PCC 7113	354
2996018	8	151	241-247:1.000;319-355:0.990;700-703:0.955;706-726:0.508;880-886:0.942;1250-1279:0.998;1285-1308:0.889;1511-1531:0.522	WP_053456030.1	ATPase	Hapalosiphon sp. MRB220	5836
2883464	8	182	499-519:0.752;631-662:1.000;738-758:0.537;870-890:0.846;938-958:0.634;1040-1060:0.535;1146-1167:0.633;1217-1239:0.651	WP_026101413.1	hypothetical protein	cyanobacterium PCC 7702	18578
2769233	8	166	66-90:0.740;123-123:1.000;152-184:1.000;224-227:0.955;229-259:0.951;478-480:0.646;564-566:1.000;571-636:1.000	WP_006508563.1	putative low-complexity protein	Xenococcus sp. PCC 7305	129447
2590588	8	194	188-210:0.906;318-345:0.997;586-609:0.952;664-690:0.913;700-723:0.954;762-788:0.623;910-922:0.663;999-1026:1.000	WP_015152515.1	hypothetical protein	Chroococcidiopsis thermalis PCC 7203	3735
3359373	8	232	308-328:0.512;1280-1300:0.556;1319-1345:0.927;1647-1672:0.800;2608-2629:0.921;3284-3327:1.000;3429-3478:1.000;3543-3563:0.556	WP_006519395.1	hypothetical protein	Leptolyngbya sp. PCC 7375	100616
2724569	8	128	116-141:0.952;166-189:0.840;238-241:1.000;309-330:0.729;502-502:1.000;650-665:0.995;804-825:0.863;851-863:0.896	WP_017716646.1	hypothetical protein	Oscillatoria sp. PCC 10802	31705
3454470	8	191	25-45:0.792;85-105:0.791;134-154:0.574;254-276:0.904;318-339:0.537;499-532:1.000;554-577:1.000;731-755:0.948	WP_002734039.1	chaperone protein ClpB	Microcystis aeruginosa TAIHU98	354
3135398	8	194	22-42:0.851;91-111:0.695;151-172:0.795;295-315:0.675;570-590:0.525;728-752:0.981;779-814:1.000;991-1017:0.961	WP_028091440.1	type II restriction endonuclease	Dolichospermum circinale AWQC131C	5890
2835387	8	233	34-55:0.949;217-249:1.000;259-292:0.999;307-333:0.999;340-360:0.517;379-416:1.000;418-450:0.994;547-571:0.983	WP_015219479.1	capsular exopolysaccharide family protein	Cyanobacterium aponinum PCC 10605	1746
2925882	8	195	380-404:0.924;464-496:1.000;602-623:0.999;661-689:0.999;691-716:0.859;759-787:0.996;789-817:0.764;1013-1014:1.000	WP_039717797.1	hypothetical protein	Scytonema millei VB511283	5403
2840196	8	165	108-134:1.000;189-214:1.000;245-245:1.000;260-282:0.810;287-307:0.770;313-334:0.788;339-361:0.993;365-386:0.875	WP_015176879.1	efflux transporter RND family, MFP subunit	Oscillatoria nigro-viridis PCC 7112	3936
2688168	8	197	3-34:1.000;54-91:1.000;219-253:0.982;348-369:0.683;480-515:1.000;639-647:0.962;778-778:0.991;816-839:0.984	WP_017289854.1	hypothetical protein	Leptolyngbya boryana PCC 6306	52485
3023298	8	190	84-110:1.000;257-279:0.887;416-438:0.974;445-469:0.928;477-503:0.999;512-534:0.972;560-580:0.845;791-811:0.640	WP_039204375.1	ATPase AAA	Aphanizomenon flos-aquae 2012/KM1/D3	1720
3272178	8	168	134-148:1.000;191-222:1.000;226-250:0.993;255-284:0.994;352-354:0.992;399-414:0.933;539-561:0.958;605-628:0.887	WP_019493480.1	hypothetical protein	Calothrix sp. PCC 7103	3319
3112996	8	199	81-101:0.882;564-587:0.905;616-652:1.000;730-751:0.693;768-792:0.752;832-858:0.703;876-897:0.818;926-946:0.536	WP_016865710.1	chemotaxis protein	Fischerella muscicola PCC 7414	1458
2661348	8	152	365-387:0.670;399-423:0.973;467-500:0.792;692-714:0.523;731-753:0.699;987-988:0.998;1065-1065:1.000;1369-1389:0.613	WP_017316567.1	hypothetical protein	Mastigocladopsis repens PCC 10914	11558
2813367	8	150	130-150:0.505;294-305:0.854;309-338:0.997;476-486:1.000;618-638:0.663;776-776:1.000;866-895:0.998;930-953:0.963	WP_015118394.1	PAS domain-containing protein	Rivularia sp. PCC 7116	33529
2864571	8	197	168-192:0.979;317-341:0.945;385-405:0.830;444-468:0.991;564-591:0.991;718-734:1.000;851-874:0.985;991-1022:0.974	WP_023067640.1	hybrid sensor histidine kinase/response regulator	Lyngbya aestuarii BL J	139666
2871311	8	169	465-479:0.969;657-667:0.930;680-700:0.528;723-743:0.558;833-857:0.996;867-895:1.000;1047-1072:0.994;1080-1100:0.925	WP_051502899.1	hypothetical protein	[Scytonema hofmanni] UTEX 2349	141121
2721266	8	185	235-275:0.999;371-384:1.000;467-493:0.998;530-557:0.952;622-627:1.000;663-690:0.981;772-772:0.996;800-839:1.000	WP_035155441.1	exonuclease SbcC	Calothrix sp. 336/3	1355
3049865	8	183	302-322:0.621;464-486:0.566;549-550:1.000;565-587:0.993;895-915:0.545;920-940:0.757;1015-1061:1.000;1207-1231:0.819	WP_019503234.1	hypothetical protein	Pleurocapsa sp. PCC 7319	6093
3333354	8	196	49-71:0.943;170-191:0.674;317-339:0.930;346-371:0.889;409-441:0.964;500-530:1.000;570-579:0.999;632-659:0.999	WP_008278904.1	glycosyltransferase	Cyanothece sp. CCY0110	98393
3580807	8	178	87-107:0.722;125-145:0.567;164-188:0.724;437-457:0.896;533-576:1.000;599-619:0.865;805-808:0.999;828-848:0.742	WP_025922809.1	ATPase AAA	Prochlorococcus sp. scB243_495D8	2152
3017113	8	292	260-278:0.998;305-372:1.000;545-558:1.000;752-784:0.992;816-849:0.997;870-910:1.000;970-986:0.994;1016-1081:0.999	WP_058867977.1	hypothetical protein	Oscillatoriales cyanobacterium MTP1	32168
2665631	8	195	84-104:0.675;117-139:0.854;166-197:0.930;202-222:0.568;241-261:0.504;277-297:0.528;452-478:0.911;505-533:1.000	WP_041233018.1	hypothetical protein	Cylindrospermum stagnale PCC 7417	2389
2748134	8	180	26-46:0.509;49-73:0.965;85-105:0.630;125-146:0.562;255-276:0.897;513-531:1.000;557-577:0.957;780-808:0.766	WP_026733054.1	ATPase AAA	Fischerella sp. PCC 9605	1720
3218724	8	223	47-71:0.968;79-99:0.603;130-160:0.898;193-226:0.998;229-251:0.981;255-279:0.895;290-317:1.000;359-394:0.977	WP_015200245.1	WD40 repeat-containing protein	Calothrix sp. PCC 6303	6829
3108592	8	305	1-31:1.000;35-69:1.000;126-127:1.000;157-189:1.000;211-244:1.000;246-311:1.000;317-355:1.000;388-452:1.000	WP_011429262.1	hypothetical protein	Synechococcus sp. JA-3-3Ab	45649
2996432	8	179	37-64:0.996;81-110:0.996;127-157:0.994;173-203:0.999;221-243:0.943;287-298:0.979;391-392:1.000;882-903:0.607	WP_053456398.1	hypothetical protein	Hapalosiphon sp. MRB220	3546
3190123	8	195	301-329:1.000;451-484:0.888;640-673:0.996;764-794:0.994;1031-1063:0.989;1191-1194:1.000;1300-1308:0.985;1321-1341:0.606	WP_026793696.1	hypothetical protein	Planktothrix agardhii NIVA-CYA 34	15168
3546200	8	197	55-85:1.000;139-159:0.724;833-837:0.984;896-918:0.740;959-982:0.813;1018-1057:0.996;1076-1099:0.989;1124-1152:0.829	WP_051039802.1	hypothetical protein	Synechococcus sp. PCC 7336	12315
2776023	8	189	189-197:1.000;430-454:0.695;586-598:0.999;697-722:0.985;818-844:0.965;992-1020:0.966;1110-1148:0.999;1368-1388:0.599	WP_009784854.1	two-component hybrid sensor and regulator	Lyngbya sp. PCC 8106	19689
3332482	8	198	81-101:0.692;563-586:0.905;616-651:1.000;729-750:0.693;767-791:0.752;831-857:0.703;875-896:0.818;925-945:0.536	WP_009454481.1	chemotaxis protein	Fischerella sp. JSC-11	1458
2778325	8	195	553-575:0.915;692-740:1.000;837-861:0.998;960-988:0.997;1144-1165:0.767;1249-1250:1.000;1327-1348:0.773;1683-1705:0.863	WP_009782111.1	sensory transduction histidine kinase	Lyngbya sp. PCC 8106	5494
3457983	8	281	206-255:1.000;261-295:0.999;305-325:0.558;331-374:1.000;395-426:1.000;428-484:1.000;486-506:0.548;631-651:0.730	WP_002740195.1	DNA sulfur modification protein DndD	Microcystis aeruginosa TAIHU98	2145
3273057	8	210	420-442:0.700;548-569:0.685;671-699:0.998;798-821:0.969;1188-1215:1.000;1313-1335:0.702;1549-1577:0.947;1686-1717:1.000	WP_019494409.1	PAS domain-containing two-component system sensor histidine kinase	Calothrix sp. PCC 7103	10803
3266892	8	190	1-21:0.504;35-57:0.983;135-157:0.880;276-297:0.959;319-346:0.834;461-483:0.987;542-569:1.000;571-592:0.994	WP_051206560.1	hypothetical protein	Fischerella sp. PCC 9431	3546
2967154	8	161	323-335:0.941;337-359:0.536;407-419:0.893;820-821:1.000;900-923:0.598;1416-1450:0.970;1453-1496:1.000;1585-1591:0.982	WP_048870722.1	hypothetical protein	Scytonema tolypothrichoides VB-61278	55709
3364164	8	187	278-299:0.564;594-616:0.890;618-638:0.513;642-664:0.946;677-699:1.000;815-837:0.651;884-904:0.640;1191-1221:1.000	WP_021832627.1	hypothetical protein	Crocosphaera watsonii WH 0005	6834
2851348	8	224	41-61:0.535;439-439:0.997;446-485:1.000;498-532:0.988;558-578:0.660;589-610:0.872;631-673:0.994;681-721:0.988	WP_007357988.1	hypothetical protein	Kamptonema formosum PCC 6407	58140
2688633	8	254	48-80:0.666;116-151:1.000;153-192:1.000;236-263:0.999;291-324:1.000;335-363:0.673;365-396:1.000;491-512:0.811	WP_017290336.1	hypothetical protein	Leptolyngbya boryana PCC 6306	13494
3029423	8	220	804-826:0.814;932-961:1.000;1123-1150:0.993;1158-1188:0.977;1793-1819:0.921;1908-1924:1.000;1985-2005:0.643;2103-2145:1.000	WP_026794450.1	hypothetical protein	Planktothrix prolifica NIVA-CYA 540	9200
2910069	8	194	59-84:0.998;134-155:0.719;322-347:0.933;370-390:0.533;436-476:0.998;509-510:0.963;543-566:0.806;600-631:1.000	WP_052055926.1	hypothetical protein	Myxosarcina sp. GI1	12517
3587771	8	178	241-255:1.000;322-358:1.000;382-402:0.989;506-527:0.920;542-566:0.999;600-634:0.940;723-723:0.999;739-760:0.816	WP_011825975.1	ABC transporter	Prochlorococcus marinus str. MIT 9303	7840
2744162	8	203	555-575:0.677;604-641:1.000;665-685:0.677;713-739:0.626;757-781:0.752;821-847:0.703;864-886:0.818;915-935:0.536	WP_017654176.1	hypothetical protein	Microchaete sp. PCC 7126	1458
2902515	8	191	272-292:0.639;485-508:0.995;567-591:0.998;648-672:0.852;681-705:0.979;779-802:0.911;881-903:0.921;984-1007:1.000	WP_007355886.1	hypothetical protein	[Oscillatoria] sp. PCC 6506	3735
2588676	8	195	196-221:0.901;243-263:0.834;267-290:0.999;359-382:0.739;393-417:0.753;553-573:0.889;577-600:0.994;712-741:1.000	WP_026787946.1	hypothetical protein	Planktothrix rubescens NIVA-CYA 407	28530
3171708	8	177	25-45:0.601;56-82:0.997;137-157:0.697;248-274:0.991;494-500:1.000;509-529:0.828;551-573:0.989;767-796:1.000	WP_011132214.1	chaperone protein ClpB	Prochlorococcus marinus subsp. pastoris str. CCMP1986	354
3268740	8	167	343-350:0.985;380-402:0.864;505-519:0.916;539-559:0.863;575-603:0.988;693-717:0.988;794-814:0.651;995-1019:1.000	WP_019489838.1	hypothetical protein	Calothrix sp. PCC 7103	3735
3110401	8	185	198-209:1.000;221-260:1.000;316-321:0.998;379-387:1.000;393-413:0.601;416-444:1.000;482-514:0.995;532-566:1.000	WP_011431167.1	hypothetical protein	Synechococcus sp. JA-3-3Ab	1617
2628618	8	218	112-157:1.000;193-203:1.000;238-267:0.999;509-536:1.000;633-660:0.963;665-691:0.999;734-758:0.968;803-825:0.911	WP_016873267.1	hypothetical protein	Chlorogloeopsis fritschii PCC 6912	3319
2773737	8	143	183-194:1.000;223-228:1.000;261-272:1.000;301-306:1.000;335-340:1.000;373-384:1.000;387-431:1.000;480-523:1.000	WP_009787334.1	hypothetical protein	Lyngbya sp. PCC 8106	10940
3318332	8	183	45-65:0.524;251-278:0.925;362-383:0.668;389-409:0.541;412-435:1.000;446-466:0.691;678-699:0.925;724-747:0.650	WP_012305779.1	ATP-dependent Clp protease ATP-binding protein	Synechococcus sp. PCC 7002	673
3496761	8	191	25-45:0.792;85-105:0.791;254-276:0.904;318-339:0.537;499-532:1.000;554-577:1.000;731-755:0.948;783-803:0.632	WP_045356502.1	chaperone protein ClpB	Microcystis aeruginosa NIES-44	354
2861357	8	181	188-212:0.789;494-518:0.791;578-600:0.672;661-681:0.643;691-714:0.996;764-787:0.823;789-812:0.703;1002-1016:1.000	WP_023063865.1	DNA-binding protein	Lyngbya aestuarii BL J	3735
2519192	8	208	97-119:0.974;181-206:0.977;219-241:0.895;264-293:0.986;364-384:0.515;423-450:1.000;452-476:0.985;482-513:0.993	WP_011611755.1	hypothetical protein	Trichodesmium erythraeum IMS101	2171
2693066	8	175	88-108:0.651;515-538:0.965;563-583:0.514;667-687:0.539;941-945:1.000;955-976:0.588;992-1016:0.884;1031-1066:0.993	WP_058182973.1	Tfp pilus assembly protein PilF	Mastigocoleus testarum BC008	6759
2666187	8	131	742-744:0.791;831-831:1.000;876-886:0.848;917-945:0.992;1169-1189:0.635;1210-1233:0.998;1287-1307:0.696;1409-1429:0.545	WP_015207773.1	hypothetical protein	Cylindrospermum stagnale PCC 7417	26698
2769828	8	186	54-82:0.996;217-220:1.000;256-284:0.977;416-431:1.000;452-478:0.996;687-712:0.847;723-746:0.641;849-879:0.983	WP_006509205.1	putative glycosyltransferase	Xenococcus sp. PCC 7305	129651
3384512	8	199	32-52:0.709;312-347:1.000;391-411:0.739;561-582:0.726;591-617:0.929;629-657:1.000;666-686:0.830;877-898:0.829	WP_058998294.1	hypothetical protein	Leptolyngbya sp. NIES-2104	101534
3178078	8	183	41-62:0.902;269-302:1.000;306-326:0.605;439-466:0.987;505-506:0.856;587-613:0.886;758-782:0.797;786-809:0.974	WP_002754198.1	hypothetical protein	Microcystis aeruginosa PCC 9432	7091
3176158	8	172	58-83:0.989;240-261:0.569;354-389:0.920;476-504:0.972;514-534:0.560;610-614:1.000;657-660:0.999;689-717:1.000	WP_002751153.1	membrane protein	Microcystis aeruginosa PCC 9432	12517
3477465	8	192	58-83:0.998;240-261:0.866;354-389:0.920;474-504:0.985;514-534:0.560;587-609:1.000;657-660:0.999;689-717:1.000	WP_016516057.1	phage-related protein	Microcystis aeruginosa SPC777	12517
3251894	8	203	198-226:1.000;233-259:0.997;382-402:0.763;413-438:0.998;446-472:1.000;480-505:0.999;518-540:0.590;549-572:0.891	WP_043936906.1	hypothetical protein	Planktothrix prolifica NIVA-CYA 98	7389
2854898	8	205	74-111:1.000;121-145:0.914;150-173:0.991;180-209:0.995;213-236:0.998;253-279:1.000;313-317:0.999;326-357:1.000	WP_017305574.1	hypothetical protein	Spirulina subsalsa PCC 9445	6829
2694871	8	234	110-132:0.923;174-203:0.994;260-269:1.000;332-336:1.000;338-412:1.000;462-502:1.000;504-528:0.832;546-570:0.995	WP_027846828.1	hypothetical protein	Mastigocoleus testarum BC008	39123
3162656	8	170	245-268:0.734;375-401:0.804;634-654:0.584;813-835:0.528;1170-1191:0.590;1216-1237:0.746;1541-1549:1.000;1704-1725:0.773	WP_047156879.1	serine/threonine protein kinase	Trichodesmium erythraeum 21-75	3999
2902042	8	222	8-43:1.000;87-126:1.000;130-152:0.946;190-191:0.999;205-232:0.999;238-258:0.878;289-340:1.000;347-366:0.534	WP_007356432.1	hypothetical protein	[Oscillatoria] sp. PCC 6506	3747
3484897	8	191	25-45:0.792;85-105:0.791;134-154:0.574;254-276:0.904;318-339:0.537;499-532:1.000;554-577:1.000;731-755:0.948	WP_024969576.1	chaperone protein ClpB	Microcystis aeruginosa PCC 7005	354
3478008	8	191	25-45:0.792;85-105:0.791;134-154:0.574;254-276:0.904;318-339:0.537;499-532:1.000;554-577:1.000;731-755:0.948	WP_016516389.1	chaperone protein ClpB	Microcystis aeruginosa SPC777	354
3176970	8	194	114-136:0.870;211-235:1.000;258-278:0.695;300-324:0.904;487-512:0.968;530-554:0.683;614-641:0.994;752-772:0.701	WP_002752545.1	hypothetical protein	Microcystis aeruginosa PCC 9432	3546
3486423	8	182	41-61:0.833;269-303:1.000;306-326:0.605;439-466:0.981;505-506:0.856;588-613:0.855;758-782:0.797;786-809:0.974	WP_024970589.1	hypothetical protein	Microcystis aeruginosa PCC 7005	7091
3369127	8	190	25-45:0.792;85-105:0.791;134-154:0.574;254-276:0.904;318-339:0.537;500-532:1.000;554-577:1.000;731-755:0.948	WP_002775423.1	chaperone protein ClpB	Microcystis aeruginosa PCC 7941	354
2909945	8	211	416-438:0.983;545-567:0.882;896-922:1.000;952-976:0.986;994-1025:0.990;1227-1255:1.000;1485-1508:0.997;1828-1855:1.000	WP_036486737.1	hypothetical protein	Myxosarcina sp. GI1	143538
3123556	8	252	154-190:0.997;308-328:0.849;424-451:0.933;547-598:1.000;714-745:0.999;1160-1192:0.941;1294-1319:0.685;1466-1488:0.588	WP_016878855.1	hypothetical protein	Chlorogloeopsis fritschii PCC 9212	15352
2890506	8	183	379-402:0.895;504-526:0.638;607-627:0.653;808-828:0.786;1482-1490:0.995;1601-1630:0.998;1731-1764:1.000;2169-2189:0.732	WP_018400356.1	hypothetical protein	filamentous cyanobacterium ESFC-1	22053
3669914	8	170	87-107:0.722;125-145:0.612;434-454:0.896;532-534:1.000;548-580:1.000;603-623:0.865;785-813:0.876;832-852:0.742	WP_025925007.1	ATPase AAA	Prochlorococcus sp. scB241_527L16	2152
3077150	8	204	573-594:0.838;623-660:1.000;684-704:0.677;732-758:0.626;776-800:0.752;840-866:0.703;883-905:0.818;934-954:0.536	WP_015128434.1	methyl-accepting chemotaxis sensory transducer	Calothrix sp. PCC 7507	1458
3060327	8	193	325-349:1.000;440-446:0.993;458-478:0.585;483-516:0.841;555-575:0.891;618-647:0.977;660-685:0.970;689-717:0.919	WP_062249963.1	transporter	Fischerella sp. NIES-3754	1096
2551018	8	218	446-466:0.724;590-641:0.999;977-1006:0.995;1138-1139:0.999;1617-1646:0.999;1743-1767:0.998;2115-2135:0.820;2237-2273:1.000	WP_006103667.1	serine/threonine protein kinase	Coleofasciculus chthonoplastes PCC 7420	67273
3184374	8	221	301-331:1.000;473-494:0.820;497-527:0.990;631-668:0.999;777-797:0.567;840-862:0.754;902-922:0.626;1031-1064:0.994	WP_006621468.1	diguanylate cyclase	Arthrospira platensis C1	13106
2807146	8	227	306-341:0.999;513-543:0.863;679-687:0.998;794-824:1.000;924-949:0.999;1245-1282:1.000;1374-1405:0.987;1433-1456:0.695	WP_006617061.1	histidine kinase	Arthrospira sp. PCC 8005	9478
3311397	8	212	205-227:0.802;231-261:0.925;263-302:1.000;326-364:0.997;371-391:0.731;399-435:1.000;477-492:0.999;544-548:1.000	WP_002767759.1	chromosome segregation ATPase	Microcystis aeruginosa PCC 9443	16325
3201195	8	204	437-463:0.966;555-580:0.969;652-674:0.959;684-715:0.993;735-760:0.991;802-814:0.995;857-887:1.000;929-954:0.975	WP_051924934.1	hypothetical protein	Leptolyngbya sp. JSC-1	1096
2933722	8	187	213-233:0.799;340-376:1.000;477-503:0.998;601-625:0.990;669-693:0.995;1002-1011:0.978;1182-1202:0.616;1260-1280:0.814	WP_052288306.1	hypothetical protein	Aphanocapsa montana BDHKU210001	21932
3080863	8	170	252-272:0.830;309-329:0.505;378-402:0.891;677-699:0.946;844-866:0.959;1551-1560:1.000;1617-1637:0.507;1711-1736:0.715	WP_015132207.1	multi-sensor signal transduction multi-kinase	Calothrix sp. PCC 7507	13031
2612019	8	209	84-110:1.000;257-279:0.887;416-442:0.987;445-469:0.816;475-506:1.000;511-534:0.991;560-580:0.843;787-816:0.936	WP_028083795.1	ATPase AAA	Dolichospermum circinale AWQC310F	1720
2918516	8	173	271-293:0.999;295-326:1.000;500-527:0.792;627-635:0.808;807-830:0.933;901-923:0.707;1530-1556:0.691;2393-2399:1.000	WP_038093500.1	hypothetical protein	Tolypothrix bouteillei VB521301	8769
2673362	8	196	25-45:0.817;85-105:0.906;125-145:0.629;254-278:0.977;502-538:1.000;554-574:0.611;733-754:0.838;781-808:0.784	WP_015204296.1	chaperone protein ClpB	Crinalium epipsammum PCC 9333	354
2661640	8	171	341-362:0.586;376-396:0.748;410-434:0.947;466-471:1.000;484-507:0.980;583-608:0.961;618-639:0.970;645-669:0.994	WP_017316865.1	hypothetical protein	Mastigocladopsis repens PCC 10914	2740
3671439	8	176	58-78:0.527;250-272:0.955;408-430:0.984;514-514:1.000;551-572:0.923;678-698:0.535;728-751:0.844;767-807:1.000	WP_025971904.1	chaperone protein ClpB	Prochlorococcus sp. scB241_527L22	354
2926685	8	225	225-253:0.893;317-345:0.893;410-430:0.612;497-527:0.987;555-577:0.853;592-624:0.997;847-884:1.000;996-1016:0.824	WP_039713590.1	hybrid sensor histidine kinase/response regulator	Scytonema millei VB511283	5166
2816583	8	199	251-278:0.888;594-618:0.803;712-737:1.000;862-865:0.998;990-1014:0.909;1115-1140:0.992;1243-1281:0.847;1332-1357:0.999	WP_015121675.1	PAS domain-containing protein	Rivularia sp. PCC 7116	5494
2511210	8	176	84-107:0.997;124-148:0.893;255-276:0.815;413-435:0.958;513-531:1.000;557-577:0.720;582-602:0.543;779-799:0.663	WP_012409890.1	chaperone protein ClpB	Nostoc punctiforme PCC 73102	1720
2834858	8	163	106-107:0.995;125-150:0.975;252-276:0.980;435-436:0.999;465-497:1.000;505-528:1.000;554-574:0.902;781-810:0.865	WP_015218954.1	chaperone protein ClpB	Cyanobacterium aponinum PCC 10605	354
3168948	8	191	167-176:1.000;206-228:0.840;241-265:0.996;273-298:0.888;375-393:1.000;436-469:0.998;475-498:0.968;527-556:0.903	WP_011242723.1	hypothetical protein	Synechococcus elongatus PCC 6301	1617
3089949	8	208	131-153:0.820;158-189:0.998;212-232:0.846;250-273:0.994;326-364:1.000;373-397:0.938;610-630:0.514;700-722:0.698	WP_015140947.1	exopolysaccharide biosynthesis protein	Nostoc sp. PCC 7524	2581
2603816	8	192	1-23:0.959;31-64:1.000;261-285:0.771;485-505:1.000;529-549:0.568;556-579:0.833;714-734:0.990;766-788:0.933	WP_015217501.1	hypothetical protein	Anabaena cylindrica PCC 7122	8921
2723228	8	177	87-114:0.803;157-178:0.866;255-276:0.723;413-438:1.000;444-469:0.854;480-507:1.000;514-536:0.992;583-584:0.992	WP_017715138.1	chaperone protein ClpB	Oscillatoria sp. PCC 10802	1720
2904824	8	211	1-35:1.000;363-366:0.999;723-752:0.945;846-872:0.998;974-1000:0.960;1047-1070:0.770;1231-1259:0.999;1355-1389:0.961	WP_007353372.1	PAS domain-containing two-component system sensor histidine kinase/response regulator	[Oscillatoria] sp. PCC 6506	57898
2842472	8	249	212-260:1.000;266-299:0.999;330-334:0.991;351-372:0.951;396-430:0.998;432-488:1.000;490-511:0.822;631-655:0.990	WP_015179043.1	DNA sulfur modification protein DndD	Oscillatoria nigro-viridis PCC 7112	2145
[truncated: 27,113 more rows]

## Sheet: Cyanobacterial genomes
Group	Species	Genome assembly
[truncated: 364 more rows]
