# Supplementary material for: Identification and characterization of novel filament-forming proteins in cyanobacteria
Source: Sci Rep. 2020 Feb 5;10:1894. doi: 10.1038/s41598-020-58726-9 (PMC7002697; doi:10.1038/s41598-020-58726-9)
Supplement: Supplementary file 3 — Supplementary File 2. [file 41598_2020_58726_MOESM3_ESM.xlsx]

## Sheet: hmp
hmp locus in Nostoc punctiforme PCC 73102
Symbol (Risser et al. 2014 Mol Micro)	old tag (as in NCBI graphic presentation of annotation)	Cluster ID (internal)	Protein ID (internal)	organism_ID (internal)	protein_ID	genomic_accession	start	end	strand	non_redundant_refseq	Annotation (NCBI)	Symbol (NCBI)	locus_tag	length	sequence
		1193	23240	4	WP_012412187.1	NC_010628.1	7349705	7350268	+	WP_012412187.1	hypothetical protein		NPUN_RS30130	187	MNTVVLNLEPIAHLSDEQFYQLCVANRDLSLEMNAAGELIIMPPVGGETGNQEAGLIADLEIWNRQAKLGKVFSSSTIFILPNGAKRSPDAAWIKLERWEALTPEQRKKFPPLVPDFLIELRSETDRLSQIQEKMQEYIKNGLRLGWLINPQDRQVEIYRLLKAVEVVQMPAIVSGEDILPGFELQL
		3146	23241	4	WP_012412188.1	NC_010628.1	7350699	7352468	+	WP_012412188.1	hypothetical protein		NPUN_RS30135	589	MAPPLVSVPMKKNKKPSLVLTLSAAGLLIGAGSVAYWLLSQRQISSGDLLVGANIIPGDALFAVSLTTDPQQWQKLREFGTKETQAELDRNLVELRDRFLTNNGYDFQKDIAPWVGNDVTIAILAPATASKAVPKPVTTNEDAASDQQSMVMVLPVKNPEIAKNILAQPKTLKQGKWIDRIYQGIAIKQSEGQTGENLSAALIDGRFLVITDSPKATERAIDAYKNQTSLATTGGFAENFPKISNYQRFGQFYVNVPTAAKIAAASPNRPLPAQVLAQLQNNQGLAGTMTLEAEGIRFKGVSWLNPNSQRVLAVENKAGKMQSRVPAETLMMLSGGNLQRLWGDYVLTSQGNPLSPIAPEQLKGGIKSLTTLDLDKDLLSWMKGEFSLSVIPNTPKEGS…
		133	23242	4	WP_012412189.1	NC_010628.1	7352618	7353679	+	WP_012412189.1	cytochrome c biogenesis protein CcsA		NPUN_RS30140	353	MNLVVLQNWLDNASFAILFLTMLVYWGGAAFPNLPYLAALGTAGMAIANLCMATLLGARWIEAGYFPLSNLYESLFFLTWGITTVHLIAESSSRSRLVGVVTAPVAMLIAAFATMTLPSQMQASEPLVPALKSNWLMMHVSVMMLSYSALMVGALLAIAFLIVTRGQNIQLQGSSVGTGGYRSNGYRLHKAAELISQPPAPSAENNGFARFESSSNGNGNANTAVLNLVTTSEPQTVASAEPLSPQRLSLAETLDNISYRIIGLGFPLLTIGIIAGGVWANEAWGSYWSWDPKETWALITWLVFAAYLHARITRGWQGRRPAILAATGFVVVWICYLGVNLLGKGLHSYGWFF
		5082	23243	4	WP_012412190.1	NC_010628.1	7353816	7354124	+	WP_012412190.1	hypothetical protein		NPUN_RS30145	102	MEDGFERLNHDEVVSIEPDTFNKLDIAKTFKVRDLITAIKEYIGAEETDEVNLYTQGLNCEVLQFSTQGWKKGKVRLALEFCPDESESPLDEIFQKLKQVEK
		19606	23244	4	WP_012412191.1	NC_010628.1	7354413	7354766	+	WP_012412191.1	hypothetical protein		NPUN_RS30150	117	MNNEWEPLNPEKDVVHFHQEVFENLPRTQIVFQLLKEVKKIWEKHCTSSGSRVFDEGFECYVLIPGKQWRTGKIRIRLEFCPDEAEIEEKQENNGLDINTESSPLDYLRQQLKEGEN
		1089	23245	4	WP_012412192.1	NC_010628.1	7354842	7355837	+	WP_012412192.1	tRNA(Ile)-lysidine synthetase		NPUN_RS30155	331	MVWTPLHAKIHRTIRSRHLFERNQRLLIAVSGGQDSLCLIKLLLDLKSKWGWDLGIAHCDHRWRSDSQANANHVENLAETWGISFYLETANEPINSEAAARDWRYQALSAIAQANNYQYIVTGHTASDRAETLLYNLIRGTGADGLQALTWQRPLTTGIMLVRPLLEVTRIQTEQFCQEFKLPIWEDSTNQDLQYARNRIRQELIPYLRENFNPQVESALAQTAELLQAEVEYLEKAAQQLREKALGIGDEEDSLIPLLPLRLNRRVLQKAPLALQRRVMRQVLQQILTDAASFEHIEKLTALITAPNRSQTDPFPGGAIAQVEGDWIYLK
hmpF	Npun_R5959	1617	23246	4	WP_012412193.1	NC_010628.1	7355898	7357658	-	WP_012412193.1	hypothetical protein		NPUN_RS30160	586	MLYLAEVQKQKGGLLSGGGKTELKLLACQRTDQNWNTVSEEVIAAEDASKLNDGALVLVELNPNRQVQRIQEAGRPLVNILQNFSRQLEKFKLKEDEIDQWKQSLTFQAQELNRREMDMEVRSEQLHNMEDELQQLEQQKQEVDTSRQEIERLKTEVERNRLELEGAWEHLRGEQRRLEEHQADFQQGTVLDEEQSRVMSELLDRLSNRVAPTETVREHLHKAFELVEKQQATLTPHWQKLEEQKTAIVQQQEEVERLSQTFSDRQNALQEAQNTLVQQTAQLQINTADLTSKQEYARIIKEQLRNAEELYQQIHSIAATSGDVVLGQQANVEALDKMPLEELQKIVQDLQHKLEIDATFVHDQEQELEYKQEAIEELENKLSQASDQDHINLELELTD…
hmpA	Npun_R5960	2418	23247	4	WP_012412194.1	NC_010628.1	7358068	7359264	+	WP_012412194.1	chemotaxis protein CheY		NPUN_RS30165	398	MQGNLSEIDICSILQLIALGQRTGQLWVEAHSSHHNNKLSGEGANIYRPKQQSWFVFFLNGQIIYCREGESNLSRINDYLRHYRVEMRLTNKQIASLPSTDSPEYAYLWALLERNIINPKIAGSIIHGLVHETLFDLLSLHQGNFIFHQGAALAPQLNTFEIAPFVTKITKQVQEWKELYPHIQSPEQLPVLSDKVQLQSSLPEATLEKLQHWADGKTSLRQLARYLNRDILTVAKAIYPYVQQSWLQLVYSATTKPDTHNDNWELKGKHRGRIVCIDDAIAIGETINSILQPQGYEAIALTNPLEALSLVFQLKPDLILCDIAMLELEGYEVCAMLRHSTAFRLTPIIMLTGKDGFIDRVKASMVGATDYLTKPFTDTELLMIVEKYLKIEFYENGE
hmpB	Npun_R5961	1225	23248	4	WP_012412195.1	NC_010628.1	7359478	7359843	+	WP_012412195.1	chemotaxis protein CheY		NPUN_RS30170	121	MSTVLIVEDSIAQREMITDLLKATGLTVTHASDGLEALEAIQVAPPDLVVLDIVMPRMNGYEVCRRLKSDPKTQNVPVVMCSSKGEEFDRYWGMKQGADAYIAKPFQPTELVGTVKQLLRG
hmpC	Npun_R5962	1322	23249	4	WP_012412196.1	NC_010628.1	7359857	7360387	+	WP_012412196.1	chemotaxis protein		NPUN_RS30175	176	MVSKPDFLSGSGQDHFRPELQVESPEGELHLRFYIPSHQEFALQATGIREVIELSPDRITPIPNASPLLLGTLNLRGRVIWVADLGQFLGEASALNTDRAEISVIAIEEQDTIVGLAVEEIGGMDWLDVQNLMPPTSVPDTMVPFLRGEWLLSAKNNQCLRLLDQMAIVRSARWAG
hmpD	Npun_R5963	1458	23250	4	WP_041566498.1	NC_010628.1	7360402	7363335	+	WP_041566498.1	chemotaxis protein		NPUN_RS30180	977	MAASIDNYEPTYQQAMTAYVQRNYEVAATLVDQVVQNLPNDPNTHLLRGHIYYVLQQYDVAKEEYQQVLSLTNEQEIIGFANNGIENINQYLQSFGGQIDTSGSQEQIHSSEMPDPLAYSEPELEDLDPSEEFDSNNLDLNFFGEHQETVDEVKELSSNSPFDIPTEDSIGMGKIPDSSITFGDDPFALDEESEEQDFNSSSYEEKTELDLPAFWQEDMSEEIHEESLVNSHFSENEINHDRGNSAIDNNNSSSSNSQTSSSKNNFSDLLIEPKSPEPKIGNLEYNKSNFGGETLLIVVEEEPINSSATTNNNSRYDLPETEAHDWLKSKDLEVEQEFQTESSDNYSSFKSDIPLEEKQMKSSEIISKNSFDDENFDMEAFESAFGSDGLSSYEDSSNI…
hmpE	Npun_R5964	2828	23251	4	WP_012412198.1	NC_010628.1	7363532	7369129	+	WP_012412198.1	two-component system sensor histidine kinase/response regulator		NPUN_RS30185	1865	MLPEQQQRILGYFIEEARDHLNTIEQGLLNLEGTLNDPEMISEVFRAAHSIKGGAAMLGLTSIQHTSHRLEDCFKVLKDNPVQIDQKLESLFLGVSDTLKSLLEHLSGPYGLSEDAANTLMSETEPVFQWLYEHLELLVQQGKSGVSSNPDATELHTTSVENVSTLTELFLRRDIPSLAEDTHQESPEISVSIAPQQVRDANAARDARRLANAALSPVTAKEHNNWGEFQAQVLQTLREMLQLFKQTTTPSTRQNLQQCCYQLVKLGETWNLSKWCGLCQAAASAIGNPENSYLTLAKIVITEIKQAQELVLQGRETEIAISQQLEALLSLAEIELLEVTPDLFDEQSAALTESSITLEPILSGNTEQLDLAQTTEELNLDKDTSDSAALASPEASGYA…
		1115	23252	4	WP_012412199.1	NC_010628.1	7370030	7370374	+	WP_012412199.1	hypothetical protein		NPUN_RS30190	114	MFLRLAHQHRQFVQDLVMNLQALAVVLERRGYPASCYTCGDQMNSASFMVSLGDNHLIRFLVSDYGITWTEMRDDRELMKLEGAEAISQLDELADLVKQSMQTDTDSKILAKKY
		6613	23253	4	WP_012412200.1	NC_010628.1	7370808	7372877	-	WP_012412200.1	hypothetical protein		NPUN_RS30195	689	MQPNLRYVSLITLTILSLLGFGMVYPDKNQVTTNTRLKYNFGEKAQALSQNNQLLEIERLNEEAIKESRQGQSEEALQRLQQALAITRERGERSWEAVTFNNIGRIYQSQRKYPEALQSYQQALLINRELGDLVRLGKTYSNIGYLFDIQNQPELAIFFYKHCLINREKARLNPSALSAPQPNAYSITVSQTYRILGERLLKQERVAEAQRTMDLLKVEELEEYLQAVPGNKRTVKGINIAATEKPIKQKLDQTLDSAVALGKELTTLRKISPKERSLEQKQRIEQLVLNQQQLLDKFNEFINSPSVKAQVDQISRTARRQNLDLENLNELRDNLARLPQKSAILYPLILKDSLELVLVTPESPPIHRTVAVKRENLHQTIGAFRQALINPSRNIKAPA…
		1778	23254	4	WP_041565716.1	NC_010628.1	7372995	7373495	+	WP_041565716.1	thioesterase superfamily protein		NPUN_RS30200	166	MSQEKPSQPKLPPTTALDNPSSHEFGNWFEYPLRVQPHHTDYSGVVWHGSYLAWMEEARIECLRSIGIEFADLVAIGCDLPVVELSLRYHRSIQLGMAVVVKTRMAEVTGVRINWDYAIVSTDGQELYVTAKVTLVALDRERGKIMRQLPPSFKDALAKISALNND
* Clusters (proteins families) as in Tria et al. (2017) Nature Ecology and Evolution.

## Sheet: hmpF
Cluster ID (internal)	Protein ID (internal)	protein_ID	organism_ID (internal)	Organism name	Annotation (NCBI)	Symbol (NCBI)	Sequence
1617	5199	KYC40265.1	1	Scytonema hofmanni PCC 7110	hypothetical protein		MLYLAEVQKQKGGLLSGGGKTELKLLACQRNDQSWTTVSEETIAGEEASKLNDGVLILVELTPNRQVQRVQEAGRPLINILQNFSRQVEKFKVKEEEIDQWKQSLTFQAQEFNRREMELEARLEQLQHMEEDVQRCETQLKEVEAEREEVERLRTEMERNRQELEGAWEHLRGEQRRLEEFKAECQQGAVLDGEQSKALNELLTRLSTSVAPTGTVRENLNLAFEIVERQQAVLTPHWQQLEQQKVVIEQQQGEASRLLQTLSEQKNEWQQAQQSLEEQIAELKVNTVTLANKQEYARSLKEQLHYQEELYKQISFLASISSDVIATPKVDIAALEKMPVEQLQDILRDLQQKLNIDSNFVNEQEQELTERQKIIEELQNKINQVSVGERSKLESELVD…
1617	26929	NP_683151.1	5	Thermosynechococcus elongatus BP-1	hypothetical protein		MQYLAEVIKKTGFMGTKSELKLLMREQSGYWHPVPQNEETIPFDNSRDYGNGVLVFVEMAANRQIQNVDEAARRLTGILHGFTRMRERFQSQEEEIEGWKQSLLYQAEALNQREQEFEQRKEELQELEAQLAGAEEQLAQLQKLREELTAEEERIQAQRQALENLRHQVHQEQQRWEQLKSSHGNGLSPEQIRQVDSILQQLAETLSRDGGSQIAECFQILDQQQALLSQYWQQLEQLEQEVSQRQATLEQQLQAFQAKEETWRTAQEKFWQDSRAIALQEELCRYKQSVLEKERHLLAQQEEMIQQMRQAMVSDLTEAVDVNALMKMPMEELEKEVANRGNDLKRASAFVNDQEEELKMALESLAELEQKIKEASDFDRLQLAGELEDERQRCNLLNQ…
1617	966817	WP_002739140.1	231	Microcystis aeruginosa TAIHU98	hypothetical protein		MLYLAEVKKQTRGFISGYKTELKLLACQHKDQTWSAIAGNDILTCDETNSIGEGALLLVNLSDNRQLQGKPELAGAEMVRQLQKISRLIERNKEDQEKIAQWKQSLTYQSEILNRQKMEMEERIEQIERIEVEFDYLEGKKQELENLKQQLIEQQRHLEEEQINFNSFPNLSPEQQQFIRSLAESLANNHDLGNSPSQILYSTLESVQGQQTILNSCWQSLEEQKKAVENRQVVNEQMLNHLKQRARELKTSRSVLETAKIQLQIQETVLSQKQELFDHLNLTLQTTDSTRQMLLRLAQAADLDFDGKIDLEALEKMPLEKLESLVNNLQTDLDRLEIFVNDQEEELTLQSQTVEELEARMATIDESQRANLEAELAEEQERKGMLAETLFGQRRNLRE…
1617	974664	WP_002747182.1	234	Microcystis aeruginosa DIANCHI905	hypothetical protein		MLYLAEVKKQTRGFISGYKTELKLLACQHKDQTWSAIAGNDILSCDETNSIGEGALLLVNLSDNRQLQGKPELAGAEIVRQLQKISRLIERNKEDQEKIAQWKQSLTYQSEILNRQKMEMEERIEQIERIEAEFDYLEGKRQELENLKQQLIEQQRHLEEEQINFNSFPNLSPEQQQFIRSLAESLANNHDLGNSPSQILYSTLESVQGQQTILNSCWQSLEEQKKAVENRQVVNEQMLNHLKQRARELKTSRSVLETAKIQLQIQETVLSQKQELFDHLNLTLQTTDSTRQMLLRLAQAADLDFDGKIDLEALEKMPLEKLESLVNNLQTDLDRLEIFVNDQEEELTLQSQTVEELEARMATIDESQRANLEAELAEEQERKGMLAETLFGQRRNLRE…
1617	686121	WP_002751694.1	149	Microcystis aeruginosa PCC 9432	hypothetical protein		MLYLAEVKKQTRGFISGYKTELKLLACQHKDQTWSAIAGNDILTCDETNSIGEGALLLVNLSDNRQLQGKPELAGAEIVRQLQKISRLIERNKEDQEKIAQWKQSLTYQSEILNRQKMEMEERIEQIERIEVEFDYLEGKKQELENLKQQLIEQQRHLEEEQINFNSFPNLSPEQQQFIRSLAESLANNHDLGNSPSQILYSTLESVQGQQTILNSCWQSLEEQKKAVENRQVVNEQMLNHLKQRARELKTSRSVLETAKIQLQIQETVLSQKQELFDHLNLTLQTTDSTRQMLLRLAQAADLDFDGKIDLEALEKMPLEKLESLVNNLQTDLDRLEIFVNDQEEELTLQSQTVEELEARMATIDESQRANLEAELAEEQERKGMLAETLFGQRRNLRE…
1617	811546	WP_002757612.1	181	Microcystis aeruginosa PCC 9717	hypothetical protein		MLYLAEVKKQTRGFIGGYKTELKLLACQHKDQTWSAIPGEDILTYDETNSLGEGALLLVNLSNNRQLQGNPELAGAEMVRQLQKISRLMERSKKDQEKIEQWKQSLTYQSEILNRQKMEMETRIEQIEQIEAELEYLERKRQELETLKQQLNEQQRHLEEGQINCNSYPNLSPEQQQFIRSLAERLAAHHDRGNSPSQILHSTLESVQEQQTILNSCWQSLEGQKKAVENRQVANDEMLDYLEKRARELQTSRRALETAKIELQIQETVLSQKQKLFEHLNLTLQTTDSTRQMLLRLLGGEELGFDGKIDLEALEQMPLEELESLVKNLQTDLKRWEIFVNDQEEELTLQCQTVEELEARMATIDQSERANLEEELAEEQEKKVMLAATLVGQRRNLQE…
1617	820404	WP_002766707.1	184	Microcystis aeruginosa PCC 9443	hypothetical protein		MLYLAEVKKQTRGFIGGYKTELKLLACQHKDQTWSAIPGEEILTYDETNSLSEGALLLVNLSNNRQLQGNPELAGAEMVRQLQKISRLMERSKKDQEKIEQWKQSLTYQSEILNRQKMEMETRIEQIEQIEAELEYLERKRQELETLKQQLNEQQRQLEEGQINRNSYPNLSPEQQQFIRSLAERLADHHDRGNSPSQILHSTLESVQEQQTILNSCWQSLEEQKKAVENRQVANDEILDYLEKRARELQTSRSALETAKIQLQIQETLLSQKQQLFEHLNLTLQTTDSTRQMLLRLLGGEELGFDGKIDLEALEQMPLEELESLVKNLQTDLKRWEIFVNDQEEELTLQCQTVEELEARMATIDQSERANLESELAEEQEKKGMLAATLVGQRRNLQE…
1617	881328	WP_002778817.1	199	Microcystis aeruginosa PCC 7941	hypothetical protein		MLYLAEVKKQTRGFISGYKTELKLLACQHKDQTWSAIAGNDILTCDETNSIGEGALLLVNLSDNRQLQGKPELAGAEIVRQLQKISRLIERNKEDQEKIAQWKQSLTYQSEILNRQKMEMEERIEQIERIEAEFDYLEGKKQELENLKQQLIEQQRHLEEEQINFNSFPNLSPEQQQFIRSLAESLANNHDLGNSPSQILYSTLESVQGQQTILNSCWQSLEEQKKAVENRQVVNEQMLNHLKQRAGELKISRSVLETTKIQLQIQETVLSQKQELFDHLNLTLQTTDSTRQMLLRLAQAADLDFDGKIDLEALEKMPLEKLESLVNNLQTDLDRLEIFVNDQEEELTLQSQTVEELEARMATIDESQRANLEAELAEEQERKVMLAETLFGQRRNLRE…
1617	954960	WP_002783054.1	226	Microcystis aeruginosa PCC 9806	hypothetical protein		MLYLAEVKKQTRGFIGGYKTELKLLACQHKDQTWSAIPGEDILTYDETNSRGEGALLLVNLSNNRQLQGNPELAGAEMVRQLQKISRLMERSKKDQEKIEQWKQSLTYQSEILNRQKMEMETRIEQIEQIEAELEYLERKRQELETLKQQLNEQQRHLEEGQINHNSYPNLSPEQQQFIRSLADRLADHHDRGNSPSQILHSTLESVQEQQTILNSCWQSLEEQKKAVENRQVANDEMLDYLEKRARELQTSRRDLETAKIQLQIQETLLSQKQQLFEHLNLTLQTTDSTRQMLLRLLGGEELGFDGKIDLEALEQMPLEELESLVKNLQTDLNRWEIFVNDQEEELTLQCQTVEELEARMATMDHSERANLEAELAEEQEKKGMLAATLVGQRRNLQE…
1617	885342	WP_002785391.1	202	Microcystis aeruginosa PCC 9807	hypothetical protein		MLYLAEVKKQTRGFIGGYKTELKLLACQHKDQTWSAIPGEDILTYDETNSLGEGALLLVNLSNNRQLQGNPELAGAEMVRQLQKISRLMERSKKDQEKIEQWKQSLTYQSEILNRQKMEMETRIEQIEQIEAELEYLERKRQELETLKQQLNEQQRHLEEGQINCNSYPNLSPEQQQFIRSLAERLAAHHDRGNSPSQILHSTLESVQEQQTILNSCWQSLEGQKKAVENRQVANDEMLDYLEKRARELQTSRRALETAKIELQIQETVLSQKQKLFEHLNLTLQTTDSTRQMLLRLLGGEELGFDGKIDLEALEQMPLEELESLVKNLQTDLKRWEIFVNDQEEELTLQCQTVEELEARMATIDQSERANLEEELAEEQEKKGMLAATLVGQRRNLQE…
1617	925221	WP_002794797.1	213	Microcystis aeruginosa PCC 9808	hypothetical protein		MLYLAEVKKQTRGFISGYKTELKLLACQHKDQTWSAIAGNDILTCDETNSIGEGALLLVNLSDNRQLQGKPELAGAEIVRQLQKISRLIERNKEDQEKIAQWKQSLTYQSEILNRQKMEMEERIEQIERIEVEFDYLEGKRQELENLKQQLIEQQRHLEEEQINFNSFPNLSPEQQQFIRSLAESLANNHDLGNSPSQILYSTLESVQGQQTILNSCWQSLEEQKKAVENRHVVNEQMLNHLKQRARELKTSRSVLETTKIQLQIQETVLSQKQELFDHLNLTLQTTDSTRQMLLRLAQAADLDFDGKIDLEALEKMPLEKLESLVNNLQTDLDRLEIFVNDQEEELILQSQTVEELEARMATIDESQRANLEAELAEEQERKGMLAETLFGQRRNLRE…
1617	946966	WP_004267925.1	223	Microcystis aeruginosa PCC 9701	hypothetical protein		MLYLAEVKKQTKGFIGGYKIELKLLACQHKDQTWSAIAGNDILTYDETNSIGEGALLLVNLSDNRQLQGNPELAGAEMVRQLQKISRLMERNKEDQEKIDQWKQSLTYQSEILNRQKMEMEARIDQIERIEAEFDYLEGKRQELENLKQQLQEQQRHLEEEKVNFNSSPNLSPEQQQFIRSLAESLANNHDLGNPPSQILYSTLESVQGQQTILNSCWQSLEEQKKAVENRQVANEQMLNHLEQRSRELQISRTALETTKIQLQIQETVLSQKQELFERLNLTLQTTDSTRQMLIRLAQAADLDFDGKIDLEALEKMPLEELESLVNNLQTDLDRLELFVNDQEEELTLQSQTVEELEARMTTIDESQRANLAEELAEEQERKGMLAETLVGQRRNLRE…
1617	63694	WP_006099807.1	12	Coleofasciculus chthonoplastes PCC 7420	hypothetical protein		MLYLAEVKKQKTGPFGGSKTELKLLACQRNDQSWSAVPGDEIIPGDEAGGMSDGALAIVNVSNNRIQGEVEPAGTRLASILQNFSRLLDKAKSQEEEIEQWKQSLTYQSQELNRREMEMEARLEQMQAMEEEVEQIDQQRQDLESTKEETERLREEFDRKQQELEGAWEHLRGEQRRWDEQKEQLQQTSGLSEDDVAAMQELLDRLSTAVAPTDTVREQLNQAFDIIDQQQSELDSDWQKLDNQRQQAEQRQTEIDEQAEDIHQRKQELEQVQTSYEEAQAELKVQRNALEMKQESVHLLSLQLQTHQELHQELARLATSSADVKISQEVDIQALENMPLGELQEIVQNLQQDLERVVRFVNDQEEELTFQRQAVEELQDKINNASEYDRISLESELAD…
1617	54533	WP_006194269.1	11	Nodularia spumigena CCY9414	hypothetical protein		MLYLAEVQKQKGGLLSGGPKTELKLLACQRTDQNWSTVSEEAITSEDASKLNDGALVLVELNPNRQVQRVQEAGRPLVNILQNFSRQLEKFKLKENEIDQWKESLTYQAQEMNRREMDMEARLEQLQQMEEEFQRLESQKQEVETKSEQISQLQADIERNRQELEGAWDHLRGEQRRLEECQADSSQGKVLDEEQSRLMSELLERLSNKVAPTETVREHLNVALELVASQQATLNSNWEKLEEQKTVATQQQAEVERLSQTLSDRQNAWQQARDLLEQHKAQLKVNTATLASKQDYVQIIKEQLQHQDLLHQQIRSLAASSSDVVLSQQIDVEALERMSLEELKQVIQDLTYKLEMDSSFVHDQEQELEYKQETIEKLQNQIKEAAGHEKIHLEIELAD…
1617	652654	WP_006194269.1	141	Nodularia spumigena CCY9414	hypothetical protein		MLYLAEVQKQKGGLLSGGPKTELKLLACQRTDQNWSTVSEEAITSEDASKLNDGALVLVELNPNRQVQRVQEAGRPLVNILQNFSRQLEKFKLKENEIDQWKESLTYQAQEMNRREMDMEARLEQLQQMEEEFQRLESQKQEVETKSEQISQLQADIERNRQELEGAWDHLRGEQRRLEECQADSSQGKVLDEEQSRLMSELLERLSNKVAPTETVREHLNVALELVASQQATLNSNWEKLEEQKTVATQQQAEVERLSQTLSDRQNAWQQARDLLEQHKAQLKVNTATLASKQDYVQIIKEQLQHQDLLHQQIRSLAASSSDVVLSQQIDVEALERMSLEELKQVIQDLTYKLEMDSSFVHDQEQELEYKQETIEKLQNQIKEAAGHEKIHLEIELAD…
1617	981988	WP_006454624.1	238	Synechococcus sp. PCC 7335	hypothetical protein		MGGGKATFKLIAAQRSEHDWTGVPNEELIPAPDDAPYANGVLVMVELTSNRQVKRHQEAGRPLVSVLQNFSGMNKKFKSQGEEIEQWKESLTYQSQALSRREMEIETRREQIEQAEADLESVRAQQQEIEEQKAAVDQLQADLARKNAELKGAWAHLNGEIQQFEERKEEFQAEHHRGGSLSDEQTAQINSALADLGQPDSIASTVAGKVTNAFELMTGHQADLDKERQHLEQRQAELTAAQAELDAQTQNLLAMKQSLVEAELKLHNTQVHLQQQQSLLVTKQEHNHLLTEQLKNQTELHQQVYELLSATDKVRLSKKVDVASLEAMAEEELQALVTKLEKDLEKMIQFVNDQEEELKLQQDEIDALKGKLTEVNDYDRLQLETEIEEANDRHVMLAR…
1617	278305	WP_006507911.1	58	Xenococcus sp. PCC 7305	hypothetical protein		MRYLAEIQKQSKGFMGGFETKLKLLACQRNDRSWSVVPGNEFIENDDIGNLGDGALVIVNITNRQVQGKIETAAKEMIVILQGFSRLLDKTKSQENEIEGWKESLTIQSEELSRREIEMENRLEHLEQMEAESEKFEEQRQEIARARQEAEQIKTKFETKSQELEQAWEQLRGEQNLLTQKLRDSKLIDESQADEILTLLDSLKAETIPTESIQQKLQLAFKAIEEQQGFFAKYWQELSQNQQNIPKSQQECSQCESEFQQFQQDWEVCVSSTAQMTEKLQTAKKSLEIKQDLLNILASQEQAQTEIAESFDRMGIESSGANLGQQLDLKSLENTPLPELEEIVASLQKDLEKVAKFVSDQEEELSWQCKAVEELEQKINEASEFDRLSLEQELSEEKE…
1617	559333	WP_006530818.1	122	Gloeocapsa sp. PCC 73106	hypothetical protein		MLYLAEVKKQTKGLIGGLRTELKLLAFQRDDQTWNIVPNEELVSCEYVNSVGEGALVFVNLNSNREVQGNPELGGTRVVRILQYFSRMLEKAQEEQEAIDNWKESLTYQGQELGRRREELEAQIQEIAAKEEELTNLEQKSQEIASAQRQLEEYQQRIESASPAHILGQEQIDRIKGLIGNLSSAFRGTDCFWEKLELIFRNIQTQDEYLRQQWGELERRRHEANDIRNQVEQQVSQLRERQQELSSTQKTLEHAKIELEKQQKDLQSKEERLGQIAVDLRNAVELKNNINILLNSSPQKHYNYPINNLESLEQLSLQELNSEVDKLGNELQKWTTLVNDQEEELNSEAQSVVEIEQKFNEAEESQKAQIGQELADAQERRKMMEVTLQGQRRNVDEKK…
1617	50229	WP_006616137.1	10	Arthrospira platensis NIES-39	hypothetical protein		MLYLAEVQKQKSGFIGGGRAELKLLVCQRGENNWSAVPGDDLVPAEDANSYKDGALVLVELNASKQVQRIEDGKKLVRILEDFSRLQDRFKNQQEEIEQWKESLTYQTQELNRREQELNRREMEMESRREQMDHLEAELDKLEQQRQSLERSKQQEEKLRAEIDKARHEVESSRSQLEEEKRSLEEQRAELETHKGLSPEKAQEMQALLELLSGGNSIESLRELIERAQNQINDGISVGQTYRQQMEEHRNRASELQQEVDQVTTLRHQWSEWHQSHITLLNDRAQLNSRQNLLEFNEQQIQRLEQNIEYRQALLEQLQRLSESVASRSTSGVKVDTAPLQKMPIEQLQAEVQRLQEEWDRWFRMVKEQEEELKYKQEEIEELQQEINRASGSVRAQKE…
1617	654503	WP_006616137.1	142	Arthrospira platensis YZ	hypothetical protein		MLYLAEVQKQKSGFIGGGRAELKLLVCQRGENNWSAVPGDDLVPAEDANSYKDGALVLVELNASKQVQRIEDGKKLVRILEDFSRLQDRFKNQQEEIEQWKESLTYQTQELNRREQELNRREMEMESRREQMDHLEAELDKLEQQRQSLERSKQQEEKLRAEIDKARHEVESSRSQLEEEKRSLEEQRAELETHKGLSPEKAQEMQALLELLSGGNSIESLRELIERAQNQINDGISVGQTYRQQMEEHRNRASELQQEVDQVTTLRHQWSEWHQSHITLLNDRAQLNSRQNLLEFNEQQIQRLEQNIEYRQALLEQLQRLSESVASRSTSGVKVDTAPLQKMPIEQLQAEVQRLQEEWDRWFRMVKEQEEELKYKQEEIEELQQEINRASGSVRAQKE…
1617	806850	WP_006616137.1	179	Arthrospira platensis str. Paraca	hypothetical protein		MLYLAEVQKQKSGFIGGGRAELKLLVCQRGENNWSAVPGDDLVPAEDANSYKDGALVLVELNASKQVQRIEDGKKLVRILEDFSRLQDRFKNQQEEIEQWKESLTYQTQELNRREQELNRREMEMESRREQMDHLEAELDKLEQQRQSLERSKQQEEKLRAEIDKARHEVESSRSQLEEEKRSLEEQRAELETHKGLSPEKAQEMQALLELLSGGNSIESLRELIERAQNQINDGISVGQTYRQQMEEHRNRASELQQEVDQVTTLRHQWSEWHQSHITLLNDRAQLNSRQNLLEFNEQQIQRLEQNIEYRQALLEQLQRLSESVASRSTSGVKVDTAPLQKMPIEQLQAEVQRLQEEWDRWFRMVKEQEEELKYKQEEIEELQQEINRASGSVRAQKE…
1617	71385	WP_006620975.1	14	Arthrospira maxima CS-328	hypothetical protein		MLYLAEVQKQKSGFIGGGRAELKLLVCQRGENNWSAVPGDDLVPAEDANSYKDGALVLVELNASKQVQRIEDGKKLVRILEDFSRLQDRFKNQQEEIEQWKESLTYQTQELNRREQELNRREMEMESRREQMDHLEAELDKLEQQRQSLERSKQQEEKLRAEIDKARHEVESSRSQLEEEKRSLEEQRAELETHKGLSPEKAQEMQALLELLSGGNSIESLRELIERAQNQINDGISVGQTYRQQMEEHRNRASELQQEVDQVTTLRHQWSEWHQSHITLLNDRAQLNSRQNLLEFNEQQIQRLEQNIEYRQALLEQLQRLSESVASRSTSGVKVDTAPLQKMPIEQLQAEVQRLQEEWDRWFRMVKEQEEELKYKQEEIEELQQEINRASGSVRAQKE…
1617	316870	WP_006620975.1	67	Arthrospira sp. PCC 8005	hypothetical protein		MLYLAEVQKQKSGFIGGGRAELKLLVCQRGENNWSAVPGDDLVPAEDANSYKDGALVLVELNASKQVQRIEDGKKLVRILEDFSRLQDRFKNQQEEIEQWKESLTYQTQELNRREQELNRREMEMESRREQMDHLEAELDKLEQQRQSLERSKQQEEKLRAEIDKARHEVESSRSQLEEEKRSLEEQRAELETHKGLSPEKAQEMQALLELLSGGNSIESLRELIERAQNQINDGISVGQTYRQQMEEHRNRASELQQEVDQVTTLRHQWSEWHQSHITLLNDRAQLNSRQNLLEFNEQQIQRLEQNIEYRQALLEQLQRLSESVASRSTSGVKVDTAPLQKMPIEQLQAEVQRLQEEWDRWFRMVKEQEEELKYKQEEIEELQQEINRASGSVRAQKE…
1617	693640	WP_006620975.1	151	Arthrospira platensis C1	hypothetical protein		MLYLAEVQKQKSGFIGGGRAELKLLVCQRGENNWSAVPGDDLVPAEDANSYKDGALVLVELNASKQVQRIEDGKKLVRILEDFSRLQDRFKNQQEEIEQWKESLTYQTQELNRREQELNRREMEMESRREQMDHLEAELDKLEQQRQSLERSKQQEEKLRAEIDKARHEVESSRSQLEEEKRSLEEQRAELETHKGLSPEKAQEMQALLELLSGGNSIESLRELIERAQNQINDGISVGQTYRQQMEEHRNRASELQQEVDQVTTLRHQWSEWHQSHITLLNDRAQLNSRQNLLEFNEQQIQRLEQNIEYRQALLEQLQRLSESVASRSTSGVKVDTAPLQKMPIEQLQAEVQRLQEEWDRWFRMVKEQEEELKYKQEEIEELQQEINRASGSVRAQKE…
1617	757183	WP_006620975.1	164	Arthrospira sp. PCC 8005	hypothetical protein		MLYLAEVQKQKSGFIGGGRAELKLLVCQRGENNWSAVPGDDLVPAEDANSYKDGALVLVELNASKQVQRIEDGKKLVRILEDFSRLQDRFKNQQEEIEQWKESLTYQTQELNRREQELNRREMEMESRREQMDHLEAELDKLEQQRQSLERSKQQEEKLRAEIDKARHEVESSRSQLEEEKRSLEEQRAELETHKGLSPEKAQEMQALLELLSGGNSIESLRELIERAQNQINDGISVGQTYRQQMEEHRNRASELQQEVDQVTTLRHQWSEWHQSHITLLNDRAQLNSRQNLLEFNEQQIQRLEQNIEYRQALLEQLQRLSESVASRSTSGVKVDTAPLQKMPIEQLQAEVQRLQEEWDRWFRMVKEQEEELKYKQEEIEELQQEINRASGSVRAQKE…
1617	87974	WP_006633930.1	18	Microcoleus vaginatus FGP-2	hypothetical protein		MLYLAEVQKQRSGFGLGGGKAELKLLACQRGEHNWSAVPGDDAIPVEEANKFNDGTLVLVELSANKQVQRIQEAARQLVSILQNFSRLQDKFKDKEEEIEQWKASLTFSSQELNRREMEMQAREEQLAQMEEELERLEAQRSEIENTRDEANRLREEVDRSRVEIETAWEQLRGEQQRVAQQQSEVPQGAVVDEQQTQRIQELMQKLGGAIASAQGVREQLNQSFGAVGAQQAILDQHWQQLEQKQSIAQQQQEEVDRQNQSLQNRWQEWYQSQEALAQARAELKGQQSTLSAKQDQAQSVSLQVRAVEELYQQVSRLASASGAAGTEQKVDVSALEKMPVDELQGLVQHLQEDLEKVFRFVNDQEEELTLQRETIEELQGKIQAASEYDRMALENEMA…
1617	37780	WP_007306779.1	8	Crocosphaera watsonii WH 8501	hypothetical protein		MLYLAEVKKQTRGFMSGSRTEIKLLACQHNDQTWSPVPGEEVMALDEFDQMGEGSLLMVNLGNNRQIQGEPQTAAPELVRQLQKLSRLSEKLKTQQEEIEQWKQSLTYQSQELARREAEIETRLEQMEEVEKELSQIERRRQEADSAWDRVDQTQQQLQDFQRRFGRILDLPGIEAEKIQQLVIRIAESSLGLESLEKPFSAALKALEEQQEIFNPFWQELDSLKSQVQRQTREVQQQGEVLENRFQALEETQISLEEAKIQWGVQQNILSNKQDRCKKVNDNLQVIQELKHSLEQVADGTADIGSEGKVDLVSLENMPLGELEEKLKSLQEDLEKLVRFVNDQEEELTLQRQTVQELQDKLANVGDFERLELENELAEEQERKEFLDRTLTGQRRNLK…
1617	845625	WP_008275927.1	191	Cyanothece sp. CCY0110	hypothetical protein		MLYLAEVKKQTRGFIGGFRTEIKLLACQHNDQTWSPVPGDEVIGLEEIDQVGEGTLLMVNLGNNRQLQGEAELAAPELVRQLQKLSRLSEKLKTQQEEIEQWKQSLTYQSQELTRREAEMETRLEQLEEVEKELSQIERRRQEADSAWNRVEQTQQQLQDFQGRFGAVLELPDAEAEKIQELIARIAQSSIGLKSLEKPFDGAIDALEAQQAILNQFWQQLDTLKAQVQRQTREVQQQGEILSNRFQALEETQTSLEEAKIQWGVQQNILSNKQDRLQKVNGNLRGIQELQQTLEQTASGVGDVTAETKVDVVSLENMPLGELEEKVNNLQGDLDKLVRFVNDQEEELTLQCQTVQELHDKLAQAGDFERIDLENELAEEQERKQFLDETLVGQRRNLK…
1617	600905	WP_008312137.1	131	Leptolyngbya sp. PCC 6406	hypothetical protein		MLYLAEVQKKSGVFGSGKAEFKLLTCQRGETWTTVPGDEVVAAPDDATYNAGALVMLEMGGNRQIQRHYDAGRPLVGILQNFSSQSKKFKAQEEEIEQWKQSLTFQSQALNQRELELETRQEQVEQAESDAEQIDAQRQELEASQAEMETLKQELERKTQELEGAWAHLNGEIRRFEERQADVQQQAGLDESQMQQIQDALDRLMGAVAPTEEVREQFNLTYEAVDQQNGTLTTQEQTLADQQAALADKQAQIQQEQEAIQARWQTWQEGEATLGETKANLKFQRQLLSVKQDRVQRLSLHLQTQSSLYQQVYELLNTSDKVRLSNKVDVAALEAMALDALKSTVSELEKDLEKVSRFVSDQEEELNFELEAIDELKQKIAQASEYDRLQLETELVDEQ…
1617	146842	WP_009454477.1	31	Fischerella thermalis PCC 7521	hypothetical protein		MLYLAEVQKQKGGLLGGGGKTELKLLACQRTDQSWSTGSEEVIAVEEASKLNDGALVLVELNPQRQVQRIQEAGRPLVNILQNFSRQLEKFKLKEEEIDQWKESLTFQAQELNRREIEMETRLEQLQQMEDEFQRLDAEKQEVETCRAEIERLQQEIERNRQELEGAWEHLRGEQRRLEEHQAQLQPPTVMDEEQTRVLQELLDQLSSSVAPTEIVRENLHLAFEMVEKQQALLNPHWQQLEQQRILIEKQQAEIERLSQLFSERQNEWQQTQNSLEQQTAQLQVNTTTLHSKQEYVRILKEQLRYQEQLYQQIYSLATNYSDVVPSPEFDLETLEKMPLEELQKIVQDLQEKLNIDSSFVNDQEQELKYKQEAIEEIQQKINQASASERSQLETELAD…
1617	842148	WP_009454477.1	190	Fischerella sp. JSC-11	hypothetical protein		MLYLAEVQKQKGGLLGGGGKTELKLLACQRTDQSWSTGSEEVIAVEEASKLNDGALVLVELNPQRQVQRIQEAGRPLVNILQNFSRQLEKFKLKEEEIDQWKESLTFQAQELNRREIEMETRLEQLQQMEDEFQRLDAEKQEVETCRAEIERLQQEIERNRQELEGAWEHLRGEQRRLEEHQAQLQPPTVMDEEQTRVLQELLDQLSSSVAPTEIVRENLHLAFEMVEKQQALLNPHWQQLEQQRILIEKQQAEIERLSQLFSERQNEWQQTQNSLEQQTAQLQVNTTTLHSKQEYVRILKEQLRYQEQLYQQIYSLATNYSDVVPSPEFDLETLEKMPLEELQKIVQDLQEKLNIDSSFVNDQEQELKYKQEAIEEIQQKINQASASERSQLETELAD…
1617	295382	WP_009546535.1	61	Cyanothece sp. ATCC 51142	hypothetical protein		MLYLAEVKKQTRGFIGGSRTEIKLLACQHNDQTWSSVPGEEVVALEELEQLGEGTLLMVNLGNNRQVQGEPELAAPELVRQLQKLSRLSEKLKTQQEEIEQWKQSLQYQSQELTRREAEMEARLEQLEEIEKELSQIERRRQEADSAWNRVEQTQQQFQDFQRRFGPVLELPGAEAEKMQELIVRLAQSSTGLESLEKPFRAAINASEAQQEILNQFWQQLDTLKAEVQRQTRQVQQQGEILENRFQALEETQTSLEEAKIQWGVQQNILSNKQDRLQKVNDNLRVIQELQHTLEQVAGGVGDMVSETKVDVVSLEDMPLGELEEKVKSLQGDLDKLVRFVNDQEEELTLQCQTVQELQDKLAEAGDFERLDLESELAEEQERKQFLDETLVGQRRNLK…
1617	912621	WP_009546535.1	209	Cyanothece sp. ATCC 51472	hypothetical protein		MLYLAEVKKQTRGFIGGSRTEIKLLACQHNDQTWSSVPGEEVVALEELEQLGEGTLLMVNLGNNRQVQGEPELAAPELVRQLQKLSRLSEKLKTQQEEIEQWKQSLQYQSQELTRREAEMEARLEQLEEIEKELSQIERRRQEADSAWNRVEQTQQQFQDFQRRFGPVLELPGAEAEKMQELIVRLAQSSTGLESLEKPFRAAINASEAQQEILNQFWQQLDTLKAEVQRQTRQVQQQGEILENRFQALEETQTSLEEAKIQWGVQQNILSNKQDRLQKVNDNLRVIQELQHTLEQVAGGVGDMVSETKVDVVSLEDMPLGELEEKVKSLQGDLDKLVRFVNDQEEELTLQCQTVQELQDKLAEAGDFERLDLESELAEEQERKQFLDETLVGQRRNLK…
1617	186209	WP_009626724.1	40	Pseudanabaena biceps PCC 7429	hypothetical protein		MQYLAELQKTQAAFGLGGNSSIRLLARNTGENVWQPITNEQVLPIQDSSQAKDFKDGQMVIAEVTGSNQVQSVQDASRKIVNILQAFSRSQDKYKAAEEEVEQWKQSLNFQSQVLHRREQELEQKELELEHLDARKQEIEELEAKLAKERSEIENVRAGIETERGQFEAKAAALTVEQAENIKALISQLSTNFTNPDSLRNKVHSALDLINKRQEVLTEFWQGLDGLKNEAEKQKGILAKSTEELNNRKNQWQQTQIALADAQAELKAQRGILKLQENNIAMSRLQLDAQIDLYEQTSNAIESLGGPGSIEVLSPEEESRLQSMTIEELESTIKALQADFDRLVNYVSAQEDELAGLEGEIADIQSQVETADQFARIELESNKEFVEEQYNLLEESVSG…
1617	591756	WP_009634512.1	129	Synechocystis sp. PCC 7509	hypothetical protein		MLYLAEVQKQKSKTGFMGAAKAELKLLAYQRPDQSWAAVQGEEAIAAEEANNFNTGVLVLADLNANRQAQQIREAGRPLVGILQSFSRQMEKAKGQEEEIEQWKQSLTYQSEELNRRNTELEGRLEELEHIEEDFHRLEMQKQAFATAQNNVEQLQAEVDRSRGELEGAWEHLRGEQLRLVDKQGSLLDDETKQQLQQLLDLIVSSIAPKAALKEQLNFSTETVNNQQNILSYHWQQLEQQRANAQQQQEEVDSLKSMLTNRQTQWDTEQKAMETALVELQVQKLALNHKQDEAQILGIKLRKQEEIYHQIHCLVDPEAVDSAQNLDLEALENMSLDQLQQVIQDLQRDLEGASGFVYDQEEELRLLQQNIDDLQAKVSHGHESDRSRLQTELADERDT…
1617	93758	WP_009767907.1	19	Oscillatoriales cyanobacterium JSC-12	hypothetical protein		MLYLAEVQKKSGGFIGGGKAELKLLACQRTEQNWTAVPGDEVIPSDEVNNLAAGALVLVDIAGNRQIQRIQEAGRPLVSILQNFSRMQEKFKTQEEEIEQWKQSLTYQSQELNRREMEMETRREQLQQMEEDFEQFESQRQELEALQEEINRQREAYERNRQELEGAWEHLRGEMRRFEEQQSSVQPTAVLDEEKARSLHELLNRLSSAMPSTDAIREQVNGSFEAFNQQQERLGQHWQTLEGVRSQAQQSQSDIEYQSQEIHARWQEWHRAQEALEQARSELKAQQSALQTKQEYARMLSVHLQNSEEVHQHLFRLAETSDNVKVGLQVDVDALEKMSLDELQKLVQELEGELEKMSRFVNIQEEELAAKQQEIEDLKAKIQSANEYDRLNLENELAD…
1617	292693	WP_010472890.1	60	Acaryochloris sp. CCMEE 5410	hypothetical protein		MGAKTELKLLAQKQSEHNWSPISGEEMLQADAANDYNAGVLVLVEMDGNQQLKSIQDATRQLVGILKSFSRMREKFKTQEEEIEGWKQSLIYQSQELTRREVDMEARAEEIQEWDAESQKIEQQRQEFEATRTQILQLKEQMELDRQQLEEGWGRLQNAQNDAQAGLSDEQVRQIEQLLDQLDQALANGTSNPDHALASINQHPQIQEAWHNLDQDRSHAQQQQATLDQQQSELQAAWREWQQTEDSLAQTKLELKVQEQSFTLKEEQKSWLSEQLQAQGSLYETLTQMQGAAGEQADVHKLRDMPLEELEATVEKLNTELVKLSSFVNDQEEELKYQQDAIDELEAKIQNASEYDQLSLTGELEDERQHFRLLDETLEGQRKTLQEREAILYFHQDIL…
1617	224038	WP_010871484.1	47	Synechocystis sp. PCC 6803	hypothetical protein		MLYLAEIKKQTKNFLGGYKTELKLLACQHSDQTWSALPNEENFQTDDMGEAREGTLWILNLSNSRSLQGTPEVAAPELVRQLQKLSRLSEKLKEQQSEIERWRESLTFQFQELSQREMEIEAKESEVEDRANQLAQVEQQRYEVEQARQRLEGEREQLTELQQQFGSLLENSAENREVLQGILHRLGAYPEAIPALFTAAANAQQSTDQQQQIFNDHWQMVTSAEQELGRNQALIQQKQELLVIHGQELDAIAQELAKAKVQLTVEQEGVVNGQKLLTQLKAEIAAAESLQTNLYRLATGAMSVDKDHQIDVQHLEQLPLGELEETVKALQTDMQKLARFVNDQEEELTLQCEEVEAIQARLEAADEYSRLTIEEELNEEQERKRMLDETLIGQRRNLK…
1617	721022	WP_010871484.1	157	Synechocystis sp. PCC 6803	hypothetical protein		MLYLAEIKKQTKNFLGGYKTELKLLACQHSDQTWSALPNEENFQTDDMGEAREGTLWILNLSNSRSLQGTPEVAAPELVRQLQKLSRLSEKLKEQQSEIERWRESLTFQFQELSQREMEIEAKESEVEDRANQLAQVEQQRYEVEQARQRLEGEREQLTELQQQFGSLLENSAENREVLQGILHRLGAYPEAIPALFTAAANAQQSTDQQQQIFNDHWQMVTSAEQELGRNQALIQQKQELLVIHGQELDAIAQELAKAKVQLTVEQEGVVNGQKLLTQLKAEIAAAESLQTNLYRLATGAMSVDKDHQIDVQHLEQLPLGELEETVKALQTDMQKLARFVNDQEEELTLQCEEVEAIQARLEAADEYSRLTIEEELNEEQERKRMLDETLIGQRRNLK…
1617	786465	WP_010871484.1	174	Synechocystis sp. PCC 6803 substr. GT-I	hypothetical protein		MLYLAEIKKQTKNFLGGYKTELKLLACQHSDQTWSALPNEENFQTDDMGEAREGTLWILNLSNSRSLQGTPEVAAPELVRQLQKLSRLSEKLKEQQSEIERWRESLTFQFQELSQREMEIEAKESEVEDRANQLAQVEQQRYEVEQARQRLEGEREQLTELQQQFGSLLENSAENREVLQGILHRLGAYPEAIPALFTAAANAQQSTDQQQQIFNDHWQMVTSAEQELGRNQALIQQKQELLVIHGQELDAIAQELAKAKVQLTVEQEGVVNGQKLLTQLKAEIAAAESLQTNLYRLATGAMSVDKDHQIDVQHLEQLPLGELEETVKALQTDMQKLARFVNDQEEELTLQCEEVEAIQARLEAADEYSRLTIEEELNEEQERKRMLDETLIGQRRNLK…
1617	835677	WP_010871484.1	188	Synechocystis sp. PCC 6803 substr. PCC-N	hypothetical protein		MLYLAEIKKQTKNFLGGYKTELKLLACQHSDQTWSALPNEENFQTDDMGEAREGTLWILNLSNSRSLQGTPEVAAPELVRQLQKLSRLSEKLKEQQSEIERWRESLTFQFQELSQREMEIEAKESEVEDRANQLAQVEQQRYEVEQARQRLEGEREQLTELQQQFGSLLENSAENREVLQGILHRLGAYPEAIPALFTAAANAQQSTDQQQQIFNDHWQMVTSAEQELGRNQALIQQKQELLVIHGQELDAIAQELAKAKVQLTVEQEGVVNGQKLLTQLKAEIAAAESLQTNLYRLATGAMSVDKDHQIDVQHLEQLPLGELEETVKALQTDMQKLARFVNDQEEELTLQCEEVEAIQARLEAADEYSRLTIEEELNEEQERKRMLDETLIGQRRNLK…
1617	859263	WP_010871484.1	195	Synechocystis sp. PCC 6803 substr. PCC-P	hypothetical protein		MLYLAEIKKQTKNFLGGYKTELKLLACQHSDQTWSALPNEENFQTDDMGEAREGTLWILNLSNSRSLQGTPEVAAPELVRQLQKLSRLSEKLKEQQSEIERWRESLTFQFQELSQREMEIEAKESEVEDRANQLAQVEQQRYEVEQARQRLEGEREQLTELQQQFGSLLENSAENREVLQGILHRLGAYPEAIPALFTAAANAQQSTDQQQQIFNDHWQMVTSAEQELGRNQALIQQKQELLVIHGQELDAIAQELAKAKVQLTVEQEGVVNGQKLLTQLKAEIAAAESLQTNLYRLATGAMSVDKDHQIDVQHLEQLPLGELEETVKALQTDMQKLARFVNDQEEELTLQCEEVEAIQARLEAADEYSRLTIEEELNEEQERKRMLDETLIGQRRNLK…
1617	898196	WP_010871484.1	205	Synechocystis sp. PCC 6803	hypothetical protein		MLYLAEIKKQTKNFLGGYKTELKLLACQHSDQTWSALPNEENFQTDDMGEAREGTLWILNLSNSRSLQGTPEVAAPELVRQLQKLSRLSEKLKEQQSEIERWRESLTFQFQELSQREMEIEAKESEVEDRANQLAQVEQQRYEVEQARQRLEGEREQLTELQQQFGSLLENSAENREVLQGILHRLGAYPEAIPALFTAAANAQQSTDQQQQIFNDHWQMVTSAEQELGRNQALIQQKQELLVIHGQELDAIAQELAKAKVQLTVEQEGVVNGQKLLTQLKAEIAAAESLQTNLYRLATGAMSVDKDHQIDVQHLEQLPLGELEETVKALQTDMQKLARFVNDQEEELTLQCEEVEAIQARLEAADEYSRLTIEEELNEEQERKRMLDETLIGQRRNLK…
1617	936539	WP_010871484.1	219	Synechocystis sp. PCC 6803	hypothetical protein		MLYLAEIKKQTKNFLGGYKTELKLLACQHSDQTWSALPNEENFQTDDMGEAREGTLWILNLSNSRSLQGTPEVAAPELVRQLQKLSRLSEKLKEQQSEIERWRESLTFQFQELSQREMEIEAKESEVEDRANQLAQVEQQRYEVEQARQRLEGEREQLTELQQQFGSLLENSAENREVLQGILHRLGAYPEAIPALFTAAANAQQSTDQQQQIFNDHWQMVTSAEQELGRNQALIQQKQELLVIHGQELDAIAQELAKAKVQLTVEQEGVVNGQKLLTQLKAEIAAAESLQTNLYRLATGAMSVDKDHQIDVQHLEQLPLGELEETVKALQTDMQKLARFVNDQEEELTLQCEEVEAIQARLEAADEYSRLTIEEELNEEQERKRMLDETLIGQRRNLK…
1617	218813	WP_010995105.1	46	Nostoc sp. PCC 7120	hypothetical protein		MLYLAEVQKQKGGLLSGSSKTELKLLACQRTDQNWSTVSEEVIAAEEASKLNDGALVLVELTPNRQVQRIQEAGRPLVNILQNFSRQLEKYKLKEDEIDQWKESLTFQAQELNRREMDMEARLEQLHEMEEEFQRLEAHKQEVDTSREKIEQLQSEVERNRQELEGAWEHLRGEQRRLEERLQEGNVLDATQSQAMSELLDRLSSRIAPTETVREHLRVAVELIEKQQATLNPHWQNLEEQKTLVNQKQEEADKLAQTYSDRQNSFKQAQDSLQQQTAQLKVNTTSLAVKEEYIRFVREQLQSQDTLYQQINFLAATSGNAVPSQKLDVQALENMPLDELQKIVQDLIDKLGIDSSFVHDQEQELTYKQQTIEELQQKINQASGQDLVNLQLELSDERD…
1617	678618	WP_011242723.1	146	Synechococcus elongatus PCC 6301	hypothetical protein		MLYLAEVGKRGGLFGGNKVEFRLIAFQRPDEGWQVLPEEEVLASDKTCDFSPGALVLLDLNNSRQVQRIQEATQRLLGFLREFSRLQERYRAQEAEVEQWKESLSIQSQELSRRQQEFENRQDQLQQLQAELFQLEEQKQEALAIQQQADALRAELDRRDRELKEAWQELEIQRQSFSSQPFGAVAFAPETQAAIAQLEQQIANWQNDDTVLAELSNKVTAAQQDLQSRIASLTNPDQPDVGNLENLQQALQEQRRQFQTAHLEWMSQQAPPEQDKHQLSEEQTLLAGLEQRRRAIAQACQLIHALTGEANRSELEALPLEELQERVAAVQRDYDRIYSFVNDQEEELRLETADLEKLRANLEQANELERLSLEGELIEAEQRCQLLDESLVARRLIAQ…
1617	65723	WP_011317386.1	13	Anabaena variabilis ATCC 29413	hypothetical protein		MLYLAEVQKQKGGLLSGSSKTELKLLACQRTDQNWSTVSEEVIAAEEASKLNDGALVLVELTPNRQVQRIQEAGRPLVNILQNFSRQLEKYKLKEDEIDQWKESLTFQAQELNRREMDMEVRLEQLHEMEDEFQRLEAQKQEVDTSREQIEQLQAEVERNRQELEGAWEHLRGEQRRLEERLQEGNVLDATQSQAMSELLDRLSSRIAPTETVREHLRVAVELIEKQQATLNPHWQNLEQQKTLVHQKQEEADKLAQTYSDRQNSCKQAQDSLQQQTAQLKVNTNSLIAKEEHIRFVKEQLQSQDTLYQQVNFLAASSGNAVPSQKLDVQALENMPLDELQKIVQDLIDKLGIDSSFVHDQEQELTYKQQTIEELQQKINQASGQDLVNLQLELSDERD…
1617	10968	WP_011377879.1	2	Synechococcus elongatus PCC 7942	hypothetical protein		MLYLAEVGKRGGLFGGNKVEFRLIAFQRPDEGWQVLPEEEVLASDKTCDFSPGALVLLDLNNSRQVQRIQEATQRLLGFLREFSRLQERYRAQEAEVEQWKESLSIQSQELSRRQQEFENRQDQLQQLQAELFQLEEQKQEALAIQQQADALRAELDRRDRELKEAWQELEIQRQSFSSQPFGAVAFAPETQAAIAQLEQQIANWQNDDTVLAELSNKVTAAQQDLQSRIASLTNPDQPDVGNLENLQQALQEQRRQFQTAHLEWMSQQARLEQDKHQLSEEQTLLAGLEQRRRAIAQACQLIHALTGEANRSELEALPLEELQERVAAVQRDYDRIYSFVNDQEEELRLETADLEKLRANLEQANELERLSLEGELIEAEQRCQLLDESLVAQRLIAQ…
1617	1075767	WP_011377879.1	281	Synechococcus sp. UTEX 2973	hypothetical protein		MLYLAEVGKRGGLFGGNKVEFRLIAFQRPDEGWQVLPEEEVLASDKTCDFSPGALVLLDLNNSRQVQRIQEATQRLLGFLREFSRLQERYRAQEAEVEQWKESLSIQSQELSRRQQEFENRQDQLQQLQAELFQLEEQKQEALAIQQQADALRAELDRRDRELKEAWQELEIQRQSFSSQPFGAVAFAPETQAAIAQLEQQIANWQNDDTVLAELSNKVTAAQQDLQSRIASLTNPDQPDVGNLENLQQALQEQRRQFQTAHLEWMSQQARLEQDKHQLSEEQTLLAGLEQRRRAIAQACQLIHALTGEANRSELEALPLEELQERVAAVQRDYDRIYSFVNDQEEELRLETADLEKLRANLEQANELERLSLEGELIEAEQRCQLLDESLVAQRLIAQ…
1617	620071	WP_011431167.1	133	Synechococcus sp. JA-3-3Ab	hypothetical protein		MLYLAELSKPIGFAKSSLQLLAKQQQDNTWVAVNEESITLEGRIAQEAGRFKDGALVLAEITGSRQITRINEAARQVVTYLQNFSQLQLKARSQEEEIENWRKSLTFQAHELTRREMELAAQEEEVRRLYEQYKGVEEERKLLDSLKEELAAQQAYLAEQQRLIGEQREALNRQRQELEAQLQEARSSRLGEAEAVQLQILLQEVQESLHFSANPLALLQSLKSQVQQQQDHFNQEIAQLEQERQQAHAQQEELDRDYHAWRERCAAWWGSQRSLEQSQAEWHARQGSLRAYQEQLQRILQQLQSQESLYQKAYRLVQEYDFIVDGSSNGGSGASGSAISVEELAALVSQLRRDYEQRAAQVSQQRAELEQNRQTLRELQERLATASPEERFDIELDID…
1617	709006	WP_011433910.1	154	Synechococcus sp. JA-2-3B'a(2-13)	hypothetical protein		MLYLAELSKPIGFAKSSLQLLAKQQQDNTWVAVNEESITLEGRIAQEAGRFKDGSLVLAEISGNRQVARISEAARQLVTYLQNFSQLQLRARSQEEEIEVWKQSLTFQAHELKRREMDLAAQEEEVQRLYEQYKSVEEDRKLLDSLKEELAAQQAYLAEQQRLIGEQREALNRQRQELEAQLQEARSSRLGEAEAAQLQALMQQLQESLHPAGDPLALLQSLKSHIQQQQEHLNQQIAQLEAERQQAQIRQDELDRDYRAWQERHTAWWGSRQSLEQSQAEWQTRQGSLRAHQEHLQRILQQLQSQESLYQKASRLVQEYDFIVDGSSNGRAGEPAISVEELAALVSQLRRDYEQRAAQVSQQRAELEQNRQTLRELQERLASASPEERFDIEMDIDYA…
1617	29852	WP_011612709.1	6	Trichodesmium erythraeum IMS101	hypothetical protein		MLYLAEVQRRPTSFGLGGGKTDLKLLACQRGEHNWLAVPGEEVIPADEAKEFSAGVLVIVDLNNNKQVLQVQDAGRQLVKILQNFSRSQERSKTQWEEIEQWKVSLTYQAQELNRRENELQAKEEELEELQAEINKLEEQRHKFSQAQQESQELQKQIELSRKELEVTRLELQKQKHNLEQHQEELAESAIYNPEQSQYIQDLLSWLTEAVTWTNSLKEKLSQSLEIVKNQKKTLQQSRQQLENTANTDYNPQHEEIDNLANHVQSKWLEWQQVQESLADQTTELRVQQTLLVSKQKYSQILNGQIQRQAQLYDQLSYLVTALENDSINQKVDVEALEKVPLNELEELVQSLRRDLQIDMSFVRDQEEELALQKQEMDALKRRIDQANEYDRINLNSEL…
1617	829208	WP_012306995.1	186	Synechococcus sp. PCC 7002	hypothetical protein		MLYLAEVKKTKGFMGSKTEIKLLACERNDRSWSTVPGEELVPADELSNFNDGTLVIVNLGNNRTIQGSPEIATNRLLTVLQNFSRLMDKSKSQEEEIEQWRQSLTYQADELNRRQEEMNSRLDQIEETEAELQKLQDEKLAFEKLKSEADEIKAEFARKQAELEGAWQQLRGEQQRLANLQEETDGQGLSPAIATKIQQILVQCQSNNAPTDEVRTQLNELLDELTQQEELFQTFAQYPQQLQELETQLAAIATQVQTETKRWTIAEILNQLATSRQRQEDMQDLLNNLAAGMGGIEHYGVDLAAIEAMPLGELETTVEKLRDDLDKLVRFVNDQEEELTLQHEAVGEIKASLATVEPDNVMELQELEEELRDEEEKLGMLNQTLVGQRRTLRERQGAL…
1617	23246	WP_012412193.1	4	Nostoc punctiforme PCC 73102	hypothetical protein		MLYLAEVQKQKGGLLSGGGKTELKLLACQRTDQNWNTVSEEVIAAEDASKLNDGALVLVELNPNRQVQRIQEAGRPLVNILQNFSRQLEKFKLKEDEIDQWKQSLTFQAQELNRREMDMEVRSEQLHNMEDELQQLEQQKQEVDTSRQEIERLKTEVERNRLELEGAWEHLRGEQRRLEEHQADFQQGTVLDEEQSRVMSELLDRLSNRVAPTETVREHLHKAFELVEKQQATLTPHWQKLEEQKTAIVQQQEEVERLSQTFSDRQNALQEAQNTLVQQTAQLQINTADLTSKQEYARIIKEQLRNAEELYQQIHSIAATSGDVVLGQQANVEALDKMPLEELQKIVQDLQHKLEIDATFVHDQEQELEYKQEAIEELENKLSQASDQDHINLELELTD…
1617	552142	WP_012594084.1	121	Cyanothece sp. PCC 8801	hypothetical protein		MLYLAEVKKQNRGFIGGSRTELRLLACQHNDQTWSAVPGDETVFTEDLDQIGEGALVMINLGNNRQIQGQPELAAPELIRQLQKLSRLSEKLKEQQEEIEQWKQSLTYQGQELSRREMEIETRLEQLEEVQSELEQIELRRQEAESVWTRVQQTQQTLHDFQSRFGDLLELPSEQIEKLQGLTRRLVQNNQEFDSLGQTLDLVLNMAEQQQQILNGFWQQIEPLKAQIQQQQRKVEQQGDVLQNHSQEVDSTRLALEQAKIQFEVQQNILANKLERLRTINVDLQSTQDLQDTLERLASSSGDIQLDSKVDLGALDNMPLGELEEIVKNLQADFNKLMSFVNEQEEELTLQCQTVEELTRKLASVTIYGRTALEEELAEEQERKQFLDETLVGQRRNVK…
1617	79568	WP_013193094.1	15	'Nostoc azollae' 0708	hypothetical protein		MLYLAEVQKQKGGLLGGGSKTELKLLACQRSDQNWSTVSEETIGAEEASKLNDGALVLVELSPNRQVKRIQEAGRPLVNILQNFSRQMEKFKLKEDEIDQWKQSLMFQVQELNRREMEMESRWEELQHLEHEVQDLEKQKQEVKSSREQIEQLRTEVERNRQELEGAWEHLRGEQRRLDDLQAYSPQGTVVDEAQTKAITDLLNRLSGGVGSTVALRENLNFAFELLEQQQATLNPHWQQLEQQQSLAQQQQGEVEQLSQSWRDHQTEFQQFQNSLHQQIAELQLTTATLKNKQGLSDILKEQLGTQQDLYQQTQALVAMADNLLFGQQVDVEVLENLSLEELQKIVQDLHDKLEIDSSFVQDQEQELNCKEQGIKDLEANIQQVSGEELKNLELELAE…
1617	855618	WP_013323445.1	194	Cyanothece sp. PCC 7822	hypothetical protein		MLYLAEVKRQNRGFIGGLRTELKLLACQHNDQTWSAIPTDDVISWEDSSLQVGEGTLLLVNLSNNRQIQGTPELAGGEVVRQLQKMSRRMEKIKEEQEYIEQWKQSLTYQAEQLTKREQELDGRVEQIEQMEAEFEYLERQRHELEEAKEQLKQEQESLENQKSQFGLPSHLKPDQAAQIEALINRLASYSDNTTSPQQQLNLTLETIQQQQNQFAYYWQQLEQKHAQVEACQQKIQQQRENIDRQKQELASAKASLEEAKIQWQVQQNLISNKQELLRRINLDLQNIGSLQQTLIRLANGREDAVTDNKVNLQALENLPLGELEEIVNKLRADLDKIVRFVNEQEEELTLQCESVNELQAKLQAASEFERLGIEEELKDEQERKKMLDKTLVGQRKTL…
1617	249835	WP_015081425.1	52	Anabaena sp. 90	hypothetical protein		MLYLAEVQKPKSGLLGSGKSALKLIACQRNDQNWSPIPNEIIIADQASKLNDRALVLVELSPNRLVQRIQDAGRPLVNILQNFSQQVQKFKLKEEEIDQWKQSLMIQAQELNRRETEMEFRWEQVQRLEHDSKRIDTHKHLFDTSGTEIDRLRTEVESNHRDLEGAWEHLRFEQSRLEEISLNYQKSKSVDQERNRVLSDLLDRLSSQTTPIDTVKESLNYAFEFADQQQDALNLHWQKLEIQRHSANQQQKEGEELMQKLFGCQNELQKVQNSLAQQITQVQLKTTIVNSKQELTTILKQQLGTEEEFYQKLHHLAANTETEVPKWGIDVAALQKMPLKELEQMVQNWQEKLDRDSDFVQEQEQELQYKQKFIEELQEKIVHSAGGERVNLELELADE…
1617	717094	WP_015112468.1	156	Nostoc sp. PCC 7107	hypothetical protein		MLYLAEVQKQKGGLLSGGSKTELKLLACQRTDQNWSTVSEEVITAEEASKLNDGALVLVELNPNRQVQRIQEAGRPLVNILQNFSRQLEKFKLKEDEIDQWKQSLTFQAQEMNRREMEMEARLEQLQQMEDDCQRLDEQKQEVDSSREEIEQLQAEIERNRQELEGAWEHLRGEQRRLEERQAEVKQGNVLDEEQSRVMSELLNRLSSRVAPTETVREHLHLAFELIEQQQATLNPYWEKLEQQKTLAAQQQEEVERLTQNLSDRQNEWQQAHNFIEQQTTQLKINQATITSKQESARLVKEQLQYQDDLYQKINYLSASSGDISRNKVDVEALEKMPLDELQKIVQDLIKKLEIDSSFVQEQEQELQYKQVDIEELQKKLSQASDQDHINLEMELADE…
1617	321602	WP_015116939.1	68	Rivularia sp. PCC 7116	hypothetical protein		MLYLAEVQKQKGGLLGSGAKTELKLLACQRNDQSWNTVSEEVITADEASKLNDGALVLAELNANRQVQRIQEAGRPLVNILQNFSRQLEKFKLKEEEIDQWKESLTFQGQEISRREMDLEAREEEARQIQEEAQQIDAKLQEVENSRQEIQSLQEEIERNREELEGAWEHLRGEQRRLEEFQAEVSQGAVLDEEQAKAIGDLLEKLSDNIAPTQSVREHLDNAFEMVEKQQAILNPHFELLENQKTEANEQQAEIERLSQELHEANSSLQLAEDSLCQQTAELKLSTASLESKQEAMQMLQEQLQERQELTEHVNSFSKSPSAGEEAFVLDFDEEDLKSLSTEELQQTVEDLQEKLKIDSSFVEEQEQELNYKQRTIDELQEKISSASEEERTPFEEEL…
1617	1041142	WP_015123688.1	266	Synechococcus sp. PCC 6312	hypothetical protein		MLYLAEVQKKTGFMGTRTELKLLARQQAEHSWNPVPGDDVVPVDGGNEYAQGALVLVEVSANRQVQHLQEAGRPLVGILQNFSRLRERFRTQEEEIEGWKQSLVYQAQELTRREEELYDLEQQAQEFVQQREELDRLREEITPLQEQISREQQALANARQEFQAERQRWEELKASQGTGLSSEQIQQVDQVVQQLQASLTSSPTLNSCLEIIQQQQDKLTQAWQWLEESAPPDQAQGELHHRSEALKQEWRRWHQAEAEQVKLQQQIHSQGDFLQQQTDWQQRLQTQVQTLEQLSQELQQAAEQQGGTEFAELLHMPLHELEALVEVIRKELKNMTSFVDDQEEELAVVRQTIEELRLKMSHVSEFERLQLAGDLESEEQSYQLLNQTLIGQRQRLYEK…
1617	586816	WP_015128430.1	128	Calothrix sp. PCC 7507	hypothetical protein		MLYLAEVQKQKGGLLGGGAKTELKLLACQRTDQNWSTVSEEVISAEDASKLNDGALVLVELNPNRQVQRIQEAGRPLVNILQNFSRQLEKFKLKEDEIDQWKQSLTFQAQELNRREMDMEARLEQLQQMEDDSQRLEAQQQEVETSRAEIENLQQEIERNRQELEGAWEHLRGEQRRLEEHKADCQQGTVLDEEQSRVLSELLDRLSSHVAPTETLRDNLQVAFEFVEKQQATLNPHWEKLEEQKTVAAQQQEEVNRLGQTLGDRLNAWEQAQNSLAQQAAELKVNTAVLASKQEYAQILKAQLQSQEDLYQQIQALAVISGNVGPQIDVQPLENMPLEELQKLVQDLQEKFDIDSSFVHDQEQELTYKQQTIDELQSKATQASDQDVINVEIELADEK…
1617	833477	WP_015134633.1	187	Leptolyngbya sp. PCC 7376	hypothetical protein		MLYLAEVKKTKGFMGVKTEVKLLACERNDKSWSAVPGDEAIATDDLGPYGDGALIVINLGGNRQVQGTPEPAGNRILGILQNFSRLLEKTKSQEEEIEQWKQSLTYQAEELNRRQAEMENRLEELEGAEEELERLAAQRDEVEKLKAESDEIKAEFDRKQAELEGAWEHLRGEQARLEEVQGESNGSGGSLAPEQAERLKSIFEQIQGAIAPTDNFQERLGQVLQSSEQQQQQLKTAWDDLEQDRHRYQQLEGEVQAIATDLQQHEGNLQEKTHSLEDAKIQVQVKQELLHAKQQHLQFLTFALQNHEELSTSISGLAAGLGDGEGEIVDVEALESMPLGELESIVNNFKAELDKLVNFVNDQEEELTLQHDAVKELREKIETADTGNVMAYQELEEEL…
1617	598540	WP_015139863.1	130	Nostoc sp. PCC 7524	hypothetical protein		MLYLAEVQKQKGGLLGGSSKTELKLLACQRTDQNWSPVSEDVIAAEEASKLNDGALVLVELTPNRQVQRIQEAGRPLVNILQNFSRQVEKYKLKEDEIDQWKESLTFQAQELNRREMDMEVRLEQLQNMEEEFQRLETQQQEVDTSRTQIEQLQAEIERNRQELEGAWDHLRGEQRRLEERLQEGGVLDEEQSRKMSELLDRLSSRIAPTEQVREHLHLACELVEKQQAVLNLHWEKLEQQKAVATQQQQEVEGLVQTYSDRQNAWQQAQQTWEQQNAQLKVNTAAIACKQEYINLLKAQLQSQDELYQQIYSLAASSGDALPGQKVDLQALENMPLGELQKIVQDLVEKLEIDSTFVHDQEQELKYKQETIEELQQKINQASDQDLINLQMELADEQD…
1617	269084	WP_015142395.1	56	Pleurocapsa sp. PCC 7327	hypothetical protein		MLYLAEVKKQIKGFIGGAKTELKLLACQHNDQTWSAVPGDETIACDELAQAGEGALVLVNLSNNRQLQGKPELAGIELVRQLQKLSRLLEKTKDQQEEIEQWKQSLSIQSEELTRRQMDMEARLEQIDQMQEEFQELERQRQEMEANWQRFRAEQERIEQLHRQIGPIDWNSPQVGKVQAIIGRLFANPDRATAVETQIQSAREALERQQTLLKNHLQQLEQEKASLEQRQNDINQQGEAIKTRKQELESLVAALQESQIQLQVRESLLTSKQELLERINLEIGATEDLRKILTGAGDTQSKQQVDIKTLENMPLGELQETVKNLQADFDKLVRFVNDQEEELSLQCQAVAELEEKLKTANDYERFDLESELAEEQERRKMLDETLFGQRRRLRERQAI…
1617	166464	WP_015150209.1	36	Oscillatoria acuminata PCC 6304	hypothetical protein		MLYLAEVQKQKSGFGLGSGKAELKLLACQRGEQSWAAVPGSETIPADDANNLNAGTLVLVDLSPNKQIKGNIEEAANRLVSILQGFSRGQEKIKTKEEEIEQWMQSLTYQSQELQRREMELQVREEEIAQLDSQREEIQGSSEEAQRIRDELQAKQQELDAALEKLQSEKQTMEAQVAQSQQSVQLDEGLATHVQELLDYLTQTTPPMASLGEQIAVVLEQISAQQAVLDEHWQRLEQHRSQAQVEEQEAEAKQQELGRLRQEWEQNQGDLAEAHSQLKLLEKTLSIQQNHGNTLDAQVKNQVLLREQLVQLSEMFEQVAVVQKVDVEALERMPIEELQGVAQNLQQDLDKIFQFVNGQEEELKLQRETIQELEQKLANSHDSERWNIQRNLTDEQEAY…
1617	99981	WP_015152232.1	21	Chroococcidiopsis thermalis PCC 7203	hypothetical protein		MLYLAEVQKQKAFMGLKTEIKLLAFQRADQSWSSVQGEEIVAAEEANNLNAGALILADLNANRQVQRIQEAGRPLVSILSGFSRQIEKAKLQEEEIEQWKESLTFQRDEMSRRHEEMEVRLEELEHIEEEYRRLQSSQSAGLDETTVSQVEELLERLSQGLPPTTAVRQELSLVLELVETQQATLIPHWQKLEQQKQGIDQQQLEVDSQTQRLQQGQQQWWESQKSLEQRKVKLQAQAMVLQAKQEYAQTLNAHQRHQEDLHQQLNRLIQPVDDFLFSQQVDSAALEQMPLDQLQQVLQDLRRDWENACRFVHEQEEELRANQQAIDEIKGRLSRAASDGERANIEAELKDEQDSYEFLLQTLMGQRQNLQDRKETLRQHQTVLWRRRGIPVGNREEDY…
1617	341756	WP_015161618.1	71	Chamaesiphon minutus PCC 6605	hypothetical protein		MLYLAEVQKPKSGFNISGRSKAELKLLACQRTEQNWSAIPGEELIAAPDEANNYNPGVLVLVDMNANRQIQSPLRDAGKHLVGILQNLSRQIEKYKKEADEIESWRQSLSLQSQQLQLRQQEIYEREEDLEQKRAELDRLTQEAQALESTLEQHEQSRQDLAAQWEQLREKEQYLENQQQSLSGGALSEQQVDEIRAALQQLGGNSRGFNPQQLESTVTEIEAQQDLLNTHWQQLRYQQQRVDETQAELNRQQQEIERAKQQLQELQTSLEETQTAWEIQQHTLSMQQEYLQRLNVRIQLEQETYQKIYLMSKGGGIEIGDVQKIDLEQLEAMPLEELQSIVENLQTEVDRSVHFVHLEEEELQEKQAAIDELRQAIAAANEFDKLKLEADLADEQDGY…
1617	241867	WP_015166284.1	50	Pseudanabaena sp. PCC 7367	hypothetical protein		MQYLAEVRKTKGFVGANVEIKLLARNTSENNWQAINKEELVALQDNNQTKDLKDGQLVLADIGGNKNLQNIQDASKRIVLILQNFSRLQDKFRQGEEDIEQWKQSLNYQSQELHRREIELEQREQELEQVDIKKAELEELQQAYEKDKQAYDKQKQLFDAEKAKLEAQASSLSKEQVQQLQGIIRQLAEGMFNPDSIKSQLSSAIDVIYKRQETLTGFWQDLEPQRTQAQQAQQALNKAKQDLENRKNQWQQTQVALANTQAELKAQQGVLKVQENNSAMLRLQLDSQEELYQQTAQVIESYGGSTELLDPEEAKRLQELPMDQLEEMISGWQSEFDKMSNYVSAQEDELASLEGEIADIQSQIDKAGEFDRIELDSNKEFAEEQYRMLEEALVGQRRS…
1617	1049449	WP_015168927.1	269	Synechococcus sp. PCC 7502	hypothetical protein		MQYLAELKKEKAFVGVKTEVKLLARNTSDNNWQGISNDETLPIPDSNQVRDLKDGQMVLVDVAGKNIQNVQDASKRLVLLLQNFSRLQDKFKQGEEEIEQWKQSLNYQSQELHRREVELADREQELEQIEIRRKEAEEAQAIAKGERAEIERMRQQLEKERREFDIESAVITQEQADYLRDVTTRISNFFIGTDFLYHQIGSCLDLLYDRQSILNDFWHYLDSIRNFQTDLDSEIQELNYRKQQVIQTQNRVVDFQAELKADEELVKARESTASILRSQIIGQQRLADQLNQLIASYGGTVDDVLDPAEVRRLEQMSTDDLEMEINLLQQEFDKAARAVGEQEDELAALEGEIAELQIQIDNATGAEKFELEGSKELAEENYQFLEASVSGMRSNMLER…
1617	245280	WP_015172700.1	51	Geitlerinema sp. PCC 7407	hypothetical protein		MLYLAEVQKTTASFGLGGKVELKLLACQRSEQNWTAVPGEEVIAAEEAKNFNAGALVLADLNNNRQVKRVQEAGRQLVSILQNFSRMQEKFKTQEEEIEQWKQSLTYQSQELNRREMEMEARREQLQALEEDSEKLEQQRQEIAGAREEADRLREEIERKSQELEGAWEHLRGEMRRLEETKEDIQKSAGLDAEQANKLHEILSRISGAVAPTDQIREQVNQAFGLISGQQTLLDQHWQRLEQKRSEAEQLQAEVDRQSQDLETRWQEWHQAQVSLDQACGEVKIQQTTLQLKQEEAQNLSLLLQNQEDLYQQMYRLAESSDDVQVSARIDLEALDKMPVDELQSLVQDLQRDQDKVYHFVNDQEEELRLQMEEIEALQQKIQSANDYDRLALETELAE…
1617	350002	WP_015177008.1	73	Oscillatoria nigro-viridis PCC 7112	hypothetical protein		MLYLAEVQKQRSGFGLGGGKAELKLLACQRGEHNWSAVPGDDAIPVEEANKFNDGTLVLVELSASKQVQRIQEAARQLVSILQNFSRLQDKFKDKEEEIEQWKASLTFSSQELNRREMEMQAREEQLAQMEEELERLEAQRSEIENTRDEANRLREEVDRSRVEIETAWEQLRGEQQRVAQQQSEVPQGAVIDEQQSQRIQELMQKLGGAIASAQGVREQLNQSLGAVGAQQAILDQHWQQLEQKQSIAQQQQEEVDRQNQTLQNRWQEWYQSQDALAGARAELKGQQSTLSAKQGQAQSVSLQVQAVENLYQQVSRLASASGAAGTEQKVDVSALEKMPVDELQGLVQHLEQDLEKVFRFVNDQEEELTLQRETIEDLQGKIQAASEYDRLALENEMA…
1617	267095	WP_015185085.1	55	Microcoleus sp. PCC 7113	hypothetical protein		MLYLAEVQKQKGGGLLGGGGKTALKLLACQRTDQSWSAVPGDEVIPAEEAKNLNEGALVLINLGGNRQIQGEIELAGSRLARDLQNFSRLLEKAKSQEEEIEQWKQSLTYQSQELNRREMEMEARIEQMQSMEEDFERVEQQRQEVETAKEEAARLAEEFERSRQELEGAWEHLRGEQRRLEEQIAQHAPGLDPSQAHLIQELLEQLSQAVVPTDTVREQLNLSFEVLNAQQAELEEEWQQLEQRQTEASARQAEVDRQGEECQQRKQELQQAQKSLEEAKAELKVQQNALEIKQESVHMLSLQLRTQGELHQQVARLAATSADVKISQRVDLEALEQMPLGELQGTVQGLEQDLEKLVRFVNDQEEELTFQREAVEELHEKIKSASEYDRISMETELA…
1617	273831	WP_015187577.1	57	Gloeocapsa sp. PCC 7428	hypothetical protein		MLYLAEVQKQKSGFMGAGKAEIKLLAFQRGDQSWNPVPGEEVIPAEEASNFATGALVLADLNANRQVQRLQEAGRPLVNILQSFSRVLEKFKRQEEEIEQWKQSLTYQSQEMNRRNMEMEARLEQLQQMEAEFKQLEARHQELKSGQEKAEMLRQEVESSRQDLAKAWEQLQNERHCWEESQHLGIDEFQVRQIQELVEHLSCNVPTTSVQEELTLLLANIATGQNTLTQHWQQLEQQQSYTQEQQQEFESIAQTWQESFTEWQQAQSLLEQSLSELKVQTAVLNYKQEYAQTLKWQLQKHEELYREVSRIAESVTQVDVSEKVKVVDLEQMPIEQLQQIVKDLQEDLAKNSQFVNDQEEELKLQKQAVEQLQTQLSQSGSSERSHIENELAEEYDRYQ…
1617	192332	WP_015194711.1	41	Stanieria cyanosphaera PCC 7437	hypothetical protein		MLYLAEVQKQKIGFMGGSETKLKLLACQHNDQSWSIVPGNELINAEEANSFGEGALIVVNLGTNRQLQGNLESASKRIVSILQGFSRLLEKTKNQEEEIEQWKESLTIQSEELSRREIEMETRLEQLELMEQEYQKLEQQRQEINILREESEKIRIEFETKSQELEGAWAHLRGEKLRLEEQIQQAFILDEQQTVKIQTLIDSLSSAIIPIELLQEQLGLAFTAVNHQQEYFDRHWQQLEQHKNSFNQQQIEVGHYEAQLNQIEAEMNSLLTSVEEAKIRLEIEQKCLESKHEQIKILSWQQQSQEELQEQISRLGIESGEVDLNQKIDIEALENMHLGKLEEIVSNLQNDLEKVARFVNEQEEELGWQYQAVEELEEKIKTASEFERLALEQELAEEK…
1617	727183	WP_015199016.1	158	Calothrix sp. PCC 6303	hypothetical protein		MLYLAEVQKQKGGLLGGGNKAELKLLACQRNDQSWSGVSDESVIPDDASKLNDGALIMVELTPQRQVQRIQEAGRPLVTILQNFSRQLEKFKVKEEEINQWKDSLTYQAQELSRRELEMEDRIAQLEQMEEELKGFETDRQEVDKISNETASLKEEIERSRQELEGAWEHLRGEQRRLEERQSEGCVLDPEQGKVLNELLLQLANHVPVNESVEDNSNSAVAAVESQQTLLNPFWEQFQQQQQEVEEKEQELERLSQEFAVTQEEWQQIQITLEQQSAELKANAIALDAKLDCVGILNQQLQSQEQLYQQVYSLAATTGEGLDNDNDAASLESMSLEELEQIVRDLKEKLEIDSSFVNDQEQELNHKQAAIEELQQKISQTIESERIFLEEELIDEKDL…
1617	180060	WP_015201332.1	39	Crinalium epipsammum PCC 9333	hypothetical protein		MLYLAEVQKKTSFIGGSKSELKLLACQRTDQSWTAVPGEEAIPAPDEANNYNSGVLVLADLGTNRQIQRPLTEASRQLVNILQNFSRQLEKSKKEEEEIDQWKQSLTYQSQELNRREMEMEARLEQLQEIEEEFERLERERQEINNSRSESNKLKQELDRNRQQLDAAWQQLQIQQQRLDERVAEVEQSAGLDAQQVSLIQELINRIASAIAPTDALREQLHLAFELVNNQQATLDYNWQQLQEQQAAAQQMQAEVDHAHQDVQNRSIESQQGQASLEEARTNLQVQQQTLEVKQASANLLRLQLQTQEEIYQQISRLATGQDEGKVTQKIDVEALEKIPLGELEGIVQNLQNELQKFVRFVNDQQEELNEKRQTIAELQSQIASSSQHDRIALESDLA…
1617	178851	WP_015210816.1	38	Cylindrospermum stagnale PCC 7417	hypothetical protein		MLYLAEVQKQKGGLLSGGSKTELRLLACQRSDQNWSTVSEEVMAAEEASKLNDGALVLVDLSPNRQVQSIKEAGRPLVNILQNFSRQLEKFKLKEDEIDQWKQSLTFQAQELNRREMDMEARLEQLQDLEDDSQRLEEQKQENETSRAEIERLQTEMARNRQELEGAWEHLRGEQRRLEEFQADCQQGTVLDEEQSRAISELLNRLSSGVAPTETVRENLHFAFELVERQQATLNPHWQQLEEKRNLATLQQEEVERLSQTLRDRQNSCQQAQSSLEQQLAQFHLNTATLASKQDYARILKEQLQIQQALYQQIHSLAATSIDAVFSQQVDVEPLQKMPLEELQKMVQDLQNKLSIDSSFVHDQEQELNYKQEVIEELQRKVKQASGKALQNLEGELAD…
1617	108648	WP_015212649.1	23	Anabaena cylindrica PCC 7122	hypothetical protein		MLYLAEVQKQKGGLLSGGSKTELKLLACQRSDQNWNTVSEETITAEEAGKLNDGALVLVELSPNRQVQRIQEAGRPLVNILQNFSRQMEKFKLKEDEIDQWKQSLMFQVQELNRREMDMESRLEQLQQLENDVQRLETQKHEVETSREQIEKLQAEVERNRQELEGAWEHLRGEQRRLDEIKANAPQGSVLGEEQSRLIADLLKRLSTNDISSTGTLREDLDRAFELIEQQQATLNPHWQQLESQLTLAHQQQEEVEQISQTVRDRQTEILSLEQQLVQFQLTTATLKNKEEFSAILKQQLQNQEDLYQQTQALVATAGNLAVEQQVDVEALQTIPLEELQKMVAEDQEKLHQDSIFVQEQEQELNYKQESIEELQTKIQQASGEDLKNLEAELADEEL…
1617	107548	WP_015223407.1	22	Cyanobacterium stanieri PCC 7202	hypothetical protein		MLYLAEVKTQTRGFVGGYKTELKLLTSQAADQTWTAITGEDIINTDAINEQTGKGALYILNLDGNKQLQGTPELAGSRIVNYLRHFSRTLEKSKSQEEEIEEWKVSLQIQGEEIAKRQAELDAQQQRVQEQEAKLALLEEEKNKLTAAWEQLGSEQQRLNSNKIDQGEIRQKLESISGVITQNMPQAESLSNGFQEILSGVNHQQATLDEYWRELEYSKNSLEQQRQELQHQKDSFNQQQEQLLMAREELAQAKFTLENIQNQIEDKENLLHQFNLTRDGIARLQDEISLLGEDGEEQQVDIQSLESMPLGDLENKVNEVKEETAKVVNFVNMQEEELTLQSDEVKDIQNKIASANEVDKLALEAELADAQEAMKLLNETLVGQRRNLKKQQKVLNEYL…
1617	312247	WP_015224339.1	65	Halothece sp. PCC 7418	hypothetical protein		MLYIAEVKKQKYLFMGGTKTVLHLLACQQNDNRWSAIPGEEVISTEDVTQQFAEGALVTVNLGPNRQVQGSLNLAGPRVANLLQTFSRQVEKTKGQEEEIEEWKQSLTIQAQELNRRQNELQEAEARIEDKEEELSALEKEREEIQQLREQWERDRAELEGAWEQLRGEQQRLQVQQEELQGKQGLTPEQGEALRNLVQQVESAIAATQTTLDPLNTAETLVKEQTETIQGQWKTLDQQRQQAEQKQKDAEQINENLKTLRQQLQEKEGELLQRQQRLATAQSQVDTKQQIVTYLAAQLQKQSEARDILSRLVINSPQLKIQQEIDTQSLEKMPVEQLEEEFNSMQKSFEQAVSFVKDQEEELDYQLQSVRELEEQLKQAQSSEKENIRNELAEEEDRY…
1617	162459	WP_015230944.1	35	Dactylococcopsis salina PCC 8305	hypothetical protein		MLYIAEVKKQTKLFMGGTRTVLHLLACQQNDNRWSAIPGEETVSTDDVTQAFGEGALVTVNLGANRQVQGKVELAGARVANLLQTFSRQLEKTKGQEQEIEDWKESLGIQAKELNRRQSELEKAEEALEEKEQQLSQLEKERAEIQRLREQWESDRAELEGAWNQLRGEQQRLETLQEELKDKQGLTPEQTASLRALVEQVERSIEATKTTLQPLQESQNLVLEKTTAIQSQWKTLDQERQQAEDKQNQARELWEQLSQLRQQFQEKQGNLLQSQQSLATVQSQLETKQQIVTYLGTQLQKQSEARDILSRLVINSPQLKIQQDVDIQSLEEMPIEQLEKEFNSMKKSFDGAVSFVKDQEEELDYQLQSVRDLEAQLETANNEEKENIKNELAEEQDRY…
1617	902233	WP_015783293.1	206	Cyanothece sp. PCC 8802	hypothetical protein		MLYLAEVKKQNRGFIGGSRTELRLLACQHNDQTWSAVPGDETVFTEDLDQIGEGALVMINLGNNRQIQGQPELAAPELIRQLQKLSRLSEKLKEQQEEIEQWKQSLTYQGQELSRREMEIETRLEQLEEVQSELEQIELRRQEAESVWMRVQQTQQTLHDFQSRFGDLLELPSEQIEKLQGLIRRLVQNNQEFDSLGQTLDLVLNMAEQQQQILNGFWQQIEPLKAQIQQQQRKVEQQGDVLQNHSQEVDSTRLALEQAKIQFEVQQNILANKLERLRTINVDLQSTQDLQDTLERLASSSGDIQLDSKVDLGALDNMPLGELEEIVKNLQADFNKLMSFVNEQEEELTLQCQTVEELTRKLASVTIYGRTALEEELAEEQERKQFLDETLVGQRRNVK…
1617	747920	WP_015954997.1	162	Cyanothece sp. PCC 7424	hypothetical protein		MLYLAEVKRQNRGFIGGFKTELKLLACQHNDQTWSAVPTEDIISWEDCQTQVGEGTLFLLELNNSRQIQGTPELAGDKLVRQLQKISRLMEKNKKEWEEIEQWKESLKIQAQELARRQIELENQQEQIEQMEQEFEYLERQRHEIEDAREKLKQEQENLEATKSQFGLPENLNPDQSSQIEALINRLASDPDSNNSPKDHINLALETVSQQQIELTNSWQQLEQKQASLEQRQQDLEQQRQNLERQQQELASFKAALEDAKIQLKIQETTLNNKQEILGQIHLNLETLEYLRNTLTRLAKGEEDISSENKVNIQDLENMPLGELEEIVNKLQAELDKIVRFVNDQEEELTLQCQTVNELKEKLKTSSEFERLSIEEELKDEQERKNMLDETLVGQRRTL…
1617	987886	WP_016516518.1	239	Microcystis aeruginosa SPC777	hypothetical protein		MLYLAEVKKQTRGFISGYKTELKLLACQHKDQTWSAIAGNDILTCDETNSIGEGALLLVNLSDNRQLQGKPELAGAEIVRQLQKISRLIERNKEDQEKIAQWKQSLTYQSEILNRQKMEMEERIEQIERIEVEFDYLEGKRQELENLKQQLIEQQRHLEEEQINFNSFPNLSPEQQQFIRSLAESLANNHDLGNSPSQILYSTLESVQGQQTILNSCWQSLEEQKKAVENRQVVNEQMLNHLKQRARELKISRSVLETTKIQLQIQETVLSQKQELFEHLNLTLQTTDSTRQMLLRLAQAADLDFDGKIDLEALEKMPLEKLESLVNNLQTDLDRLEIFVNDQEEELTLQSQTVEELEARMATIDESQRANLEAELAEEQERKGMLAETLFGQRRNLRE…
1617	622662	WP_016865706.1	135	Fischerella muscicola PCC 7414	hypothetical protein		MLYLAEVQKQKGGLLGGGGKTELKLLACQRTDQSWSTGSEEVIAVDEASKLNDGALVLVELNPQRQVQRIQEAGRPLVNILQNFSRQLEKFKLKEEEIDQWKESLTFQAQELNRREIEMETRLEQLQQMEDEFQRLDAEKQEVETSRADIERLQQEIERNRQELEGAWEHLRGEQRRLEEHQAQLQPGTVMDEEQSRVLQELLHQLSSSVAPTEIVRENLHLAFEMVEKQQTLLNPHWQQLEQQRILTEEQQAEIERLSQLFSERQNEWQQTQNSLEQQTAQLQANTTTLHSKQEYVRILKEQLQYQEQLYRQIYSLAANSSDVVPSPEFDIETLEKMPLEELQKIVQDLQDKLNIDSSFVNDQEQELKYKQEAIEEIQQKINQASASERSQLETELAD…
1617	140124	WP_016876359.1	30	Chlorogloeopsis fritschii PCC 6912	hypothetical protein		MLYLAEVQKQKGSLLTGAGKTEIKLLACQRTDQSWSTVSEDVIAAEEASKLNDGALILVEMTPQRQVQRIQEAGRPLVNILQNFSRQQEKIKVKEEEIDQWKESLTFQAQELNRRELEIETRLEQLENMEDEFQRLETEKQAVETSCAEMEKLREEVERNRQELEGAWEHLRGEQRRLEESQAHLQQGKTLDEEQSRLLNELLDRLSSSVAPTQPMQEHLQLAFEMLETQQSLLNSHWEKLEQQKTTVGEQQAEVDRLSQIFSEHQNDWQQAQNSLEQQTVQLEVNTVTLTSKQEYACKLKDQLQYQEDLYQQIQFLAAMSGDVVSTPEVDMAALEKMPLEELQKIVQDLQGKLNVDSSFVKEQEQELEEKQKTIEELQKKINQASEIERSTLEPELAD…
1617	631024	WP_016876359.1	136	Chlorogloeopsis fritschii PCC 9212	hypothetical protein		MLYLAEVQKQKGSLLTGAGKTEIKLLACQRTDQSWSTVSEDVIAAEEASKLNDGALILVEMTPQRQVQRIQEAGRPLVNILQNFSRQQEKIKVKEEEIDQWKESLTFQAQELNRRELEIETRLEQLENMEDEFQRLETEKQAVETSCAEMEKLREEVERNRQELEGAWEHLRGEQRRLEESQAHLQQGKTLDEEQSRLLNELLDRLSSSVAPTQPMQEHLQLAFEMLETQQSLLNSHWEKLEQQKTTVGEQQAEVDRLSQIFSEHQNDWQQAQNSLEQQTVQLEVNTVTLTSKQEYACKLKDQLQYQEDLYQQIQFLAAMSGDVVSTPEVDMAALEKMPLEELQKIVQDLQGKLNVDSSFVKEQEQELEEKQKTIEELQKKINQASEIERSTLEPELAD…
1617	572504	WP_016951067.1	125	Anabaena sp. PCC 7108	hypothetical protein		MLYLAEVQKQKGGLLSGGSKTELKLLTCQRSDQNWNTVSEETIAYEDGSKLNDGSLVLVELSPNRQVQRIQEAGRPLVNILQNFSRQMEKFKLKEDEIDQWKQSLMFQVQELNRREMEMESRLEQVQQLEDDVQRLESQKQEVDTSREQIERLQAEIERNRQELEGAWEHLRGEQRRLDENQVNSQPVQFLDEEQSRVITDLLERLSGGVGSTGTVQENLNCAFELIEQQQAVLNPHWQQLELQRTLAQQQQGKVEQLSRTLRDRHTELQQLQSSLEQQINQLQLSNTTLHNKQEFAATLKEHLRNQEHLYQQTHTLVATAGNVVFGQQVDVESLQKMPLEELQKMVQDLQNKLEIDSSFVQDQEQELNYKQESIEELQTKIQQASGEDLKNLELELGD…
1617	198813	WP_017290871.1	42	Leptolyngbya boryana PCC 6306	hypothetical protein		MSWVERKQFGHIKRSIGHRIGELLVVLYLAEVIQKKGGIMGGGKSELKLLACQRGEQNWSTITAEEVIPSEEANKFSPGSLLLVDLTGNKQVQRVQEAGRPIANILQTFSRLQEKIRTKEEEIEQWNESLTYQSQELTRREMEMEARQEELQQLEIECQQMEQQRQEFQAVREEVMRQQEELERNRQEMAGAWEQLQGQRQQLEERKEELLGACVLDEAKAQELCHMLDRFTESATLPETVRQCNELVDYQQNLLSHHWQILEEQRQLTEQMRQEVGQKADYVAEQWHIWNQAQESLENAKIEIKSQQSVLKSQQEIAQSLTAQIQYHSDLHQHLQTAIAGGGGEVQVDIQELENLPIEELKSIVQSLQGEFDQSSQFVHGQEEELRLKEKEIQELKNR…
1617	132689	WP_017295618.1	28	Geminocystis herdmanii PCC 6308	hypothetical protein		MVRSTDKIKVLLVHDKQRHKNKFPSTFVEGIVKIRIKIVKRLTIKGSRFVLYLAEVKVQNRGFVGGYKTELKLLASQGADQTWNRVVGEEIVTTDAIGDQSVKGTLYIVNVDNKQVSGTPELAGSRIVNYFAHFSRTLEKSKEQEIEIEEWKTSLRIQGEEIAKRQAELDQVQQLLQQQEEEFTQLEKEKENLSGAWEELREQQRLIAENKSSQGEIQNKLNSILGEFSDGTLGGNNIKQVFSSVNTQQQLLDKYWQSVDEVRNVLQQKQQELGQKKQYLEQSRQELQSVQNNLQKTIVGLQSEQTLLQEKEEFLRQLNVYLEAIARLDQEVSFLADDVDDMDIDFQGLESMPLGNLEEIVNTIQQETAKLVNFVNLQEEELTLQGDEVKEIQGKLDRA…
1617	116653	WP_017299246.1	24	Nodosilinea nodulosa PCC 7104	hypothetical protein		MLYLAEVQKKTGFIGSGKPEFKLLACQRSEHSWSAVTGEDTLTAPDDASYNAGALVMVEVSGNRQIQRHYEAGRTLTSILQNFSSLSKKSKTQEEEIEQWKQSLTFQSQELNRRELELEARQEQVEQAEVDLEQLDAQRQELEQLRQTLEQQQEELNRKNTDLEGAWAHLNGEMRRFEEQRAEGSAAAGLDPAQVATLQGALNRLTEAVMPIEALRDPLTHATDGLNYHQGLLGDYRQALEDQRQGLEQRQQELDHQLAQLAQRWTDWRQAEASLVAKREDLKLRQQAVKTQQDQIQSLSETLQAQANLHQKIYDLLNTTDKVRLSKKVDVAALEAMDLDQLQAMVGDLEKDLEKMSRFVSDQEEELTLEQQAMDELRLKIEQANEFERLQLETELEEE…
1617	743450	WP_017312151.1	161	Fischerella sp. PCC 9339	hypothetical protein		MLYLAEVQKQKGGLLGGGGKTELKLLACQRTDQTWSAGAEEIITAEEASKLNDGTLILVELNPQRQVQRIQEAGRPLVNILQNFSRQLEKFKLKEEEIDQWKESLTFQAQELNRREIEMETRLEQLQQMEEDFQRLDAEKQEVETSRTDIKKLQQEIEGNRQELEGAWEHLRGEQRRLEEYQAQLHQENVVNEEQSRTFKDLLDRLSSSVVPTEIVRENLHLAFEMVEKQQALLNPYWEQLEQQRRLADEQQAEIEYLSQIFFERQNELHQAQNSLEQQTVDLQKNTVTLNSKQEYFLILEVQLQYQEHLYQKIFDLSATSGDGISSAEIDIDTLEKMPIEELQKIVQDLQDKLNIDSSFVNDQEQELKHKQQTIEEIQQKINQSSATERSQLETELAD…
1617	173129	WP_017318783.1	37	Mastigocladopsis repens PCC 10914	hypothetical protein		MLYLAEVQKQKGGLLGGGGKTELKLLACQRTDQSWGTVSEEVIAAEEASKLSDGILVLVEMNPNRQVQRIQEAGRPLVNILQNFSRQVEKFKVKEEEIDQWKQSLTFQAQELNRREMDMETRLEQLQQKEDEVQRLETQQQQVEVSRQEIEKLRMEIERNRQELEGAWGHLRGEQRRLEEYKAECQQQAVLDEEQSRVLNELLARLSTSVAPTQTVREHLDLALEMVERQQAVLNPHWQQLEQQKTAVDQQQVEVNRLSQELSERQKEWQQAQNSLEQQIAELKVNTVTLERKQEYARILKDQLRHHQELHQKLRSFSATVDVTPTCKVDVAALENMPLEQLQNIVRELQQKLSIDSSFVHEQEQELTEKQKNIEELQQKINQGSELERGYLEAELVDE…
1617	392545	WP_017319937.1	84	cyanobacterium PCC 7702	hypothetical protein		MLYLAEVQKQKGSLLTGAGKTELKLLACQRTDQSWSIVSEDIISAEEASKYNDGALILVELSPQRQIQRIQEAGRPLVNILQNFSRQLEKFKVKEEEIDHWKQSLTYQAHELNRREQEIETRLEQLENMENEFQRLQQEKQAVETSRGEIEKLRAEIERNRQQLQEAWEHLQGEQRRLEECQAQLLQKKVLSEEQTRTLNDLLDRFCDRVTPRVPVMQEHLQAALEMLEKQQAVVSFYYQQFEQQKTVVDQQQAELDRLSKIFSERQNDWQQAQHSLEEQTAQLKANIVTLSAKQEYAFQLKKQLRQQEDLYQQIQFLAAMSGDGFTSQPVDEIALEKMPLEELQKIVQDLQGKLNIDISFVKEQEQELKDKLETIEELQKKIERASEPERSKLETELA…
1617	1056628	WP_017326786.1	272	Synechococcus sp. PCC 7336	hypothetical protein		MLYLAAVDKGTFRSATLQPLAKQVSDQAWVAVNEEAIAAEDASKFNAGVLVLVEMGAGRQVQQVREAAKQLVGILQGLSRQLEQSKAHQEEIEQWKQSLTFQSQELNRREIELEGREEELQKLQEDYQTYQMDLEGLEAQRTELQALESNLAEQQQAMGEQRRQINQQQEDLEARLAELEQSQQNVAELEARLAEAQQMASQSRLDAAEAEKLHQLSQHLLQSLQGDTAAAIAGPLQQFCEQMGEQLQQLDAAIAHLDEEQARAREQQATLDRDLEAWRAQRSQWLESKANLECTKTQVEVSAERVEAERERLDKIVQQLQMQNEILQQTRNLLSNDFIVAGGVVEAQVEPQISPEELAAQVDRLQREHEQHSELVKQQESELEENRRSLEALQRKLEG…
1617	253828	WP_017654172.1	53	Microchaete sp. PCC 7126	hypothetical protein		MLYLAEVQKQKGGLLGSGAKTELKLLACQRTDQNWSTVQEEVISAEEASKLNDGALVLVEINPNRQVQRIQEAGRPLVNILQNFSRQLEKFKLKEEEIDQWKQSLTFQAQELNRREMDMEARLEQLQQMEDDVGRLEAQQQEMESSRQEMEKLQQEIERNRQELEGAWEHLRGEQRRLEEHQADCQQGNVLDPQQSRALSELLERLSDRVAPMETVGEYLQRMFASVEKQQATLTPHWQCLEQDKTVATQQQQEINRFEETLGDRQNAWEQARLSLAHQEAELKASAAILASKQDYLQVLKTQLKNEEDLYQQIQTLAASSGDVSQKIDVKALENMPLAELEKVVQDLAEKFNIDSSFVDDQEQELKYKQETIEDIQNKINQASDRDVINLEIELADEQ…
1617	579710	WP_017663552.1	126	Geitlerinema sp. PCC 7105	hypothetical protein		MLYLAEVLKKSGVFGSGKTELKLLAVQRGEYNWIAVTGDDVVPADDAGNFNSGALVFAELTANKQIQGTPKEAGGQLVKILQNFSRFQEKFKTQEEEIEQWKQSLTYQSQELNRREMEMEARREEVENVQHELSELEAKRSEIEASSSEMEQLRAELDRSRQELEAAWEQLQGERESIHQQQSELQQSVGLDAEQADNFQQWLQYLSENVGESAALREPLAGLEGQVAAQQGWLEERTAQLEQWRSDAERQQGDLDSAVEDLDRRWEEWRQLQLELEGKRVDLAAKERLLEAKQQFVEVLRAQVQSSDEFANTLSTLPTSGGESRDESGVDWGQLERMPLNDLQQRVRELQSELETGLRLVIDEQEELMMQRLDLNELEAKLARAGDADRPSLQAELAD…
1617	135951	WP_017713066.1	29	Prochlorothrix hollandica PCC 9006	hypothetical protein		MLANGEVLTSDKVGDFSPGVLVLVDVSDKSGQVQRVKESTRTILNNFQNISRFQDRLKDQEEEIEQWKQSLTYQSQELNRREEVEMESRRDQMHQIESEMARLEQEKQESNRLREEAQHLRTELDNRDKELKKAWNQLRVEQQELAVRSESMGEAAGLSTEQLSQLQERIHQLLAAVISGDGVKNQLHHALESLGHQRSLVSQHWEQWEQHQANATQSQDAVSQLEQTVNDRWQTWEQGQSALERAKAALESLQSLVASQQDHAQTLQNQIAAQDHLHQQLSSALGGVDPAAAQQVDMAALEQMPINELETLVQELGKDYQKTFNFVNDQEEELRFLSQDIDTKKAEIAKASEFDSLTLENELADLNSEYQLFDESVLPQRRRLREAQAILSAHQSVLS…
1617	636007	WP_017713066.1	137	Prochlorothrix hollandica PCC 9006	hypothetical protein		MLANGEVLTSDKVGDFSPGVLVLVDVSDKSGQVQRVKESTRTILNNFQNISRFQDRLKDQEEEIEQWKQSLTYQSQELNRREEVEMESRRDQMHQIESEMARLEQEKQESNRLREEAQHLRTELDNRDKELKKAWNQLRVEQQELAVRSESMGEAAGLSTEQLSQLQERIHQLLAAVISGDGVKNQLHHALESLGHQRSLVSQHWEQWEQHQANATQSQDAVSQLEQTVNDRWQTWEQGQSALERAKAALESLQSLVASQQDHAQTLQNQIAAQDHLHQQLSSALGGVDPAAAQQVDMAALEQMPINELETLVQELGKDYQKTFNFVNDQEEELRFLSQDIDTKKAEIAKASEFDSLTLENELADLNSEYQLFDESVLPQRRRLREAQAILSAHQSVLS…
1617	236015	WP_017718676.1	49	Oscillatoria sp. PCC 10802	hypothetical protein		MLYLAEVQKQKGGFGLGGGKTELKLLASQRGEQQSWFAVTGEEVIPAEEATNFSPGALVLVDLGPGKQVQRVYQDTARQMVNILQSFSRQQDKFKTQEEEIEQWKQSLTYQSQELNRREMELQAREEQLEQMEEEFERLEAQRQEIEGSREEANRLREELERNRQELEGSWENLRAEMLRLEELQEQVQQGSGQMLDEQQASYIKELLDRLCAQAPTSPALEMLNRAFERVGEQQSVLNHHCQQLEQKRAEAERVQQEADRQAKEQHHRTQEWEQAQSSLEQARSELKVQQSSLKLKQEYAETLALNLQGFEELHQQVYRLAETSDKVSISQKVDVEALERMPLDELQDLVGKLQQDLEKVRRFVGDQEEELGMQRQTLDEVQAKLQRASDYDRRQVEA…
1617	397515	WP_018397449.1	85	filamentous cyanobacterium ESFC-1	hypothetical protein		MGKASTELKLLACQRNDQTWSAVPGDEVIPCDAANDFESGVMVMVNLTGNRQVQGSPELGGPRLVSILQNFSKLISDRKSQEEEIEDWRQSLTIQAQALSEKEMELEAEWTQLEQMREEASGLEEKLQAADAVQAESDKLQAEFERKTQELEQAWEHLRGEQRQLEERQDEMPPAGGLTEEQTTRIQELIASLESAVANADLPNDLNSILGQVREQQENCQSQISGIEQQKAEAEGQQAEADRQAEELQERRQQLQATIEAMQQAREDLQAQRTACAVKKEVVNRLSQEIEAQTELYSDLSRLAAGAGAADADESVDVEALENMPLGELQKIVDNLQNDLNKSVQFVNDQEEELSLEREELDELKGKLENASDYDRINLEQELADAQDRYKMLNETLMG…
1617	357942	WP_019487090.1	75	Kamptonema formosum PCC 6407	hypothetical protein		MLYLAEVQKQKSSFGLGSGKAELKLLACRRSEHNWSAVPGEELIPAEEANSFNGGTLVLVELSNSKQVQQIQEAARQLVSILQNFSRLQDKFKDKEEEIEQWKASLTFSSQELNRREMEMQAREEQLAQMEEELERLEAQRSEIESAREEANRLREEVDRSRLEIEGAWEQLRGEMQRMEQQQTNLQQAAVLDERQAQNIQDLLERLSGAAAPQELIREELNHSLAMVVAQQALLDQHWQQLEQKRSWVQQQQDEVERNGQNIQNRWQEWQQAQDSLAQARAELKGQQSALSVKQEQTQALGSQMRAQEDVYQQLYRLAESSDRVSVSEKVDVQALEKMPVEELQGLVQHLQQDLEKVFRFVNDQEEELTFQRQAIEELEAKIRAASEYDRLSLEGELA…
1617	413050	WP_019487090.1	88	[Oscillatoria] sp. PCC 6506	hypothetical protein		MLYLAEVQKQKSSFGLGSGKAELKLLACRRSEHNWSAVPGEELIPAEEANSFNGGTLVLVELSNSKQVQQIQEAARQLVSILQNFSRLQDKFKDKEEEIEQWKASLTFSSQELNRREMEMQAREEQLAQMEEELERLEAQRSEIESAREEANRLREEVDRSRLEIEGAWEQLRGEMQRMEQQQTNLQQAAVLDERQAQNIQDLLERLSGAAAPQELIREELNHSLAMVVAQQALLDQHWQQLEQKRSWVQQQQDEVERNGQNIQNRWQEWQQAQDSLAQARAELKGQQSALSVKQEQTQALGSQMRAQEDVYQQLYRLAESSDRVSVSEKVDVQALEKMPVEELQGLVQHLQQDLEKVFRFVNDQEEELTFQRQAIEELEAKIRAASEYDRLSLEGELA…
1617	784069	WP_019495822.1	173	Calothrix sp. PCC 7103	hypothetical protein		MLYLAEVQKQKGGLLGGGSKAELKLLACQRNDQSWSAVSEEVISAEDASKLNDGALVMVELSPTRQVQRIQEAGRPLSTILQNYSRQVEKFKAKEEEINQWKESLTFQAQELSRRELEMEDRMAQLQQLEEECQNLDSEKQEVDNSRAEIETLKQEIEKRSQELEGAWKHLRGEQGRLEELSANLQQGTVIDSEQAGFFYGLLEGMQANVVSTDAIQESLNYTFEVVNTQQELLNTHWQKFEQQKASVEQQQLEIENLSQELDATQNECQQVKAVLDQQTNELKANTAVLDAKQEYVRILKEQLRSQEDLYQQVCSLAAPGDGSLSESVDVEALESMSLEELEKTVQDLQDKLNIDSSFVHDQEQELNYKEDAIKEIQQKISIADVSELATLEEELNDE…
1617	583489	WP_019501768.1	127	Pseudanabaena sp. PCC 6802	hypothetical protein		MQYLAEVRKTQAMLSARVEIRLLARNTSENNWQAVGSEEILTVQDANQTKDLKDGQLVLAEVNANKQVQGVQDATKRLVLILQTFTRAQEKFRQSEEDIEQWKQSLNYQSQELHRREMELEQKEQELEYIDAKRQEVDALQEELRHDREEFEQWRQQFEAAQREFEAQAGSSTLSQEQADYLREIAQRIAGSLGSGSLQGVSACLEQLYNSQEVLTQFWQTLELQRSQSERLQDELNRFTQDLNTRKQQWQQAQVTLTDAQGELRAQTEIVRSQESNLAMAQWQLEAQQELLHQANQIVESFGGTVNVLSPEEVKELEEMPLDRLEAAVENWQQELDKTSNYVGAQEDELASLEGEIAEIQSRIEKSSDFTSIELESEKEFKEEEYKMLDETLAGQRRA…
1617	565385	WP_019509307.1	123	Pleurocapsa sp. PCC 7319	hypothetical protein		MLYLAEIQKQSKGFMGGVETKLKLIACQRNDQSWSIISNESITLEETNDFYDGALIVVNLGANRQIQGQIELASQKIIGVLKNFSRLLEKTKDQEQEISQWKESLAIQSEELSRRQIEMETRLEQVEQMEEEFKQFEQQRQEIAAAKADTDQIRAEFEAKSAELQGAWEQLRGEQRNLEEQVSQSKILDDEQANIIKQQLAILTTASDTSNLLSDKLNLTAEAIAKQQELLQPHWQNLQQNSEAILTKRQDLERIAAELAAKQQQVSSLVASIAAAEQQLGIELKSLEVKQELTRFLNLQSEAQDNMLQMLAGSESDSGNGQKLDIQELENMPLPNLETIVESLKKDLEKVARFVNDQEEELGWQCKAVEELEAKIAQVGEFERLTLEQELADEKEAKK…
1617	375655	WP_023069332.1	78	Lyngbya aestuarii BL J	hypothetical protein		MLYLAEVQKQRSFGLGSSRAELKLLACQRGENNWSAVTGDEVIPAEDANNFKDGALVLVDLNNNKHVQRIQDAARQLVSILQDFSRLQDKFKTQQEEIEQWKESLTYQSQELNRREMEMEAQREQLEQLEEEFERLDQQRQEVDSAREESERLRSELEQSQAEINQTREQLQHQMQQLEERLAGLQAAPSLSDEHSQQLQSLLAQLSTPVTLDALQSQLQQSTERLEAGHSTLQHHWQQLQEKQTSAEQLQHQVDETRDSLQTQWQQWYNSQDALTQTQSQLHTQQAQLTAKLELSQSWQSQIQSRQTLLEQLEKLAAQFDDINSVGVIVNVSALEAMPINQLQQEVEKLQQEWDRWFRMVKEQEDELKYKREEIEELQQKLTHSTDGERSRLEGELTD…
1617	870845	WP_024546232.1	197	Synechococcus sp. NKBG15041c	hypothetical protein		MLYLAEVRKTKGFMGGKTEIKLLACERNDKSWSAVPGEELVAADELNSFNDGALVIVNLGNNRLIQGAPEAATNRLLTVLQNFSRLIDKSKSQEEEIEQWRQSLTYQADELNRRQDEINARLEQIEETEAELQKLQEEKLALEQVRAEADEIKAEFARKQAELEGAWQHLRGEQERFANHQGEVSGVGIDPAIATKIHQILRQYQADHGPTNELRIQLDDLLQTLTQQSSIFKHFEQYQHQLQELEHHLETLNTQVQTEAKNLEERRQALDSARTQLQIERQLIQIKQQHLNHVDISRQRQEDLQDLLTSLATGSGALNHYGVDLAAIETMPLGELENTVEKLRAELEKLIRFVNDQEEELTLQHEAVSELRDSLAAVDSNNVMQVQELEDELKDEQEK…
1617	995003	WP_024969889.1	242	Microcystis aeruginosa PCC 7005	hypothetical protein		MLYLAEVKKQTRGFISGYKTELKLLACQHKDQTWSAIAGNDILTCDETNSIGEGALLLVNLSDNRQLQGKPELAGAEIVRQLQKISRLIERNKEDQEKIAQWKQSLTYQSEILNRQKMEMEERIEQIERIEAEFDYLEGKKQELENLKQQLIEQQRHLEEEQINFNSFPNLSPEQQQFIRSLAESLANNHDLGNSPSQILYSTLESVQGQQTILNSCWQSLEEQKKAVENRQVVNEQMLNHLKQRARELKTSRSVLETAKIQLQIQETVLSQKQELFDHLNLTLQTTDSTRQMLLRLAQAADLDFDGKIDLEALEKMPLEKLESLVNNLQTDLDRLEIFVNDQEEELTLQSQTVEELEARMATIDESQRANLEAELAEEQERKGMLAETLFGQRRNLRE…
1617	364580	WP_026079823.1	76	Spirulina subsalsa PCC 9445	hypothetical protein		MLYLAEVRKQKGGFMAKGATELKLLACQRNDQSWSAVQGDEVITADEANAFEQGALVLVNLNNNRQVQSPPEAAGAQIVRNLERLSKLQEKIKTQEEEIEAWKQSLTLQAQELNKREMELMAELEQLEAAQDQAPSAAVPEAGVGSEELQKAKEEADRIREEFERKTQELEQAWAHLRGEQARFEERKGELAQTGGGVGIDPAQLNHLQELVNYLETTVLPTDGLRQQVQEAIALLDQQKSTLGEYWVQLDEQRSDAQRQQTEVDQQSETLETRQQELQSQFNALESLKDQVSQQEYQVGLKQASLELLHQQQEQQRSLEALVARLGSSDSGESESSGTVDVGALETMALEELQRVVEGLEQDLAKLVRFVEDQEEELNLQREAVEEIQEKLKNANVYE…
1617	149696	WP_026086729.1	32	Fischerella muscicola SAG 1427-1 = PCC 73103	hypothetical protein		MLYLAEVQKQKGGLLGGGSKTELKLLAFQRTDQSWSAGSEEIITAEEANKLNDGALILVELNPQRQVQRIQEAGRPLVNILQNFSRQLEKFKLKEEEIDQWKESLTFQAQELNRREIEMETRLEQLQQMEDDFQRLDAEKQEVETSHADIEKLQQEIERNRQELEGAWEHLRGEQRRLEEHQAQLQSGTVVDEEQSRILKDLLDRLSSSVAPTEIVRENLHLAFDMVEKQQALLNPHWEQLEQQKKLAEEQQAEIEHLSQIFFERQNEWQQAQNSLEQQTVDLQINTATLNSKQEYVRILEEQLQSKEQLYQKISALSANSGDVVSSAKIDIDNLEKMPIEELQQIVYDLQDKLNIDSSFVNDQEQELKHKQQTIEEIQQKINQSSATEKSQLETELAD…
1617	774526	WP_026722277.1	171	Fischerella sp. PCC 9431	hypothetical protein		MLYLAEVQKQKGGLLGGVSKTELKLLACQRTDQSWSAGSEEIITAEEASKLNDGALILVELSPQRQVQRIQEAGRPLVNILQNFSRQLEKFKLKEEEIDQWKESLTFQAQELNRREIEMETRLEQLQQMEDDFQRLDTEKQEVETSRADIEKLQQEIERNRQELEGAWEHLRGEQRRLEEHQAQLQQGIVVDEEQSRTLKELLDRLSSSVAPTEIVRENLHLAFEMVEKQQALLNPHWEQLEQQKKLTEEQQAEIDHLSHIFFERQNEWQQAQNHLEQETVDLQTNTAILNNKQESVRILEEQLQYQEQLYQQISALSATFGDVVFSGDIDIEKLEKMPIEELEKIVQDLQEKLNIDSSFVNDQEQELKHKQETIEEIQQKIHQASATEQSQLETELAD…
1617	257783	WP_026733033.1	54	Fischerella sp. PCC 9605	hypothetical protein		MLYLAEVQKQKGSLLGGGGKTELKLLACQRTDQSWSTVSEEVIAAEEANKLNDGALVLVELNPQRQVQRIQEAGRPIVNILQNFSRQLEKFKVKEEEIDQWKESLTFQAQELNRREMEMETRLEQLQQMEDEFQRLDAEKQEVETSRADIEKLQQEIERNRQELEGAWEHLRGEQHRLEECQAQLQQGTVVDEEQSRVLKELLDRLSSSVAPTETVRENLHLAFEMVEKQQAVLNPHWQQLEQQKTAVDEQQAEVERLSQVFLELQNEWQQAQNSLEQQTADLKANTATLNSKQEYARILKEQLQYQDDLYQQIQSLAAKSGDAASPEVDIEALEKMPLEELQKIVQDLQEKLNIDSSFVKEQEQELEDKQQTIEELQQKINQASADEQSKLEAELIDE…
1617	96982	WP_026786697.1	20	Planktothrix rubescens NIVA-CYA 407	hypothetical protein		MLYLAEVQKQSNKFGLGGGRTELKLLACQRGENNWSAVSGDEVVLAEDATNFKDGTLVLVDLNTGKQVQRIQEAARQLVGILQDFSRLQEKFKTQQEEIEQWKESLTYQSQELNRREMEMEARREQMEQLEGELERLEQQRQEIDRSKDESKRLRSEIDQARQDIETTRAALQQQRQQLEEQQASLKSSPSLNTEQSALLGNLLNQLSNPISISPLQTQLDRSREQVAIALNGLEQHRQRLRSQRLEAEQLQQTVDSTTTDIEQQWQQWQQAQDTLTQNRAELVGEQQLLQTKQDYAQTLKTLIQNRQTLLEQLQNLASRQSESDPVTVSVKVDVQALEAMSLEQLKTEVKQLEKEWDRWFRMVGEQEEELKYKLEDIKEIQEKLKTISDSERENLQTE…
1617	367318	WP_026786697.1	77	Planktothrix prolifica NIVA-CYA 406	hypothetical protein		MLYLAEVQKQSNKFGLGGGRTELKLLACQRGENNWSAVSGDEVVLAEDATNFKDGTLVLVDLNTGKQVQRIQEAARQLVGILQDFSRLQEKFKTQQEEIEQWKESLTYQSQELNRREMEMEARREQMEQLEGELERLEQQRQEIDRSKDESKRLRSEIDQARQDIETTRAALQQQRQQLEEQQASLKSSPSLNTEQSALLGNLLNQLSNPISISPLQTQLDRSREQVAIALNGLEQHRQRLRSQRLEAEQLQQTVDSTTTDIEQQWQQWQQAQDTLTQNRAELVGEQQLLQTKQDYAQTLKTLIQNRQTLLEQLQNLASRQSESDPVTVSVKVDVQALEAMSLEQLKTEVKQLEKEWDRWFRMVGEQEEELKYKLEDIKEIQEKLKTISDSERENLQTE…
1617	388601	WP_026786697.1	83	Planktothrix mougeotii NIVA-CYA 405	hypothetical protein		MLYLAEVQKQSNKFGLGGGRTELKLLACQRGENNWSAVSGDEVVLAEDATNFKDGTLVLVDLNTGKQVQRIQEAARQLVGILQDFSRLQEKFKTQQEEIEQWKESLTYQSQELNRREMEMEARREQMEQLEGELERLEQQRQEIDRSKDESKRLRSEIDQARQDIETTRAALQQQRQQLEEQQASLKSSPSLNTEQSALLGNLLNQLSNPISISPLQTQLDRSREQVAIALNGLEQHRQRLRSQRLEAEQLQQTVDSTTTDIEQQWQQWQQAQDTLTQNRAELVGEQQLLQTKQDYAQTLKTLIQNRQTLLEQLQNLASRQSESDPVTVSVKVDVQALEAMSLEQLKTEVKQLEKEWDRWFRMVGEQEEELKYKLEDIKEIQEKLKTISDSERENLQTE…
1617	760864	WP_026786697.1	165	Planktothrix prolifica NIVA-CYA 98	hypothetical protein		MLYLAEVQKQSNKFGLGGGRTELKLLACQRGENNWSAVSGDEVVLAEDATNFKDGTLVLVDLNTGKQVQRIQEAARQLVGILQDFSRLQEKFKTQQEEIEQWKESLTYQSQELNRREMEMEARREQMEQLEGELERLEQQRQEIDRSKDESKRLRSEIDQARQDIETTRAALQQQRQQLEEQQASLKSSPSLNTEQSALLGNLLNQLSNPISISPLQTQLDRSREQVAIALNGLEQHRQRLRSQRLEAEQLQQTVDSTTTDIEQQWQQWQQAQDTLTQNRAELVGEQQLLQTKQDYAQTLKTLIQNRQTLLEQLQNLASRQSESDPVTVSVKVDVQALEAMSLEQLKTEVKQLEKEWDRWFRMVGEQEEELKYKLEDIKEIQEKLKTISDSERENLQTE…
1617	538360	WP_026798462.1	117	Planktothrix prolifica NIVA-CYA 540	hypothetical protein		MLYLAEVQKQSNKFGLGGGRTELKLLACQRGENNWSAVSGDEVVLAEDATNFKDGTLVLVDLNTGKQVQRIQEAARQLVGILQDFSRLQEKFKTQQEEIEQWKESLTYQSQELNRREMEMEARREQMEQLEGELERLEQQRQEIDRSKDESKRLRSEIDQARQDIQTTRAALQQQRQQLEEQQASLKSSPSLNTEQSALLGNLLNQLSNPISISPLQTQLDRSREQVAIALNGLEQHRQRLRSQRLEAEQLQQTVDSTTTDIEQQWQQWQQAQDTLTQNRAELVGEQQLLQTKQDYAQTLKTLIQNRQTLLEQLQNLASRQSESDPVTVSVKVDVQALEAMSLEQLETEVKQLEKEWDRWFRMVGEQEEELKYKLEDIKEIQEKLKTISDSERENLQTE…
1617	639102	WP_026798462.1	138	Planktothrix agardhii NIVA-CYA 15	hypothetical protein		MLYLAEVQKQSNKFGLGGGRTELKLLACQRGENNWSAVSGDEVVLAEDATNFKDGTLVLVDLNTGKQVQRIQEAARQLVGILQDFSRLQEKFKTQQEEIEQWKESLTYQSQELNRREMEMEARREQMEQLEGELERLEQQRQEIDRSKDESKRLRSEIDQARQDIQTTRAALQQQRQQLEEQQASLKSSPSLNTEQSALLGNLLNQLSNPISISPLQTQLDRSREQVAIALNGLEQHRQRLRSQRLEAEQLQQTVDSTTTDIEQQWQQWQQAQDTLTQNRAELVGEQQLLQTKQDYAQTLKTLIQNRQTLLEQLQNLASRQSESDPVTVSVKVDVQALEAMSLEQLETEVKQLEKEWDRWFRMVGEQEEELKYKLEDIKEIQEKLKTISDSERENLQTE…
1617	699981	WP_026798462.1	152	Planktothrix agardhii NIVA-CYA 34	hypothetical protein		MLYLAEVQKQSNKFGLGGGRTELKLLACQRGENNWSAVSGDEVVLAEDATNFKDGTLVLVDLNTGKQVQRIQEAARQLVGILQDFSRLQEKFKTQQEEIEQWKESLTYQSQELNRREMEMEARREQMEQLEGELERLEQQRQEIDRSKDESKRLRSEIDQARQDIQTTRAALQQQRQQLEEQQASLKSSPSLNTEQSALLGNLLNQLSNPISISPLQTQLDRSREQVAIALNGLEQHRQRLRSQRLEAEQLQQTVDSTTTDIEQQWQQWQQAQDTLTQNRAELVGEQQLLQTKQDYAQTLKTLIQNRQTLLEQLQNLASRQSESDPVTVSVKVDVQALEAMSLEQLETEVKQLEKEWDRWFRMVGEQEEELKYKLEDIKEIQEKLKTISDSERENLQTE…
1617	798607	WP_026798462.1	178	Planktothrix agardhii NIVA-CYA 56/3	hypothetical protein		MLYLAEVQKQSNKFGLGGGRTELKLLACQRGENNWSAVSGDEVVLAEDATNFKDGTLVLVDLNTGKQVQRIQEAARQLVGILQDFSRLQEKFKTQQEEIEQWKESLTYQSQELNRREMEMEARREQMEQLEGELERLEQQRQEIDRSKDESKRLRSEIDQARQDIQTTRAALQQQRQQLEEQQASLKSSPSLNTEQSALLGNLLNQLSNPISISPLQTQLDRSREQVAIALNGLEQHRQRLRSQRLEAEQLQQTVDSTTTDIEQQWQQWQQAQDTLTQNRAELVGEQQLLQTKQDYAQTLKTLIQNRQTLLEQLQNLASRQSESDPVTVSVKVDVQALEAMSLEQLETEVKQLEKEWDRWFRMVGEQEEELKYKLEDIKEIQEKLKTISDSERENLQTE…
1617	409375	WP_027404667.1	87	Aphanizomenon flos-aquae NIES-81	hypothetical protein		MLYLAEVQKQKGGLLSGGGKSELKLIACQRADQNWSPVPDEMIVTDEASKLNDGALVLVDLSPNRQVQRIQDAGRPLVNILQNFSRQVEKFKFKEEEIDQWKQSLKLQIQELNRREIEMESRWDEVQKLEDDSKRIDTQQHLINTSRTEIERLQAEVERNRQDLEGAWEHLRVEQRCLEEIRLNLQQSQSVDNERGQKLSDLLNRLSVTSAPINIVKESLNCAFEFANKQQDVLNLHWQKLDIQRHTANQQQSEGEELVQTLGDRQNELQQAQGSLAQEITQLQSQITIVNSKQELTSILKQYLETEEEFYQKLHLLATKTVAEVAKPEVDVTALQQMPLKELEKMVQDWQEKLDRDSNFVQEQEQELEYKQELIEELQQKIVHATGEELVNLELELAD…
1617	203606	WP_027841426.1	44	Mastigocoleus testarum BC008	hypothetical protein		MLYLAEVQKQKGGLLGSSSKTGLKLLACQRKDQSWATVSEETIGAEEASKLNDGVLVLVEINSSHQVQRIQEAGHPLVNILQNFSRQLEKFKNKEQEIDQWKESLTFQAQEFNRREMEMETRLEELQHLEEEQQQFDTQREEIQNLQAEIERNREELEGAWEHLRGEQRLIEEYKSGIKQQPVLDRDKSQLLADLLERMSNPSTPTEALGSYLQQAFEIVDSQQAVLHPYLEQLEQQQNEINLSQTEVDELSQRLTEHQNQWEQVKNDLDNKRSQLQIETAILETKQEKVQILREQLQRSEELHTQLEPLLATGNTVLNGNIDIKALENMSLEELQQTVRELEDKLKIDSSFVEEQEQELNYKQETITELEQKIAQATDEERSGLETELQDEKDSYQML…
1617	615027	WP_027841426.1	132	Mastigocoleus testarum BC008	hypothetical protein		MLYLAEVQKQKGGLLGSSSKTGLKLLACQRKDQSWATVSEETIGAEEASKLNDGVLVLVEINSSHQVQRIQEAGHPLVNILQNFSRQLEKFKNKEQEIDQWKESLTFQAQEFNRREMEMETRLEELQHLEEEQQQFDTQREEIQNLQAEIERNREELEGAWEHLRGEQRLIEEYKSGIKQQPVLDRDKSQLLADLLERMSNPSTPTEALGSYLQQAFEIVDSQQAVLHPYLEQLEQQQNEINLSQTEVDELSQRLTEHQNQWEQVKNDLDNKRSQLQIETAILETKQEKVQILREQLQRSEELHTQLEPLLATGNTVLNGNIDIKALENMSLEELQQTVRELEDKLKIDSSFVEEQEQELNYKQETITELEQKIAQATDEERSGLETELQDEKDSYQML…
1617	917590	WP_028947724.1	210	Synechocystis sp. PCC 6714	hypothetical protein		MLYLAEIKKQTKNFLGGYKTELKLLACQHSDQTWSALPNEESFQTDDMGEAKEGTLWMLNLSSNRSLQGSPETAAPELVRQLQKLSRLSEKLKEQQGEIERWRESLTFQFQELSQREMEIEAKESEVEDRASQLAQVEQQKYEVDQAWQRLEGEREQLASLQKQFGAILENSTENREVLQGILQRLGAYPEAIPSLFQALANAYQSTEQQQQTFNDHWQVVTGAEQELARHRGLIQQKQELLAIHGQELEAISQELAKAKVQLTVEQQGVLNGQKLLSQLKTEIAVAESLQTNLYRLATGAMSVDKDHQIDIQHLEQLPLGALEEMVKELQADMQKLARFVNDQEDELTLQCEEVNAIQARLEAADDYGRLAIEQELNEEQERKRMLDETLIGQRRNLK…
1617	384636	WP_029637985.1	80	[Scytonema hofmanni] UTEX 2349	hypothetical protein		MLYLAEVQKQKGGLLGGGSKAELKLLACQRTDQNWSNVSEEVIAAEDANKLNDGALVLVELNPQRQVQRIQEAGRPLVNILQNFSRQVEKFKLKEEEIDQWKESLTFQAQELNRREMEMEARAEQLQHMDDDFQHLEAEKQEVDTSKQEIERLREEFERNRQELEGAWEHLRGEQRRFEEHQAEFQQGNVLDEEQSRVLRELLDRLSSQVAPTETVREHLNFALEMVESQQATLNPRWQELESLRTTATQQQAEIDQLEQTKCDRQTEWQQAQNALEQQTAELKINTTSLTTKLECARMLHVQLQHQEDLHQQIEFLVAISGDVVFGEQVDVEALEKMPLEELQQTVQDLHEKLQIDSSFVHEQEVELKFKQDFIDELQNKLNQASDNDHINLEMELAD…
1617	1109509	WP_030006573.1	297	Synechococcus sp. NKBG042902	hypothetical protein		MLYLAEVKKTKGFMGSKTEIKLLACERNDRSWSTVPGEELVPADELSNFNDGTLVVVNLGNNRTIQGSPEIATNRLLTVLQNFSRLMDKSKSQEEEIEQWRQSLTYQADELNRRQEEMNSRLDQIEETEAELQKLQDEKLAFEKLKAEADEIKAEFARKQAELEGAWQQLRGEQQRLANLQEETDGQGLSPAIATKIQQILVQCQSNNAPTDEVRTQLNELLDELTQQEELFQTFTQYPQQLQELETQLAAIATQVQTETTNVEERRQALENAKTQLQIQRQLLQAKQSHLNQLATSRQRQEDMQDLLNNLAAGMGGIEHYGVDLAAIEAMPLGELETTVEKLRDDLDKLVRFVNDQEEELTLQHEAVGEIKASLATVEPDNVMELQELEEELRDEEEK…
1617	212105	WP_031291676.1	45	Leptolyngbya sp. Heron Island J	hypothetical protein		MRYLAEVQRKSGFMGGNRAEFKLLACERSEQNWSAVSGDELVPAPDDAGYGSGALILIELSNGRQVQRHYEAGRQLVSILQNFSSLNKKFKTQEDEIEQWKESLTYQSQALNQRELELDTREDEVKQAAADLAQLEAEKEELEASRTELDERRQDYERRNSELEGAWAQLNGEKQKLEEHRESVSAQTGLDSTQTQKLREAVERLMASVVPMEDLRQHLGSTRESLSEHQGVLQGLQQSGTQQQEQLQAKVHDVNRFKQSVQQLYESSDADQKALRDLCVELRQAKVELAQKKQQNQLVSEQINQQSGVYQRVYELLNTGDQVRLGKKIDLTKLEEMSVEDLETLVAGMETDLEKMSRFVSDQEEELTYQQQAIDELNQKAEAASEYDRMQIEADISDE…
1617	230302	WP_035154383.1	48	Calothrix sp. 336/3	hypothetical protein		MLYLAEVQKQKGSLLGGAGKTELKLLACQRTDQSWSNVSEEVISAEEANKLNDGALVLVELNPQKQVQRVQEAGRPLVNILQNFSRQLEKFKVKEDEIDQWKESLTFQAQEFNRREMEMEARLEELQQMEEEFHRLEAEKQQFEALHQETEKLQAEIERKNQELEGAWEHLRGEQRRLEERQAEMQGGNVLDEEQGRILVDLIERLGSDRPSTDSVSEHLQYALEMVEQQQGILNPHWQQLEQQRTAVGEQQAEFDRLSQILSERQAEWQQIQKTLEEQATVLTTQTATLKMKEEWVELLKGQLQQQEELHQTMQSLLVSNDENSVSGVDLAALENMSLEELQTTIQDLQEKLRIDSSFVHDQEQELIYKQQTINELQEKINQVSDGERGELETEIADE…
1617	660965	WP_035826582.1	143	Crocosphaera watsonii WH 0003	hypothetical protein		MLYLAEVKKQTRGFMSGSRTEIKLLACQHNDQTWSPVPGEEVIALDEFDQMGEGSLLMVNLGNNRQIQGEPQAAAPELVRQLQKLSRLSEKLKTQQEEIEQWKQSLTYQSQELARREAEIETRLEQMEEVEKELSQIERRRQEADSAWDRVDQTQQQLQDFQRRFGRILDLPGIEAEKIQQLVIRIAESSLGLESLEKPFSAALKALEEQQEIFNPFWQELDSLKSQVQRQTREVQQQGEVLENRFQALEETQISLEEAKIQWGVQQNILSNKQDRCKKVNDNLQVIQELKHSLEQVADGTADIGSEGKVDLVSLENMPLGELEEKLKSLQEDLEKLVRFVNDQEEELTLQRQTVQELQDKLANVGDFERLELENELAEEQERKEFLDRTLTGQRRNLK…
1617	825484	WP_035826582.1	185	Crocosphaera watsonii WH 0402	hypothetical protein		MLYLAEVKKQTRGFMSGSRTEIKLLACQHNDQTWSPVPGEEVIALDEFDQMGEGSLLMVNLGNNRQIQGEPQAAAPELVRQLQKLSRLSEKLKTQQEEIEQWKQSLTYQSQELARREAEIETRLEQMEEVEKELSQIERRRQEADSAWDRVDQTQQQLQDFQRRFGRILDLPGIEAEKIQQLVIRIAESSLGLESLEKPFSAALKALEEQQEIFNPFWQELDSLKSQVQRQTREVQQQGEVLENRFQALEETQISLEEAKIQWGVQQNILSNKQDRCKKVNDNLQVIQELKHSLEQVADGTADIGSEGKVDLVSLENMPLGELEEKLKSLQEDLEKLVRFVNDQEEELTLQRQTVQELQDKLANVGDFERLELENELAEEQERKEFLDRTLTGQRRNLK…
1617	792000	WP_035987140.1	176	Leptolyngbya sp. KIOST-1	hypothetical protein		MLYLAEVQKKTGFIGSGKPEFKLLACQRSEHSWSTVTGDETLVAPDDASYNAGALVMVEVSGNRQVQRHYEAGRTLTSILQNFSNLSKKSKTQEEEIEQWKQSLTFQSQELNRRELELETRQEQVEQAEADLEQLDAQRQELEQLRQTLEQQQEELTRKNQDLEGAWAHLNGEMRRLEEQRAEGSSTAGLDSEQIATLQSALNRITETVMPLEALRDPLTHANDGLNYHQGLLGEYRQSLENQRQDLEQRQQQLDQQASQLEQRWTDWRQAEASLVAKREELKLRQQAVKAHQEQIQSLSDTLQAQVNLHQKIYDLLNTTDKVRLSKKVDVAALEAMDLEQLQTLVGDLEKDLEKMSRFVSDQEEELALEQQAIDELKLKIEQASEFDRLQLETELEEE…
1617	711721	WP_036000696.1	155	Leptolyngbya sp. JSC-1	hypothetical protein		MLYLAEVLRKARVIGGGRAELKLLACQRAELSWSAVTGEEVIPASDDMNYGAGTLVMVELSATKQVQRHSEAGRQLVSILQNFSRLQEKAKNQEEEIEQWKQSLTYQSQELNRREMEIEAAQEQLQQLEADFERLEKQQQEIETAQAEVDRLREEFERKSQELEGAWAQLRGEASRLEDRQAELQQKAVLDEDEARSLQSLLDQLATTTPIEAIQEPLHHLLEGIARQQETLNGHWQQLEQQRASAQHLQTEVDQQTQSLQDRWQTWQQAQAALEQTRSQLEASQTELRSKQHYAEWLTAQIENQTSLHQDLAQLVEGSVKVNLQSIEQMSLDELQSTVQELEKDLEKMSRFVSSQEEELVLQQQEIDELRQQIQQASEYDRLRLETELADEQDRYQML…
1617	417554	WP_036482146.1	89	Myxosarcina sp. GI1	hypothetical protein		MLYLAEIQKQSKGFMSGKETKLKLLACQRNDQTWSIINGNETVELEESYDFGNGALVTIDLGVNRQLQSNPESASQKIIGILQGFTRLIEKTKNQEQEIEQWKESLTIQSEELSRREIEMEARLEQLEQIEEESERLEQQRQEIAHAQAEVEKIKAEFETKSQELAGAWAQLKGQQEDLEQQLQESKVLDEAQATQIREQLQTLSSALDSNNLIKDKLHLVFEAVNTQQGAVNPNWQKLEQYLQDVREKERELSECKARLEHSQQDLQLLTESLAETERQLRSEQKSLAVKQELSEFLNSQRQTYATVLEALDDSRVKSSGREGQKLDLKALENMPLPDLEKTVGELQKDLDRVARFVNDQEEELSWQCKAVEELEAKISEVNEFERLTLEQELADEKE…
1617	431318	WP_036535315.1	91	Neosynechococcus sphagnicola sy1	hypothetical protein		MLYLAEVQKKTGLMGGKSELKLLACQRTEQIWNAVPGEEIIPMPPDQAGNYNAGALVLVDLNASKQVQRLLEAGRQLVSILQNFSRLQEKFKTQEEEIEQWKASLTYQSQELQRRELEMESRQEELQNLEDDCARMEAQRQDFENTRQQIQEMQAELECRHQELEGAWQQLRGEQQRLEKQQSEFHPQVVLEPDQARQLHELLDQLAASLTQTDGMGEQLHHVRTVVSQQQSWLEQSWQRWEQERIAAEQLQTKLEQESQTLTDRHAACQEAQLSLEAVRSQAQVQQATLQLQQAHQAVLATDLQALGETIQQIYQMTGRADQVSLSGKVDIPALENMALEDLDKLVQDLRRDLEKVSRFVNDQEEELTVQRQAIEAIQVKIQQASEYDRLRLETELTE…
1617	703275	WP_037217106.1	153	Richelia intracellularis	hypothetical protein		MLYLAEVEKPKIGGLLSGVGKTELRLIACQRTDKTWNPVNDEIVNADEAGKLADGSLVLVELNASRQVQRLQEAGRPLVNILHNLSRQLEKLKLKEEEINQWKDSLTFQAEEFNNRELEMEARWEQLQQMEDEFQGLEKEKQELESTRQEIDELRIEFERKQEELSGAWEQLKGEQNRLEESQEEIQKEKVLDDEQSRQLRKLLERLTSGVAPIEILRDDVTLALEMVEGQQNIFNAHWQQFQKQQTHVEEQKAELAQLEQKYSQQQQEWQENQDNLLQQSCELRINRATLESKQMYMQCVREYLECQDGIYQHIQSLAVMSGDLVFSDKVDITALENMDLGELQQKVQELHDKLNIDSSFVNDQEQELIYKLKDIAELKAKISQASGDQKNQLLVDLA…
1617	432584	WP_039714836.1	92	Scytonema millei VB511283	hypothetical protein		MLYLAEVQKQKAFMGLKTEIKLLAFQRADQSWSSVQGEEIVAAEEANNLNAGALILADLNANRQVQRIQEAGRPLVSILSGFSRQIEKAKLQEEEIEQWKESLTFQRDEMSRRHEEMEIRLEELEHIEEEYRRLQSSQSVGLDETTVSQVEELLERLSQGLPPTTAVRQELTLALELVETQQATLSPHWQKLEQQKQAIDQQQLEVDSQTQRLQQGQQQWSETQKSLEQRKVKLQAQAVVLQAKQEYAQTLNAHQRHQEDLHQQLNRLIQPVDDFLFSQQVDSAALEQMPLDQLQQVVQDLRRDWENACQFVHEQEEELRANQQAIDEIKGRLSRAASDGERANIEAELKDEQDSYEFLLQTLMGQRQNLQDRKETLRQHQTILWRRQGIPVGNREGDY…
1617	444782	WP_039727474.1	93	Aphanocapsa montana BDHKU210001	hypothetical protein		MLYLAEVQRKTGFIGSGKADFKLLACQRGDTWTGVPGDETIAAPDDASYNAGALVMVELSNNRQITRHYDAGRPLVGILQNFSNQSKKSKSQEEEIEQWKQSLTFQSQELNRRELELETRQEQVEQAEADLEKLEAQRQEIESSQQELDQLKEELDRKHQELQGAWDHLNGEIRRFEERQEDASQNAGLDEAQSQQLQEALERLTNAVTPTEGLREQLNLAYELVNQQQSLLSERQQSLATQQQQLDERRGQLQQEIETLTGHWQGWHDAEAALNSRKADLKVQQQTLADKQADVQTLSQQLQSQSNLYQQVYELLNTSDKVRLSDKVDVAALDALPLDELQKVVTDLEKDLEKVSRFVNDQEEELKLEQEAIDELKQRMEQVSEFDRLQLETELAEEQ…
1617	462732	WP_039727474.1	95	Lyngbya confervoides BDU141951	hypothetical protein		MLYLAEVQRKTGFIGSGKADFKLLACQRGDTWTGVPGDETIAAPDDASYNAGALVMVELSNNRQITRHYDAGRPLVGILQNFSNQSKKSKSQEEEIEQWKQSLTFQSQELNRRELELETRQEQVEQAEADLEKLEAQRQEIESSQQELDQLKEELDRKHQELQGAWDHLNGEIRRFEERQEDASQNAGLDEAQSQQLQEALERLTNAVTPTEGLREQLNLAYELVNQQQSLLSERQQSLATQQQQLDERRGQLQQEIETLTGHWQGWHDAEAALNSRKADLKVQQQTLADKQADVQTLSQQLQSQSNLYQQVYELLNTSDKVRLSDKVDVAALDALPLDELQKVVTDLEKDLEKVSRFVNDQEEELKLEQEAIDELKQRMEQVSEFDRLQLETELAEEQ…
1617	458783	WP_039747885.1	94	Hassallia byssoidea VB512170	hypothetical protein		MLYLAEVQKQKGGLLGGGSKTELKLLACQRTDQNWSNVSEEAIAAEDGSKLNDGALVLVELNPQRQVQRIQEAGRPLVNILQNFSRQVEKFKLKEEEIDQWKESLTFQAQELNRREMEMEARAEQLQQMDDDFQRLEAEKQEVDTSKQEIERLREEFERNRHELQGAWEHLRGEQRRLQEHQAEFQQPNVLDEEQSRVLSELLDRLRSQVAPIETVREHLNFADGMVESQQATLNPHWQQLESLRSAATQHQEEIDQLEQTKCDRQIEWQQTQNAVLQQTADLKMNTASLASKQECARMLKQQLQHQEDLHQQIQFLVAISGDVVLGEQVNVEALEKMPLEELQQTVQDLHEKLQIDSSFVHEQEVELKFKQDTIDELQSKLNQASDNDHINLEMELAD…
1617	282965	WP_039897440.1	59	Lyngbya sp. PCC 8106	hypothetical protein		MLYLAEVQKQRSFGLGSGRAELKLLACQRGENNWSAVTGDEVIPAEDANNFKDGALVLVDLNNNKHVQRIQDAARQLVSILQDFSRLQDKFKTQQEEIEQWKESLTYQSQELNRREMEMEAQREQLEQLEGEFERLEQQRQEVDSAREESERLRSELEQSQAEIGQTREQLQHQMQQLEERQAGLQAAPTLSNEHSQQLQSLLAQLSTPVTLDALQSQLQQSTERLEAGHSTLQHHWQQLQEKQTSAEQLQQQVDQARDSLQTQWQQWYDSQDALTHTQSQLHAQQAQLTAKQELAQSWQSQIQSRQTLLAQLEKLAAQFDDINSVGVIVNVPALEAMPINQLQQEVEKLQQEWDRWFNMLTEQEDELKYKREEIEELQQKLTHSSEGERSRIESELTD…
1617	329098	WP_039900081.1	69	Microcystis sp. T1-4	hypothetical protein		MLYLAEVKKQTRGFIGGYKTELKLLACQHKDQTWSAIPEEDILTYDETKPLAEGALLLVNLSNNRQLQGNPELAAAEMVRQLQKISRLMERSKKDQEKIEQWKQSLTYQSEILNRQKMEMEARIEQIEQIEAEFEYLERKRQELETLKQQLNEQQRQLEEGQINDNFSPNLSLEQQQFIRSLAERLANNHDLGNSPSQILYSTLESVQGQQTILNSCWQSLEEQKKAVENRQVANDEMIDYLEQRARELQTSRSGLETAKIQLQIQETVLSHKQELFERLNLTLQTTDSTRQMLLRLLQGEELDFDDKIDLEALEKMPLEELESLVKNLQTDLKRWEIFVNDQEEELTLQCQTVEELEARMATIDESERANLEAELAEEQEKKAMLAATLVGQRRNLQE…
1617	469036	WP_041037741.1	96	Tolypothrix campylonemoides VB511288	hypothetical protein		MLYLAEVQKQKGGLLGSAKTQLKLLACQRTDQSWSTVSEEVIAAEEAGKLSDGVLVLVEMNPNRHVQRIQEAGRPLVNILQNFSRQLEKFKIKEEEINQWKQSLTFQAQELNRRQMDMEARLEELQQMEAQQQELETSREEIEKLQTQIERNRQELEGAWDHLRGEQRRFEEYKAEYQHAVLDEEQSRSLNELLAQLSTSIAPTETLREHLNFAFEMLESQQAILNPYWQQLQQQKIMVNQQQEEVECQSQELSKRQREWQQAQNSLEQQIAELNVNTATVECKQEYARILKEQLRHQEQLHQKIHLFAATIVDAIPTRKLDVATLEKMPLEQLQDMVKDLQQKLNIDCSFVHEQEQELKEKQKNIKELQQKINQASQPESGFLEAELADEKDFYQILN…
1617	377823	WP_041429194.1	79	Thermosynechococcus sp. NK55a	hypothetical protein		MQYLAEVIKKTGFMGTRSELKLLMREQSGYWHPVPQNEETIPFDNSRDYGNGVLVFVEMAANRQIQNVDEAARRLTGILHGFTRMRERFQSQEEEIEGWKQSLLYQAEALNQREQEFEQRKEELQELEAQLAGAEEQLAQLNKLREELTAEEERIQAERQALENLRHQVHQEQQRWEQLRSSHSNGLSPEQIRQVDSIVQQLAETLSSGGGSQIAECFQILDQQQALLSQYWQQLEQLEQEVSQRQATLEQQLQAFHAKEETWRTAQEQFWQDSRAIALQEELCRYKQSVLEKERHLLAQQEEMIQQMRQAMVSDLTEAVDVNALMKMPMEELEKEVANRGNDLKRASAFVNDQEEELKMALESLAELEQKIKEASDFDRLQLAGELEDERQRCNLLNQ…
1617	15171	WP_041804133.1	3	Microcystis aeruginosa NIES-843	hypothetical protein		MLYLAEVKKQTRGFIGGYKTELKLLACQHNDQTWSAIPGEDILTYDETNSLGEGALLLVNLSNNRQLQGNPELAGAEMVRQLQKISRLMERSKKDQEKIEQWKQSLTYQSEILNRQKMEMETRIEQIEQIEAEFDYLERKRQELETLKQQLNEQQRHLEEGQINCNSYPNLSPEKQQFIRSLAERLANNHDRGNSPSQILHSTLESVQEQQTILNSCWQSLEEQKKTVENRQVANDEMLDYLEQRARELQTSRNALETAQIQLQIQETVLNQKQELFERLNLTLQTTDSTRQMLLRLLQGEELDFDGKIDLEALEKMPLEELESLVKNLQTDLKRWEIFVNDQEEELTLQCQTVEELEARMATIDESERANLESELAEEQEKKGMLAATLVGQRRNLQE…
1617	124090	WP_042151967.1	26	Planktothrix agardhii NIVA-CYA 126/8	hypothetical protein		MLYLAEVQKQSNKFGLGGGRTELKLLACQRGENNWSAVSGDEVVLAEDATNFKDGTLVLVDLNTGKQVQRIQEAARQLVGILQDFSRLQEKFKTQQEEIEQWKESLTYQSQELNRREMEMEARREQMEQLEGELERLEQQRQEIDRSKDESKRLRSEIDQARQDIETTRAALQQQRQQLEEQQASLKSSPSLNTEQSALLGNLLNQLSNPISISPLQTQLDRSREQVAIALNGLEQHRQRLRSQRLEAEQLQQTVDSTTTDIEQQWQQWQQAQDTLTQNRAELVGEQQLLQTKQDYAQTLKTLIQNRQTLLEQLQNLASRQSESDQVTVSVKVDVQALEAMSLEQLETEVKQLEKEWDRWFRMVREQEEELKYKLEDIKEIQEKLKTISDSERENLQTE…
1617	932335	WP_044034946.1	216	Microcystis aeruginosa PCC 9809	hypothetical protein		MLYLAEVKKQTRGFIGGYKTELKLLACQHNDQTWSAIPGEDILTYDETNSLGEGALLLVNLSNNRQLQGNPELAGAEMVRQLQKISRLMERSKKDQEKMEQWKQSLTYQTEILNRQKMEMETRIEQIEQIEAEFDYLERKRQELETLKQQLNEQQRHLEEGQINCNSYPNLSPEKQQFIRSLAERLANNHDRGNSPSQILHSTLESVQEQQTILNSCWQSLEEQKKTVENRQVANDEMLDYLEQRARELQTSRNALETAQIQLQIQETVLNQKQELFERLNLTLQTTDSTRQMLLRLLQGEELDFDGKIDLEALEKMPLEELESLVKNLQTDLKRWEIFVNDQEEELTLQCQTVEELEARMATIDESERANLEEELAEEQEKKGMLAATLVGQRRNLQE…
1617	485660	WP_044449448.1	99	Mastigocladus laminosus UU774	hypothetical protein		MLYLAEVQKQKGGLLGGGGKTELKLLACQRTDQTWSAGAEEIITAEEASKLNDGALILVELNPQRQVQRIQEAGRPLVNILQNFSRQLEKFKLKEEEIDQWKESLTFQAQELNRREIEMETRLEQLQQMEEDFQRLDAEKQEVETSRTDIKKLQQEIEGNRQELEGAWEHLRGEQRRLEEYQAQLHQENVVNEEQSRTFKDLLDRLSSSVVPTEIVRENLHLAFEMVEKQQALLNPYWEQLEQQRRLADEQQAEIEYLSQIFFERQNELHQAQNSLQQQTVDLQKNTVTLNSKQEYFLILEVQLQYQEHLYQKISALSATSGDGISSAEIDIDTLEKMPIEELQKIVQDLQDKLNIDSSFVNDQEQELKHKQQTIEEIQQKINQSSATERSQLETELAD…
1617	332672	WP_044492395.1	70	Moorea producens 3L	hypothetical protein		MLYLAEVRKQKTGFMGRAQAELKLLAFQRTDQSWNKVSGEEVLPTEQANNFGDGALVIVNLSGNRQIQGTIEAAGGRLVNLLQNFSRLLEKSKNQEEEIEQWKQSLTYQSQELNRREMEMEARLEQMQTMEEDFSRIEQQRQELESTQAETAKLRQELERKSKELEGAWEQLRGQQLRLEEQVSEGQYSVGLDAQQAGVIQQLLNRLSGGLESTQSVWEPLNQALEVVKHQHSVLDTHWQQLNEQRLLAQKLEADVEGHGEEVQHQTQKLQQLQASCEQANREMQVQQTNLEIKLESARMVSLQLQTQQELYQELARMAATSGDVKISQMVDIAALEKMPLGELQDIVQNLQQDLEKVVRFVNDQEEELTLQHQGIEELQEQIRVASEYDRISLETQLA…
1617	490425	WP_045052839.1	100	Aliterella atlantica CENA595	hypothetical protein		MLYLAEVQKQKVKSGFMGSAKAELKLLAYQRADQSWTPVPGEEAIAAEEVNHLNPGALVLADLNPNRQVQQVREAGRPLVGILQAFSRQLEKSKAQEEEIEQWKQSLTYQSEELNRRNMEMEARLDQLQHIEEDVQRLEVQQQEVEANRQTVAELQAEIDRNRSELEGAWEHLRGEQRRMEEQQSTVLDEGTKQQLQELLDRLSGSVPPIVTLREQISLSFETIASQQNILNQHWQNLEQQRGTAETQQAEVDRQSASLASRRDQWQQAQAAFEQAQAQLQAQTAMLNCRQSYVQTLGTKLRQQEEIYQQIYRLIEPSSDVKVDVEALEKMPVEQLQQVVQDLQRELDSASRFVNDQEEELRLQQQTIDQLQGKLGQASDSDRFSIEAELADERDTYQF…
1617	1003102	WP_045362192.1	247	Microcystis aeruginosa NIES-44	hypothetical protein		MLYLAEVKKQTKGFIGGYKIELKLLACQHNDQTWSAIPGNDTLTYDETNSRGEGALLLVNLSNNRQLQGNPELAGAEMVRQLQKISRLMERSKEDQEKIEQWKQSLTYQSEILNRQKMEMEARIEQIEQIEAEFQYLDHQRQELETLKQQLKEQQRNLEEGQINFNSSPNLSPEQEQFIRSLAERLANNHDQGNSPSPILHSTLESVQGQQTILNSCWQSLEEQKKAIEDRQVANEQMLNHLEQSSRELQMSRSALETAKVQLQIQETILSQKQELFEHLNLTLQTTDSNRQMLLRLAQGQDLDFDGKIDLEALEKMPLEELESLVNNLQTDLDRLEIFVNDQEEELTLQSQTVEELEARMARIDESERANFAEELAEEQERKGMLTETLVGQRRNLRE…
1617	302824	WP_045867641.1	63	Tolypothrix sp. PCC 7601	hypothetical protein		MLYLAEVQKQKGGLLSGSAKTELKLLACQRTDQIWSTVSEEVIAAEEASKLNDGALVLVEVNPNRQVQRIQEAGRPLVNILQNFSRQLEKFKLKEDEIDQWKQSLTFQAQELNRRELDMEVRMEQLQQMEDEFQRLEAQKQEFEASRQEIEKLQQQIERDRTELAGAWEHLRGEQRRLEEFQADATQSKVLDEEQSRVLSELLDRLSSRVAPTETVREHLNFAFELVEKQQATLNEHWQNLEQQKTVATQQQQEVDSLAQTLSDRQNGVQEAQDSIQQQTAELKVNSAILTSKQEYAQILKAQLQSQENLYQQIQSLAASSSDMILCEVDVKALENMPLEELQRLVQDLQEKFDIDSSFVHDQEQELEYKEKAIEDLQNKIHQASDQDVINLEMELADE…
1617	677385	WP_046662874.1	145	Microcystis aeruginosa NIES-2549	hypothetical protein		MLYLAEVKKQTKGFIGGYKTELKLLACQHKDQTWSAIAGNDILTYDETNPISEGALLLVNLSDNRQLQGNPELAGAEMVRQLQKISRLMERNKEDQEKIDQWKKSLTYQSEILNRQKMEMEARIEQIERIEAEFDDLERKRQELENLKQQLTEQQRHLEEEQINFNSSPNLSPEQQQFIRSLAESLANNHNLGNSPSQILYSTLESVQGQQTILNSCWQSLEEQKKAVENRQVANEQMLNHLEQRARELQISRSALETTKIQLQIQETVLSQKQELFERLKLTLQTTHSTRQMLLRLLGGEELGFDGKIDLEALEQMPLEELESLVNNLQTDLKRWEIFVNDQEEELTLQCQTVEELEARMATIDEFERANLEEELAEEQERKGMLEETLIGQRRNLRE…
1617	672945	WP_047156496.1	144	Trichodesmium erythraeum 21-75	hypothetical protein		MLYLAEVQRRPTSFGLGGGKTDLKLLACQRGEHNWLAVPGEEVIPADEAKEFSAGVLVIVDLNNNKQVLQVQDAGRQLVKILQNFSRSQERSKTQWEEIEQWKVSLTYQAQELNRRENELQAKEEELEELQAEINKLEEQRHKFSQAQQESQELQKQIELSRKELEVTRLELQKQKHNLEQHQEELAESAIYNPEQSQYIQDLLSWLTEAVTWTNSLKEKLSQSLEIVKNQKKTLQQSRQQLENTANTDYNPQHEEIDNLANHVQSKWLEWQQVQESLADQTTELRVQQTLLVSKQKYSQILNGQIQRQAQLYDQLSYLVTALENDSINQKVDVEVLEKVPLNELEELVQSLRRDLQIDMSFVRDQEEELALQKQEMDALKRRIDQANEYDRINLNSEL…
1617	769351	WP_049771017.1	170	Cyanothece sp. PCC 7425	hypothetical protein		MGGNKAELKLLARQQSEQSWNAIPGEDMIPADSASEYSQGNLVLVELSANRQIQNIQEAGKQLVAILQNFSRMKEKFRTQEEEIEGWKQSLIYQSQELTRRELEMEARLEELQQMQSEVEQLEHLRQQVEQERQELVGLRDQLDRLQAEGGTLNTEQKHQIESLLNNLSHSLATAGSREELYSCLEQIHQLQQVLDYHWRQLEQQRNEVQQQQGDCDRQGGDLQAAWQQWENAQTQLEQQHIQMEVQRQSWQLLSDTAQQLRQQLQCLDMLDQQLATTIASGRPTAEVNMQTLMEMSLDDLRVTVASLQGDLQKMASFVQDQEEELNLQRQTVEELQAKIRQASEYERMSLEADLESENQSYQLLNDTLEGQRQRLRERQCVCEIHQDVLNYRLNPQGA…
1617	44973	WP_049783840.1	9	Acaryochloris marina MBIC11017	hypothetical protein		MGAKTELKLLAQKQSEHNWSPISGEEMLQADAANDYNAGVLVLVEMDGNQQLKSIQDATRQLVGILKSFSRMREKFKTQEEEIEGWKQSLIYQSQELTRREVDMEARAEEIQEWDAESQKIEQQRQEFEATRTQILQLKEQMELDRQQLEEGWGRLQNAQNEAQAGLSDEQVRQIEQLLEQLDQSLVNGTSNPDHALASFNQHPQIQEAWQNLDQDRSHAQQQQATLDQQQSELQAAWREWQQTEDSLAQTKLELKVQEQSFTLKEEQKRWLSEQLQAQGSLYETLTQMQGAAGEQADVHKLRDMPLEELEATVEKLNTELVKLSSFVNDQEEELKYQQEAIDELEAKIQNASEYDQLSLTGELEDERQHFRLLDETLEGQRKTLQEREAILYFHQDIL…
1617	123280	WP_051289759.1	25	Dolichospermum circinale AWQC310F	hypothetical protein		MLYLAELQKLKTGLLSVTGKTELKLLACQHNEQNWSPVPKEVIVSNKTDKFNHGALVLVELTANRQIQGIEEANLSLVNILQNFSRQVARFKLKESEIEQWKYSLRIQAEELNRRQNEMESRWQEIQSLEKEFQNLDTKQQLVDTSHAEIDYLRAEIERSRQDLEGAWEHLRGEQRRLQEITLNSQQTQIVDEDSSWVLGDSVNGLSGENTALETIKEILNSAFAFIDKQQDNMNLHWQKLDIESHTANQQQNRAEELLQTLNSCQNELQQAEETLVQQINQVQSKTAIISSKRELAVMLKRCLGTEEEFYQKLYTLAAYMDCGITKQVDVEALQQIPLKELEKMVQDSEEKLDRDSEFVEAQEQELKYKQQLIAKLEQRIEDSYGQEKINLESELAEV…
1617	355396	WP_051358173.1	74	Rubidibacter lacunae KORDI 51-2	hypothetical protein		MLKLLGCQRSDQGWSAVQGDETLTLEDASMNFNEGSLLLVDLSSTRQLQGRPELAGAKLVGLLQNLSRLVEKSRGQEEEIEQWKQSLTYQAQELNRREMEMESAEMELEAARDRIESMEKDLSRIEQERADLERLRADLGSRPEFQSGALLDESQMMQLRGVVEQLSAIGGAVLEPAREAISMVEQQQQQLAQRSEQLDRERLEAQHKTNETEHQLRRLGALQQELGDLQTTLDEVRTQSRAQDRVLESKQETLKLLARQLQAQSELRDSLAYLATTSNLVKLTQALDLDALEQMPVEDLQGTVDSLQRDLEKAIPFVNDQEEELRFQCGRIEELQEQLRQAGEVERSSVQLELEEEMDRYRFLEETLVGQRRTLKIRENILEQHQHVLMRRQGYSVES…
1617	501680	WP_052276768.1	102	Microcystis panniformis FACHB-1757	hypothetical protein		MLYLAEVKKQTRGFIGGYKTELKLLACQHKDQTWSAIPGEDILTYDETNSLGEGALLLVNLSNNRQLQGNPELAGAEMVRQLQKISRLMERSKKDQEKIEQWKQSLTYQSEILNRQKMEMETRIEQIEQIEAELEYLERKRQELETLKQQLNEQQRHLEEGQINCNSYPNLSPEQQQFIRSLAERLAAHHDRGNSPSQILHSTLESVQEQQTILNSCWQSLEGQKKAVENRQVANDEMLDYLEKRARELQTSRRALETAKIELQIQETVLSQKQKLFEHLNLTLQTTDSTRQMLLRLLGGEELGFDGKIDLEALEQMPLEELESLVKNLQTDLKRWEIFVNDQEEELTLQCQTVEELEARMATIDQSERANLESELAEEQEKKGMLAATLVGQRRNLQE…
1617	867442	WP_052588489.1	196	Leptolyngbya sp. PCC 7375	hypothetical protein		MGSSRAEFKLLACERSEQNWSAVSGDELVPAPDDAGYSSGALILIELSNGRQVQRHYEAGRQLVSILQNFSSLNKKFKTQEDEIEQWKESLTYQSQALNQRELELDTREDEIKQAATELSELDTQKQELETFRAELDEQRQDYERKNSELEGAWAHLNGEKQRLEEHRETLSSQTGLDSSQTQKLRDAVEQLMVNVVPMEDLRQQLGSTRDSLGQYQGILQGWQQTGSEQQDQLQSKSHDVERFKQSVQQLYQTVDADRSAFNALCIELRESKVKLAQKKQQNQLVSEQINQQSGVYQKVYELLNTGDQVRLGKKIDLTKLEEMSIEDLEALLTGMETDLEKMSRFVSDQEEELTYQQQAIDELKQKAEAASEYDRMQIEADISDEQDRYDMLNKTLVG…
1617	509048	WP_053458830.1	103	Hapalosiphon sp. MRB220	hypothetical protein		MLYLAEVQKQKGGLLGGVSKTELKLLACQRTDQSWSAGSEEIITAEEASKLNDGALILVELSPQRQVQRIQEAGRPLVNILQNFSRQLEKFKLKEEEIDQWKESLTFQAQELNRREIEMETRLEQLQQMEDDFQRLDTEKQEVQTSRADIEKLQQEIERNRQELEGAWEHLRGEQRRLEEHQAQLQQGIVVDEEQSRTLKELLDRLSSSVAPTEIVRENLHLAFEMVEKQQALLNPHWEQLEQQKKLTEEQQAEIDHLSHIFFERQNEWQQAQNHLEQETVDLQTNTAILNNKQESVRILEEQLQYQEQLYQQISALSATFGDVVFSGEIDIEKFEKMPLEELEKIVQDLQDKLNIDSSFVNDQEQELKYKQETIEGIQQKINQASATEQSQLETELAD…
1617	738036	WP_053540584.1	160	Anabaena sp. wa102	hypothetical protein		MLYLAEVQKQKGGLLSGGGKSELKLIACQRADQNWSPVPDEMIVTDEASKLNDGALVLVDLSPNRQVQRIQDAGRPLVNILQNFSRQVEKFKFKEEEIDQWKQSLKLQIQELNRREIEMESRWDEVQKLEDDSKRIDTQQHLINTSRTEVERLRAEVERNRRDLEGAWEHLRVEQRCLEEIRLNLQQSQSVDNERGQKLSDLLNRLSATSAPINIVKESLDYASEFANKQQDVLNLHWQKLDIQRHAANQQQREGEELVQTLGDRQNELQQAQDSLAQEITQLQSQITIVNSKQELTSILKQYLETEEEFYQKLHLLATKTVAEVAKPEVDVTALQQMPLKELEKMVQDWQEKLDRDSNFVQEQEQELEYKQELIEELQQKIVHATGEELVNLELELVD…
1617	514277	WP_054466044.1	104	Planktothricoides sp. SR001	hypothetical protein		MLYLAEVKKGGVFGGKAELKLLACQRADSWSAIPNEEVIPAEEANSFNSGVLVLVDLTPSKQIQKLRQDTPGELLKILQSFSRQIEKYKKESEEIEQWKRSLMFQSEELQRREEEMQAQAEQLEQIHAESEKLAKERQEMESVRAEASKLQAELDKNRQELDAAWEELRQQQAEFQQTGKLDERSAQNLQELVDYLSQTTISVESVNEPLNLAFEILSNQQSAVAEYQQRLENHRQTAQQQQQAVDSQSEALQNQWQAWHKAQKTLNQQQADLKVHQSSLLLKQDSALMLRHYLQEEYELQESLKQVGGSNPVNVSENPDWGELEKMPLESLPSVVLSLQQDLQNLFPFVIGQVEELVEEQRNNQQEAYQMLYETLVGQWRNLLQLQGKLTQHQVVLGR…
1617	730817	WP_055077501.1	159	Pseudanabaena sp. 'Roaring Creek'	hypothetical protein		MQYLAELQKTQAAFGLGGNSSIRLLARNTGENVWQPITNEQVLPIQDSSQAKDFKDGQMVVAEVTGSNQVQSVQDASRKIVNILQAFSRSQDKYKAAEEEVEQWKQSLNFQSQVLHRREQELEQKELELEHLDTRKQEIEELEAKLAKERSEIENVRAGIETERGQFEAKAAALTVEQAENIKALISQLSTNFTNPDSLRNRVHSALDLINKRQEVLTEFWQGLDGLKNEAEKQKGILAKSTEELNNRKNQWQQTQIALADAQAELKAQRGILKLQENNIAMSRLQLDAQIDLYEQTSNAIESLGGPGSIEVLSPEEESRLQSMTIEELESTIKALQADFDRLVNYVSAQEDELAGLEGEIADIQSQVETADQFARIELESNKEFVEEQYNLLEESVSG…
1617	529096	WP_058882217.1	110	Oscillatoriales cyanobacterium MTP1	hypothetical protein		MLYLAEVQRRKGVIGPGKAEFRLLACQRSESSWSAVPGEEVVPAPDDVPYNAGALVMVELSAGRQIQRHNEAGRQLVSILQNFSRLQEKFKTQEEEIEQWKESLIFQSQELNSRQAEMDAREEQLRQMEEDFERLAAQKQEIDESRAELNRLKEEFERKSSELEGAWAHLRGEMNRFEEQKAEQQGSVLDEGKAHQLQELLNRLSGAIAPTEAIREQLNLSFEILNRQQASLDQSYQTLEQLRSTAQQMQDGVDHQTGELQARWQEWKQAQAELEQLTAELRSHQSALTALQEHAELLNHQIQQQQEVYRQACHLADASGLPVSVDMAALEQKSIEELQKIVADMEHELSSVSRFVEGQEEELTLQQQEIDELKQKLEQASEYDRLQMEAELADEQDRY…
1617	894927	WP_058999062.1	204	Leptolyngbya sp. NIES-2104	hypothetical protein		MLYLAEVVQKKGGIMGGGKSELKLLACQRGEQNWSAIAAEEIVAADEASKFGPGTLLLVDLTGNKQVQRVQEAGRPIANILQTFSRLQEKIKTKEAEIEQWNESLTYQSQELTRREMEMEARQEELKILEDECQQMDQQRQEFVAMRDEVTRQQEELERNRQELQGAWEQLHGQKQQLEERQAELLGACVLDEAKAQQLYQLLDRLVESGTSPETMQQCYELLNYQQSLLGHHWQTLEEQRQSVEQMQHKIDQQTHQIAEQWQAWYQAQEALEQARIEVNSQRSLLEGKQELARSLNAQIQHHSELHQKIQNTIDGASSDMPQADVQALENMPLEGLQSIVETVRREFDQSSQFVHGQEEELRLKEKEIQELKDKSAQANEFDRMTIETELADEQDAYE…
1617	568352	WP_062247420.1	124	Fischerella sp. NIES-3754	hypothetical protein		MLYLAEVQKQKGGLLGGGGKTELKLLACQRTDQSWSTGSEEVIAVEEASKLNDGALVLVELNPQRQVQRIQEAGRPLVNILQNFSRQLEKFKLKEEEIDQWKESLTFQAQELNRREIEMETRLEQLQQMEDEFQRLDAEKQEVETSRAEIERLQQEIERNRQELEGAWEHLRGEQRRLEEHQAQLQPPTVMDEEQSRVLQELLDQLSSSVAPTEIVRENLHLAFEMVEKQQALLNPHWQQLEQQRILTEEQQAEIERLSQLFSERQNEWQQTQNSLEEQIAQLQVNTTTLHSKQEYVRILKEQLQYQEQLYQQIYSLATNSSDVISSPEFDLETLEKMPLEELQKIVQDLQEKLNIDSSFVNDQEQELKYKQEAIEEIQQKINQASASERSQLETELAD…
1617	1087011	WP_062433826.1	287	Synechococcus sp. PCC 73109	hypothetical protein		MLYLAEVKKTKGFMGSKTEIKLLACERNDRSWSTVPGEELVPADELSNFNDGTLVVVNLGNNRTIQGSPEIATNRLLTVLQNFSRLMDKSKSQEEEIEQWRQSLTYQADELNRRQEEMNSRLDQIEETEAELQKLQDEKLAFEKLKAEADEIKAEFARKQAELEGAWQQLRGEQQRLANLQEETDGQGLSSVIATKIQQILVQCQSNNAPTDEVRIQLGELLDELTQQEELFQTFAQYPQQLQELETQLAAIATQVQTETTNVEERRQALENAKTQLQIQRQLLQVKQSHLNQLATSRQRQEDMQDLLNNLAAGMGGIEHYGVDLAAIEAMPLGELETTVEKLRDDLDKLVRFVNDQEEELTLQHEAVGEIKASLATVEPDNVMELQELEEELRDEEEK…

## Sheet: hmpA
Cluster ID (internal)	Protein ID (internal)	protein_ID	organism_ID (internal)	Organism name	Annotation (NCBI)	Symbol (NCBI)	Sequence
2418	5198	KYC40264.1	1	Scytonema hofmanni PCC 7110	two-component system response regulator		MQGNLKEIDIRSILQLIELGQRTGVLFVEIDGSDNGKKFGVGNALSSDASSAGCPQSWFVFFLNGQIIYATNGSHLSPLGDYLRHYRINVRLEDIQIAPLEPLNIPEYEYIWVLLQQNIINPVQARSIIQNLISETFFDLLSLYDGRFIFELYPTLTPKLSAWEITPLVTKTVVQLQEWKRLYPFIQSPDRFPVLADITQLQSSLPHTTLNKLQLWADGKTSLRQLSRYLNRSILTVAKAMYPYVQQGWVKFVCSVTNNDTVETQNSIHKVEVNCKARVVCIDGEREIAADVEFTLRQQGYEAIALTDPLAALGQVFQLKPNLIICNTAMSPLDGYEICKMLRNSTVFRFVPIVLLVDAPEHHSRIKAKMMGATDCLATPFGNTELLKLVERYMNYSVI…
2418	24913	NP_681135.1	5	Thermosynechococcus elongatus BP-1	two-component response regulator		MEGCLNDTDIYTLCQTLALGQRTGELYLEDDAGRTWLLFLNHGYLVYIADRHSHSLERLQDLLYGQGIPWPSPDSLIESKAGASWVEYECLWWLLDHCKLSQIHSVWRALLRESLFDVVSLNRAWFKFYSASPLTPQWHNLSLTALLNDSLSHLREWKKLHPELRSLDQSLQLTDIKPTGNDPADQWFRQLEPFVREPITLRRLSRQLGRDAVTVGKLLLPYLHQGYLQVSSWATNGHTRTFPPSSWRQSPRVVCVDDAATVRQVVESTLQAAGYEATAIAHPLTALSLIFQLNPDLIFLDIAMPELDGYEFCTLLRHTPRFRYTPIIMLTSLVGWSDRLRAKVAGATDYLSKPFSTQELLTITHHYIGAAPPVTSLTDEYFGDVLEAESGLETSR
2418	63695	WP_006099631.1	12	Coleofasciculus chthonoplastes PCC 7420	chemotaxis protein CheY		MQGTLNEIDIRSILQLIELGQRTGELLVEAQSFHTHNSGSDLTHKFIQGRSHLATPPRCPGPFWFVFFLNGQIAYAANSDHSLSRLRDYLRRYRAEAALDDIEEPSIASTNAPEYGYLWALLENHIITPAQGRSILHSMVHETLFDLLSLHNGYFVFEVDPALAPQLTTLEIAPLVTKIMKQVQEWKQFHPHIQSPNQCPLITDETKLKAALPENAFRTLKRWANGKNSLRQMARYLNRDILTVTRAIYPYIQRGWIQLLTSAPQQTLAVRQPWESTRADHAPSVVCIDDDKAVGKTVEYMLQAQGYEVTAIQNPLKALSLLFQIKPALILCDLVMPQLDGYELCGMLRQSTTFRQTPIIMLTGKDGFIDRVRARMVGSTDYLTKPFGASELLMLLEKY…
2418	54534	WP_006194268.1	11	Nodularia spumigena CCY9414	chemotaxis protein CheY		MQGNLNEIDIRSILQLISLGQRTGQLLVEACFHNSDKLTTQETARYHNSWHSEKQFWFVFFLNGQIIYSQQGDTNLSRIDDYLLHYRVSTRLDEQQLACLGSQNAPEYGYLWALLERNIIDPKVAHSIIHSLVYETIFDLLSLHQGSFIFRQGATLTPQLTSLEIAPLVYKLTQQIQAWKQLYPHIQSSEQLPILADMVQLQSSLPAATIKKLQHWADGKKTLRQLARHLNRDILTVAKAIYPYLEQGWLQLVYSNTTNSQTHRQKSEVDEKYKVRVVCIDDTKTICETVKSILKAQGYEAIALTNPLEAISLIFQLQPDLILCDIAMPELDGYEICAMLRHSTAFQNIPIIMLTGKDQFIDRVRATMVGATDYLTKPFGDTELLMLVEKYIKVRSYVG…
2418	652653	WP_006194268.1	141	Nodularia spumigena CCY9414	chemotaxis protein CheY		MQGNLNEIDIRSILQLISLGQRTGQLLVEACFHNSDKLTTQETARYHNSWHSEKQFWFVFFLNGQIIYSQQGDTNLSRIDDYLLHYRVSTRLDEQQLACLGSQNAPEYGYLWALLERNIIDPKVAHSIIHSLVYETIFDLLSLHQGSFIFRQGATLTPQLTSLEIAPLVYKLTQQIQAWKQLYPHIQSSEQLPILADMVQLQSSLPAATIKKLQHWADGKKTLRQLARHLNRDILTVAKAIYPYLEQGWLQLVYSNTTNSQTHRQKSEVDEKYKVRVVCIDDTKTICETVKSILKAQGYEAIALTNPLEAISLIFQLQPDLILCDIAMPELDGYEICAMLRHSTAFQNIPIIMLTGKDQFIDRVRATMVGATDYLTKPFGDTELLMLVEKYIKVRSYVG…
2418	867441	WP_006517814.1	196	Leptolyngbya sp. PCC 7375	chemotaxis protein CheY		MQGQLSELDIRSIFQLIDIGQQTGELYIESFDGPANSWLVFFANGGILYAGRTNEQLNRLRDILYPLKLDVQWESVDLSNLTPLRPPEYGALWWLLENGHLTTQQARSVLYRLIEETLFEVISLHQGRFLFRFHASLSPQLTEFDTQPLVKRVIRQLQGWLRLQPRLNSFYDCPFLADTYRTDSASLPPLLAMSDGKTSVIQISRHLSRNIFSVANGLYPYVQKGHIQMVHSLQASNNIQTKAPINNAVPRIVCIDDTLAVRQAIEMMLDAYGYEVTSIGNPVKALSLLFSLKPDLILCDVAMPELEGHQLCAMLRQAPYFQSVPIIMLTGKDSFVDRVKANMVGATDYLTKPFGEPELLALVERYVGRGNPKRLAPEMLLEQEISATLNPENWSNP
2418	50704	WP_006616255.1	10	Arthrospira platensis NIES-39	transcriptional regulator		MQGSLNEIDIRSILQLVEVGQRTGQLMVEAYSPAASVVSEKYSDRFKGNCWLVFCSNGRIVYAGESEGSLKRLRDYLHRYKLTEVLNELEVPSITAVNAPEYGYLWVLLEQNAITPTQGRSILHGMISETLFDLLSLHHGAFNFEMGSPLAPQLMTLQINTVLPKIMKQVQEWKTFHPHIQSPSQCPLILDPDKLRQVVRPNVFETLTRWADGKTTFRQISRYLNRDIVAVTKAIYPFVQQGFVQLRFPPTEPSPYPRSQFESKIPRIVCIDDDRVIRETVELILTQHGYEATAIGHPLKALSQVFQLKPDLILCDIAMPELNGYEICAMLRSSSAFRETPIIMLTGIDGFIDRLKARMVRATNYLTKPFSKGELLTLVENYIGTADGHSLKLESQLAE…
2418	654933	WP_006616255.1	142	Arthrospira platensis YZ	two-component system response regulator		MQGSLNEIDIRSILQLVEVGQRTGQLMVEAYSPAASVVSEKYSDRFKGNCWLVFCSNGRIVYAGESEGSLKRLRDYLHRYKLTEVLNELEVPSITAVNAPEYGYLWVLLEQNAITPTQGRSILHGMISETLFDLLSLHHGAFNFEMGSPLAPQLMTLQINTVLPKIMKQVQEWKTFHPHIQSPSQCPLILDPDKLRQVVRPNVFETLTRWADGKTTFRQISRYLNRDIVAVTKAIYPFVQQGFVQLRFPPTEPSPYPRSQFESKIPRIVCIDDDRVIRETVELILTQHGYEATAIGHPLKALSQVFQLKPDLILCDIAMPELNGYEICAMLRSSSAFRETPIIMLTGIDGFIDRLKARMVRATNYLTKPFSKGELLTLVENYIGTADGHSLKLESQLAE…
2418	804640	WP_006616255.1	179	Arthrospira platensis str. Paraca	transcriptional regulator		MQGSLNEIDIRSILQLVEVGQRTGQLMVEAYSPAASVVSEKYSDRFKGNCWLVFCSNGRIVYAGESEGSLKRLRDYLHRYKLTEVLNELEVPSITAVNAPEYGYLWVLLEQNAITPTQGRSILHGMISETLFDLLSLHHGAFNFEMGSPLAPQLMTLQINTVLPKIMKQVQEWKTFHPHIQSPSQCPLILDPDKLRQVVRPNVFETLTRWADGKTTFRQISRYLNRDIVAVTKAIYPFVQQGFVQLRFPPTEPSPYPRSQFESKIPRIVCIDDDRVIRETVELILTQHGYEATAIGHPLKALSQVFQLKPDLILCDIAMPELNGYEICAMLRSSSAFRETPIIMLTGIDGFIDRLKARMVRATNYLTKPFSKGELLTLVENYIGTADGHSLKLESQLAE…
2418	73921	WP_006621459.1	14	Arthrospira maxima CS-328	chemotaxis protein CheY		MQGSLNEIDIRSILQLVEVGQRTGQLMVEAYSPAASVVSEKYSDRLKSHCWLVFCSNGRIVYAGESEGSLKRLRDYLYRYKLTEVLNELEVPSITAVNAPEYGYLWVLLEQNAITPTQGRSILHGMISETLFDLLSLHHGAFNFEMGSPLAPQLMTLQINTVLPKIMKQVQEWKTFHPHIQSPSQCPLILDPDKLRQVVRPNVFETLTRWADGKTTFRQISRYLNRDIVAVTKAIYPFLQQGFVQLRFRPTEPSPYPRSQFESKVPRIVCIDDDRVIRETVELILTEHGYEATAIGHPLKALSQVFQLKPDLILCDIAMPELNGYEICAMLRSSSAFRETPIIMLTGIDGFIDRLKARMVRATNYLTKPFSKRELLTLVENYVGTADGHSRKLESQLAE…
2418	316437	WP_006621459.1	67	Arthrospira sp. PCC 8005	chemotaxis protein CheY		MQGSLNEIDIRSILQLVEVGQRTGQLMVEAYSPAASVVSEKYSDRLKSHCWLVFCSNGRIVYAGESEGSLKRLRDYLYRYKLTEVLNELEVPSITAVNAPEYGYLWVLLEQNAITPTQGRSILHGMISETLFDLLSLHHGAFNFEMGSPLAPQLMTLQINTVLPKIMKQVQEWKTFHPHIQSPSQCPLILDPDKLRQVVRPNVFETLTRWADGKTTFRQISRYLNRDIVAVTKAIYPFLQQGFVQLRFRPTEPSPYPRSQFESKVPRIVCIDDDRVIRETVELILTEHGYEATAIGHPLKALSQVFQLKPDLILCDIAMPELNGYEICAMLRSSSAFRETPIIMLTGIDGFIDRLKARMVRATNYLTKPFSKRELLTLVENYVGTADGHSRKLESQLAE…
2418	542323	WP_006621459.1	118	Arthrospira sp. TJSD091	chemotaxis protein CheY		MQGSLNEIDIRSILQLVEVGQRTGQLMVEAYSPAASVVSEKYSDRLKSHCWLVFCSNGRIVYAGESEGSLKRLRDYLYRYKLTEVLNELEVPSITAVNAPEYGYLWVLLEQNAITPTQGRSILHGMISETLFDLLSLHHGAFNFEMGSPLAPQLMTLQINTVLPKIMKQVQEWKTFHPHIQSPSQCPLILDPDKLRQVVRPNVFETLTRWADGKTTFRQISRYLNRDIVAVTKAIYPFLQQGFVQLRFRPTEPSPYPRSQFESKVPRIVCIDDDRVIRETVELILTEHGYEATAIGHPLKALSQVFQLKPDLILCDIAMPELNGYEICAMLRSSSAFRETPIIMLTGIDGFIDRLKARMVRATNYLTKPFSKRELLTLVENYVGTADGHSRKLESQLAE…
2418	694033	WP_006621459.1	151	Arthrospira platensis C1	chemotaxis protein CheY		MQGSLNEIDIRSILQLVEVGQRTGQLMVEAYSPAASVVSEKYSDRLKSHCWLVFCSNGRIVYAGESEGSLKRLRDYLYRYKLTEVLNELEVPSITAVNAPEYGYLWVLLEQNAITPTQGRSILHGMISETLFDLLSLHHGAFNFEMGSPLAPQLMTLQINTVLPKIMKQVQEWKTFHPHIQSPSQCPLILDPDKLRQVVRPNVFETLTRWADGKTTFRQISRYLNRDIVAVTKAIYPFLQQGFVQLRFRPTEPSPYPRSQFESKVPRIVCIDDDRVIRETVELILTEHGYEATAIGHPLKALSQVFQLKPDLILCDIAMPELNGYEICAMLRSSSAFRETPIIMLTGIDGFIDRLKARMVRATNYLTKPFSKRELLTLVENYVGTADGHSRKLESQLAE…
2418	752674	WP_006621459.1	164	Arthrospira sp. PCC 8005	two-component system response regulator		MQGSLNEIDIRSILQLVEVGQRTGQLMVEAYSPAASVVSEKYSDRLKSHCWLVFCSNGRIVYAGESEGSLKRLRDYLYRYKLTEVLNELEVPSITAVNAPEYGYLWVLLEQNAITPTQGRSILHGMISETLFDLLSLHHGAFNFEMGSPLAPQLMTLQINTVLPKIMKQVQEWKTFHPHIQSPSQCPLILDPDKLRQVVRPNVFETLTRWADGKTTFRQISRYLNRDIVAVTKAIYPFLQQGFVQLRFRPTEPSPYPRSQFESKVPRIVCIDDDRVIRETVELILTEHGYEATAIGHPLKALSQVFQLKPDLILCDIAMPELNGYEICAMLRSSSAFRETPIIMLTGIDGFIDRLKARMVRATNYLTKPFSKRELLTLVENYVGTADGHSRKLESQLAE…
2418	87972	WP_006633929.1	18	Microcoleus vaginatus FGP-2	chemotaxis protein CheY		MQGNLSEIDIRSILQLIELGQRTGELFVEAYTSTGSSTGTQPTQRSLAGQSWYVFCFNGQIIYATQSAGSLFRLRDYLRRYKADTALDKIQVPYMASTNAPEYGYLWALLENHILTPAQGRNIIQSMIHETLFDLLSLHQGSFTFEMGPALAPQLTSLEISSLLAKIVKQVQQWKQFHPHIQSPNQCPVISDPSELRVALPVNTFNTLRRWADGHTSIRQMARYLNRDVLTVAKAIYPFVQQGLVQVFYEPSVTPTNNKKEWSSPETKVPRVVCIDDDNIIRKTVESILNEYGYEATTIGNPLQALSLVFQLKPDLILCDIAMPELDGYEICAMLRSSSAFRQTPIVMLTGIDGFIDRVKARMAGATDFYTKPFGESELLMLVEKYVGPGYPRVNLSER…
2418	357943	WP_007354952.1	75	Kamptonema formosum PCC 6407	chemotaxis protein CheY		MQGNLNEIDIRSILQLIELGQRTGELFVEAYSSASGGLNQQAFHRSPSEQSWFVFCFNGQIIYATQSAGSLFRLRDYLRRYKADTALDNIEAPSIASTNAPEYGYLWALLENHTLTPAQGRSIIHSMVHETLFDLLSLHQGAFTFEMGPALAPQLTSLDISSLLAKIIKQVQEWKQFHPHIQSPNQCPVISDPAQLRSALRPNVFNTLNRWADGQTSIRQMARYLNRDVLTVAKAIYPFVQQGLVQLFYQPSRTDTQAREWSSREIKIPRVVCIDDDSVIRKTVEAILNEHGYEATGISNPLKALSLVFQLKPDLILCDIAMPELDGYEICAMLRNSTAFRQTPIVMLTGIDGFIDRVKARMVGATDYFTKPFGESELLMLVEKYVGPGLKEAPESARL…
2418	413049	WP_007354952.1	88	[Oscillatoria] sp. PCC 6506	chemotaxis protein CheY		MQGNLNEIDIRSILQLIELGQRTGELFVEAYSSASGGLNQQAFHRSPSEQSWFVFCFNGQIIYATQSAGSLFRLRDYLRRYKADTALDNIEAPSIASTNAPEYGYLWALLENHTLTPAQGRSIIHSMVHETLFDLLSLHQGAFTFEMGPALAPQLTSLDISSLLAKIIKQVQEWKQFHPHIQSPNQCPVISDPAQLRSALRPNVFNTLNRWADGQTSIRQMARYLNRDVLTVAKAIYPFVQQGLVQLFYQPSRTDTQAREWSSREIKIPRVVCIDDDSVIRKTVEAILNEHGYEATGISNPLKALSLVFQLKPDLILCDIAMPELDGYEICAMLRNSTAFRQTPIVMLTGIDGFIDRVKARMVGATDYFTKPFGESELLMLVEKYVGPGLKEAPESARL…
2418	845626	WP_008275928.1	191	Cyanothece sp. CCY0110	chemotaxis protein CheY		MQGTLNEIDIRSILQLIEVGQRTGELLIEAYQTSLGNQGDALEGANLSSFQPIKIQAPRIFWLVFFVNGQIVYTIHSKNRGCRRLRDYLSRYQVKLIPEELENIDKISHNEIEYAYLWQLIKQNRLTPEQGKNIIQQMVRETLFDLLSLRQGAFIFEMGLGLDPLLTSVEVSPLLMEMMKEVQQWKQLHPYFESPQQVLTIADQEQLQNTLPEKAYEQLLHWADGKTSLRRLSRRLQRNLGTLARGIYPYVERGWLHPVMAMTSSVSVPKNLWDESTTRDSSHIVCLDDDLTIGKTVETILAENGYDISLITDPLSGLTLIFELNPDLILCDIAMPKLDGYEICAMLRHSKAFQYTPIIMLTGKEGFIDRIRARMMGATDYLTKPFGEQELLLLIEKYI…
2418	600946	WP_008310157.1	131	Leptolyngbya sp. PCC 6406	chemotaxis protein CheY		MQGQLSEIDIRSILQLIELGQRTGELYVEAYAGPENTGLSGLAIPRTAQSWLVFLLNGQIVYAGTTDGQLTRLRDYLHRYELDSALDTTTASAIAPFNSPEYGYLWALMENHVLTPEQGRAILSGMVHETLFDLLSLHQGAFVFKLSTALSPQLTTFHSGPLVTTITQQIQEWKQFHPHIQSPHQCPTIVDAKGIATELAGPQGSRLLNWMDGRTSMQQIARYLGRDVVTLAKGLYPYARRGLIQLPHPPQPTQPDPDREEWDAARVPRVVCVDDGVTVRQTVEQILEEQGYEATSIGNPLRALSLLFQLQPDLILCDIAMPELEGYQLCAMLRQSTAFRQTPIVMLTGKDGFIDRVKARMAGATDYLTKPFGAQELLTLVEKYVGLGNPQRPEPELLL…
2418	146843	WP_009454478.1	31	Fischerella thermalis PCC 7521	chemotaxis protein CheY		MQGNLYEIDIRSILQLIELGQRTGQLFVEAHSFHKSPQLGRNHTGKNLSWFVFFLNGEIVYATDSDNSLLRLSDYLRHYQVKVQVTEEERACLEVLNAPEYAYLWTLLEQNIIDPIQARSIIYNLVQETLFDLLNLQQGSFVFAVGSALTPQLTTLEITPLLSKIVKQVQQWKQLYPYIQSPEQFPILTDIVNLRSSLPAVTVNKLQHWASGQTSLRQLARYLNRNIVTVAKAIYPYVQQGWVHLVDSDTTELLTNQQDKTLSLQENHKQRILCIDDTLSICTHIEKILQTQGYEAIAITNPLEALTRVFQFQPDLIFCDIAMPELTGYEICEMLRHSQAFRNIPVIMLTAKEGFFDRVRATMVGATDYLTKPFGHTELVILVERYLNYSRGEVIKQTQ…
2418	842149	WP_009454478.1	190	Fischerella sp. JSC-11	chemotaxis protein CheY		MQGNLYEIDIRSILQLIELGQRTGQLFVEAHSFHKSPQLGRNHTGKNLSWFVFFLNGEIVYATDSDNSLLRLSDYLRHYQVKVQVTEEERACLEVLNAPEYAYLWTLLEQNIIDPIQARSIIYNLVQETLFDLLNLQQGSFVFAVGSALTPQLTTLEITPLLSKIVKQVQQWKQLYPYIQSPEQFPILTDIVNLRSSLPAVTVNKLQHWASGQTSLRQLARYLNRNIVTVAKAIYPYVQQGWVHLVDSDTTELLTNQQDKTLSLQENHKQRILCIDDTLSICTHIEKILQTQGYEAIAITNPLEALTRVFQFQPDLIFCDIAMPELTGYEICEMLRHSQAFRNIPVIMLTAKEGFFDRVRATMVGATDYLTKPFGHTELVILVERYLNYSRGEVIKQTQ…
2418	295381	WP_009546534.1	61	Cyanothece sp. ATCC 51142	chemotaxis protein CheY		MQGTLNEIDIRSILQLIELGQRTGELLIEAYQTSLGNQGDDHPSSNFGSSQPLTIEASRIFWLVFFVNGQIVYTIHSKNRGCRRLQDYLSRYQMQVVPEELESLERITHNDIEYVYLWQLIEQHRLTPEQGKTIIQQMVKETLFDLLSLRQGAFIFEMGLGLDPLLTSLEIGPLVMEMMKEVQQWKQLHPYFQSPQQALIIADQQQLKETLPQKAYEQLVHWADGKTSLRRLSRRLQRNLGTLARGIYPYVERGWLHPIIITSPSVSISKNLWDEPTTRHRPHIVCLDDDLTIGKTVEAILTKNHYHTSLITDPLSGLSHLFELNPDVILCDIAMPKLDGYEICAMLRHSKAFQYIPIIMLTGKEGFIDRIRARMMGATDYLTKPFGEQELLLLIEKYV…
2418	912620	WP_009546534.1	209	Cyanothece sp. ATCC 51472	chemotaxis protein CheY		MQGTLNEIDIRSILQLIELGQRTGELLIEAYQTSLGNQGDDHPSSNFGSSQPLTIEASRIFWLVFFVNGQIVYTIHSKNRGCRRLQDYLSRYQMQVVPEELESLERITHNDIEYVYLWQLIEQHRLTPEQGKTIIQQMVKETLFDLLSLRQGAFIFEMGLGLDPLLTSLEIGPLVMEMMKEVQQWKQLHPYFQSPQQALIIADQQQLKETLPQKAYEQLVHWADGKTSLRRLSRRLQRNLGTLARGIYPYVERGWLHPIIITSPSVSISKNLWDEPTTRHRPHIVCLDDDLTIGKTVEAILTKNHYHTSLITDPLSGLSHLFELNPDVILCDIAMPKLDGYEICAMLRHSKAFQYIPIIMLTGKEGFIDRIRARMMGATDYLTKPFGEQELLLLIEKYV…
2418	188000	WP_009628712.1	40	Pseudanabaena biceps PCC 7429	transcriptional regulator		MQGTLREIDIHTIIHLIECGQRTGELLIESSTGKFWFLFFDNGELIYATDTDSNLTRLQDYLHGLGLDHALDRLSSSKLGINVLEYGQIWALLEANILSPDQTKSILEGTIREVLFDIIGLYQGTFVFEISTALTPRLTRFKFSQISSQYSQQLQTWKKFYPVLQSLDQCPILLDREALPHLSAWIDGKTTLRQLTRYTGQDISQIGQQIYDAIALGQVTINPLALSAPQQVKVQSPRILCIDDSVTICRAVEYILHNHGFQVMAVSSPTKALSLIFQHKPDLILCDITMPEIDGYELCGMLRKSSAFAKVPIIMLTGKDGFIDRVKARMVGATEYLTKPFGEKELLTTVEKYCKR
2418	591755	WP_009634513.1	129	Synechocystis sp. PCC 7509	chemotaxis protein CheY		MQGNLNEIDIRSILQLIEVGQRTGELFIEAYGDRITPNRDIDPSLGLHSSSSLPTRSWFIFFLNGQIIYTTDSNNDLLRLRDYLYRYQVAPTLDNLKLSCSQANNILEYTYLWSLLEHNFLTPSQGRRIIHSIIHETLFDLLSLHQGTFIFESGFALAPQLTTLKISSAVIKTMQQMQQWKQLHPHITSLHQCPIITDKLKLHQYLPASTVQHLEHWADGKTSLRQLARYLNRELVTVARAIYPFIQKGWVQLVSPPTNSIAAHTENLQLFSPAKTLKIACITEFSANSQVFKSVLSQYHQQIEAVFFENAATALSQVFQVKPDLIFCDLATSSSSLDGYEFCAMLRRSSLFRATPIIILSPQSLYIESIKARMLGATDYLVAPVTETQLLTLLEKYLN…
2418	93757	WP_009767905.1	19	Oscillatoriales cyanobacterium JSC-12	chemotaxis protein CheY		MQGKLSEIDIRSILQLIELGQRTGELFVEAYPPHTTYTPEPGLGNTADVRGAQPLANRFWFVFFLNGRIIYAADTDQSLSRLRDYLSRYSADHLVNQVKAQAIATTNAPEYGHLWALLEKHTLTPAQGRNIIHSMVHETLFDLLSLHQGSFVFEVGPPLSPQLTMLEVTPQLARTMKQVQQWKLLHPYVQTPEQCPYVANVNSLQEILSSRTFNKLTGFADGKTSLRQIARYLNRDILTVAKAIYPYVQQGIIQLTYPSEEQTSGTLKSSLPQSVTRSPRVVCIDDGATVRKMVEGMLFHHGYEVTAIANPLDALSSVFRINPDLILCDIAMPELDGYEVCAMLRTSTAFRQTPIIMLTGKDGFIDRVKARMVGATDYLTKPFGESELLMLVEKYVGLG…
2418	282966	WP_009787869.1	59	Lyngbya sp. PCC 8106	chemotaxis protein CheY		MQGSLSEIDIRSILQLIELGQRTGELMVEAYSPTSSTTGGKRRPQLGGPCWLVFCFNGRIIYAGQSEDSLSRLRDYLRRFQADNALDQIEVPSIASVNAPEYGYLWALLEKNLITPAQARSIIHGMVYETLFDLLSLHQGSFSFEMGAPLAPQLTTLEISSLLAKIMKQVQEWKTFHPHIQSPNQCPLIPDPEKLQQTLRPNAFDTLNRWANGDTTFRQIARYLNRDIVTVTKAMYPFVQQGLVQVLHPTSKSESPAQNQLDLSKKVPRIVCIDDDVVIRETVESILDLQGYEATAISHPLKALSLVFQLKPDLILCDIAMPELNGYEICAMLRNSTAFRQTPIVMLTGIDGFIDRLRARMVRATDYLTKPFGESELLTLVETYVGQGDPNRLPSERLL…
2418	224212	WP_010871653.1	47	Synechocystis sp. PCC 6803	chemotaxis protein CheY		MQGTLNEIDLRSILRLIELGQRTGQLFVEVYPHQSCGRVLLDKVGYWFFFFVDGKLVYAADQDCGNLRRLQDYLRHHDIAIPLGEMELESLALNHIPEYACLWQLLSKNILTPAQAHRIVLGMVQEVLFDVLSLRQGNFVFALGSALEPPLTSFAITPLLTHVGQQIQAWKQLYLRIQSPDQPVAIAKDPELASKIPAKFAQHFRSWTDGAIPLRQISRYLQKNLPAIAHGLYPYIESGAIEIFPAHESQGENGSAWETLTDHTIHKVVCLDDDYAIGKQIELFLTNQNPNCEVVVLQDPLQAMTTLLTLQPDLILCDITMPHLDGYEICRMVRHAQHLRAIPIIMLTGKEAYLDRLLARMAGATDYLTKPFTQKELISLVESYCKKS
2418	721196	WP_010871653.1	157	Synechocystis sp. PCC 6803	chemotaxis protein CheY		MQGTLNEIDLRSILRLIELGQRTGQLFVEVYPHQSCGRVLLDKVGYWFFFFVDGKLVYAADQDCGNLRRLQDYLRHHDIAIPLGEMELESLALNHIPEYACLWQLLSKNILTPAQAHRIVLGMVQEVLFDVLSLRQGNFVFALGSALEPPLTSFAITPLLTHVGQQIQAWKQLYLRIQSPDQPVAIAKDPELASKIPAKFAQHFRSWTDGAIPLRQISRYLQKNLPAIAHGLYPYIESGAIEIFPAHESQGENGSAWETLTDHTIHKVVCLDDDYAIGKQIELFLTNQNPNCEVVVLQDPLQAMTTLLTLQPDLILCDITMPHLDGYEICRMVRHAQHLRAIPIIMLTGKEAYLDRLLARMAGATDYLTKPFTQKELISLVESYCKKS
2418	786639	WP_010871653.1	174	Synechocystis sp. PCC 6803 substr. GT-I	chemotaxis protein CheY		MQGTLNEIDLRSILRLIELGQRTGQLFVEVYPHQSCGRVLLDKVGYWFFFFVDGKLVYAADQDCGNLRRLQDYLRHHDIAIPLGEMELESLALNHIPEYACLWQLLSKNILTPAQAHRIVLGMVQEVLFDVLSLRQGNFVFALGSALEPPLTSFAITPLLTHVGQQIQAWKQLYLRIQSPDQPVAIAKDPELASKIPAKFAQHFRSWTDGAIPLRQISRYLQKNLPAIAHGLYPYIESGAIEIFPAHESQGENGSAWETLTDHTIHKVVCLDDDYAIGKQIELFLTNQNPNCEVVVLQDPLQAMTTLLTLQPDLILCDITMPHLDGYEICRMVRHAQHLRAIPIIMLTGKEAYLDRLLARMAGATDYLTKPFTQKELISLVESYCKKS
2418	835851	WP_010871653.1	188	Synechocystis sp. PCC 6803 substr. PCC-N	chemotaxis protein CheY		MQGTLNEIDLRSILRLIELGQRTGQLFVEVYPHQSCGRVLLDKVGYWFFFFVDGKLVYAADQDCGNLRRLQDYLRHHDIAIPLGEMELESLALNHIPEYACLWQLLSKNILTPAQAHRIVLGMVQEVLFDVLSLRQGNFVFALGSALEPPLTSFAITPLLTHVGQQIQAWKQLYLRIQSPDQPVAIAKDPELASKIPAKFAQHFRSWTDGAIPLRQISRYLQKNLPAIAHGLYPYIESGAIEIFPAHESQGENGSAWETLTDHTIHKVVCLDDDYAIGKQIELFLTNQNPNCEVVVLQDPLQAMTTLLTLQPDLILCDITMPHLDGYEICRMVRHAQHLRAIPIIMLTGKEAYLDRLLARMAGATDYLTKPFTQKELISLVESYCKKS
2418	859437	WP_010871653.1	195	Synechocystis sp. PCC 6803 substr. PCC-P	chemotaxis protein CheY		MQGTLNEIDLRSILRLIELGQRTGQLFVEVYPHQSCGRVLLDKVGYWFFFFVDGKLVYAADQDCGNLRRLQDYLRHHDIAIPLGEMELESLALNHIPEYACLWQLLSKNILTPAQAHRIVLGMVQEVLFDVLSLRQGNFVFALGSALEPPLTSFAITPLLTHVGQQIQAWKQLYLRIQSPDQPVAIAKDPELASKIPAKFAQHFRSWTDGAIPLRQISRYLQKNLPAIAHGLYPYIESGAIEIFPAHESQGENGSAWETLTDHTIHKVVCLDDDYAIGKQIELFLTNQNPNCEVVVLQDPLQAMTTLLTLQPDLILCDITMPHLDGYEICRMVRHAQHLRAIPIIMLTGKEAYLDRLLARMAGATDYLTKPFTQKELISLVESYCKKS
2418	898370	WP_010871653.1	205	Synechocystis sp. PCC 6803	chemotaxis protein CheY		MQGTLNEIDLRSILRLIELGQRTGQLFVEVYPHQSCGRVLLDKVGYWFFFFVDGKLVYAADQDCGNLRRLQDYLRHHDIAIPLGEMELESLALNHIPEYACLWQLLSKNILTPAQAHRIVLGMVQEVLFDVLSLRQGNFVFALGSALEPPLTSFAITPLLTHVGQQIQAWKQLYLRIQSPDQPVAIAKDPELASKIPAKFAQHFRSWTDGAIPLRQISRYLQKNLPAIAHGLYPYIESGAIEIFPAHESQGENGSAWETLTDHTIHKVVCLDDDYAIGKQIELFLTNQNPNCEVVVLQDPLQAMTTLLTLQPDLILCDITMPHLDGYEICRMVRHAQHLRAIPIIMLTGKEAYLDRLLARMAGATDYLTKPFTQKELISLVESYCKKS
2418	936713	WP_010871653.1	219	Synechocystis sp. PCC 6803	hypothetical protein		MQGTLNEIDLRSILRLIELGQRTGQLFVEVYPHQSCGRVLLDKVGYWFFFFVDGKLVYAADQDCGNLRRLQDYLRHHDIAIPLGEMELESLALNHIPEYACLWQLLSKNILTPAQAHRIVLGMVQEVLFDVLSLRQGNFVFALGSALEPPLTSFAITPLLTHVGQQIQAWKQLYLRIQSPDQPVAIAKDPELASKIPAKFAQHFRSWTDGAIPLRQISRYLQKNLPAIAHGLYPYIESGAIEIFPAHESQGENGSAWETLTDHTIHKVVCLDDDYAIGKQIELFLTNQNPNCEVVVLQDPLQAMTTLLTLQPDLILCDITMPHLDGYEICRMVRHAQHLRAIPIIMLTGKEAYLDRLLARMAGATDYLTKPFTQKELISLVESYCKKS
2418	218812	WP_010995104.1	46	Nostoc sp. PCC 7120	chemotaxis protein CheY		MQGSLHEIDIRSILQLIELGQRTGQLLIEAPSLYKGNQNAKEDAEGADYFRNYQQKYWLIFFLNGQIIYCQEGDSNFSRIDGYLRYYRVEIGLNEQYLTSLGKLNSSEYDYLWLLLERNIINPQIAENIIYRLVGETLFDLLSLHQGRFIFCQDTAIAPRLTTWEISPLVTQATQQLQEWHELYPYIHSPEQLPILAERVHINSSLPEATMNKLEQWADGKTTLRQLARYLNRDILTVAKVIYPYVQQGWLKLTYPEPNNCQINIHIPGNHKKAKILCIDDTKSICETVESILQARGYETTGYTIPEVIVLTNPLEALGLIFQLRPNLVFCDISSPELNGYEICAMLRQSQVFRYIPMIMLSSKDKFIDQIRARMAGATDYLIKPFNDDELLMLVEKYL…
2418	65722	WP_011317385.1	13	Anabaena variabilis ATCC 29413	chemotaxis protein CheY		MQGSLHEIDIRSILQLIELGQRTGQLLIEAPSLYKPHQNAKEDAEEPDYFRNYQQQYWLIYFLNGQIIYCQEGDINFSRIDGYLRYYRVEMGLDEQYLTSLGKLNSSEYEYLWLLLERNIINSQIAENIIYRLVGETLFDLLSLHQGRFMFCQDTAIAPRLSTWEISPLVTQATQQLQQWHELYPYIQSPEQLPILADRVHLNSSLPEATMNKLQQWADGKTTLRQLARYLNRDILTVAKVIYPYVQQGWLKLTHPEANNCPINIHTPGNQKKAKILCIDDTKSICETVESILQTRGYEATGYTIPEVIVLTNPLEALGLIFQLRPNLVFCDISSPELNGYEICAMLRQSQVFRYIPMIMLSSKDKFIDQIRARMAGATDYLIKPFNDDELLMLVEKYL…
2418	620385	WP_011431512.1	133	Synechococcus sp. JA-3-3Ab	chemotaxis protein CheY		MQGRLQEIDIRSILQLIELGQRTGELFVEARPSIYWFVFFLNGRIIYASETEGHIARLKDYLRRFKLEAALDEVQIPPKAAVNAPEYNRLWSLLENHKLNPSQGKQILLGMVREVLFDLLSLHQGSFIFEAGSPLAPQLTTFPVTPLLAEMVTQVQEWKKLHPYIQDPNQAPTIVNPLPLQQTLPAPVFKALSEWSDGKTSIRQMGRYLGRDTLVVAKAIYPYVRQGAIHLSDPVLIIEPQRTRPLKPSDKPAHILCIDDSMAIQKTVEFILQNEGYQVTTIGNPLKALGQVFLLNPDMILCDVAMPKLDGYELCAMLRKSSQFRETPMIMLTGKDGFTDRLKARMAGANEFLSKPFSERELLTVVESYVGPPPKRGGGE
2418	708643	WP_011433533.1	154	Synechococcus sp. JA-2-3B'a(2-13)	chemotaxis protein CheY		MQGKLQEIDIRSILQLIELGQRTGELFVEASPSVYWFVFFLNGRIIYASETEGNIARLRDYLHRFKLEAALEEIQIPHKAAVNAPEYNRLWSLLESHKLNPNQGKQILLGMVREVLFDLLSLHHGSFIFEAGSPLAPQLTTFPVTPLLTEIVAQVQEWKKLHPYIQAPNQAPTIVNPLPLQQNLPAPVFKALSEWSDGKTSIRQMGRYLGRDTLTVAKAIYPYVRQGAIQLSEPVLIAEPKPSRPLKPSDKPSHILCIDDSMAIQKTVEFILQNEGYQVTTIGNPLKALGQVFLLNPDMILCDVAMPKLDGYELCAMLRKSSQFRETPMIMLTGKDGFTDRIKARMAGANEFLSKPFAEKELLTIVESYVGPPPKRGGGE
2418	29851	WP_011612708.1	6	Trichodesmium erythraeum IMS101	chemotaxis protein CheY		MQGNLNEIDIRSILQLIDLGQRTGELFVKAYSSPVSSNIAEPEKHFPKEASWFVFFLSGQIIYATPSAGSLFRLKDYLHRYKADRYLDTIKVPSVASVNAPEYGYLWALLEKGLLTPAQGRSIINNMVYETLFDLLSLRRGAFIFELGPALTPQLTTLEVRSLLAKIMKQIQEWNQFSPYIQSVEQCPVISVPAQLKKALKPRIYNILSHWSDGQTSIQQIARYLNRDVLTVAKAIYPFVQKGIVQLLDQSSETSMIKKSKPLERETKICKVVCIDDDLVIRETVKSILNQHGYEASSLSDPLKALGEVFYIKPDLILCDIAMPELSGYEICAMLRNSTAFHQTPIIMLTGIEGFIDRVKARIVGATHYLTKPFGENELLMLVEKYIGPGLVEGPDNNR…
2418	672944	WP_011612708.1	144	Trichodesmium erythraeum 21-75	chemotaxis protein CheY		MQGNLNEIDIRSILQLIDLGQRTGELFVKAYSSPVSSNIAEPEKHFPKEASWFVFFLSGQIIYATPSAGSLFRLKDYLHRYKADRYLDTIKVPSVASVNAPEYGYLWALLEKGLLTPAQGRSIINNMVYETLFDLLSLRRGAFIFELGPALTPQLTTLEVRSLLAKIMKQIQEWNQFSPYIQSVEQCPVISVPAQLKKALKPRIYNILSHWSDGQTSIQQIARYLNRDVLTVAKAIYPFVQKGIVQLLDQSSETSMIKKSKPLERETKICKVVCIDDDLVIRETVKSILNQHGYEASSLSDPLKALGEVFYIKPDLILCDIAMPELSGYEICAMLRNSTAFHQTPIIMLTGIEGFIDRVKARIVGATHYLTKPFGENELLMLVEKYIGPGLVEGPDNNR…
2418	829207	WP_012306994.1	186	Synechococcus sp. PCC 7002	transcriptional regulator		MQGNLNEIDLRSILQLLELGQRTGQLWIEARPSGAVDDLSWQFPQAPRFQHSLPLSTWLVFFVNGQIVYGTDDYSPQMYRLQDYLVHYHLTHKLGDLDRGAIAETTIPEYAALWRLLETQTITVDQARHILQAMVQETLFDLLSLHQGHFNFQLGTPFGPQLSTYAVTSLLFETVKKVQKWKQLYPQIQFPQQRLLLAQPQKLAAALPAIAYQKLAQWTTGETTLRQLARYLNRDLVALARALLPYIQKGWLQVLDPLPPQSLSRPSEMSSHQTRRILCIDDDFTIGKAVEQILSTQGYQVHLVQNPLEAIQAAFAEVPHLILCDIAMPHLDGHEICMMLRHSKRFQNVPIIMLTGQEQFINRIQADFAGATDYLTKPFGQQELLTLLEKYLPNH
2418	23247	WP_012412194.1	4	Nostoc punctiforme PCC 73102	chemotaxis protein CheY		MQGNLSEIDICSILQLIALGQRTGQLWVEAHSSHHNNKLSGEGANIYRPKQQSWFVFFLNGQIIYCREGESNLSRINDYLRHYRVEMRLTNKQIASLPSTDSPEYAYLWALLERNIINPKIAGSIIHGLVHETLFDLLSLHQGNFIFHQGAALAPQLNTFEIAPFVTKITKQVQEWKELYPHIQSPEQLPVLSDKVQLQSSLPEATLEKLQHWADGKTSLRQLARYLNRDILTVAKAIYPYVQQSWLQLVYSATTKPDTHNDNWELKGKHRGRIVCIDDAIAIGETINSILQPQGYEAIALTNPLEALSLVFQLKPDLILCDIAMLELEGYEVCAMLRHSTAFRLTPIIMLTGKDGFIDRVKASMVGATDYLTKPFTDTELLMIVEKYLKIEFYENGE
2418	552141	WP_012594083.1	121	Cyanothece sp. PCC 8801	chemotaxis protein CheY		MQGTLTEIDLRSILQLIQLGQRTGVLLVEAYRPWTLEKGQHQAIFNRAKDPPFLANLAGTFWLVFFVNGEIVYAIDGSKPPGTRLQQYLYRYRQTIPPQHLTNFSGTINNDLEYSYLWHLIEQNLLNPAQGRNLIQQMVRESLFDLLSLHQGTFIFEIGVALAPLLTSLEIAPLVQEIMKEVQQWKQLYPQIQSPQQCLRIIDNIQLQNALPSKAYQRLSLWADGKTSLRQLSHHLQRDLGTLGRGIYPYIERGWLQVVEPPSQQSLPLQSEWEWQETVESPHIVCIDDDLTIGKSVESMVTQNGYRSTVIVDPLKALSWVFEIKPDLILCDIAMPKLDGYQICTMLRHSSAFRQVPIIMLTGKEGFVERLRARMVGATDYLTKPFSEQELLLLLEKYA…
2418	855617	WP_013323444.1	194	Cyanothece sp. PCC 7822	chemotaxis protein CheY		MQGTLNEIDIRSILQLIELGQRTGELFVEAYPSTGNFALNKFSCSPWPKTLVPYTRGVSEQFWFVFFVNGQIAYAADHSQSNLFRLRDYLHRYKIADQLNHLPLDSIESTNTPEYGCIWLLLAKNILTPAQGRSIIENMIQETLFDLFSLHHGSFIFEMGSAIAPQLTTLEIGIQIPKIIKQVQQWKQFYPQIQHPDQYVLLTDEESLKSTVPEKIYLNLSQWAEEKTTLRQLSRYLNRELVAIARALYPYTERGWLQLVSPLDPRFTKVDKALENQLFFPKIVCIDDDITIRKNVENILQENGYQVTIIGEPLQALSQVFEIEPDLILCDIAMPKLDGYELCAMLRQSTVFRQIPIIMLTGQETFIDRVRARMVGATDYLTKPFGRSELLLLLEKYTG…
2418	717093	WP_015112467.1	156	Nostoc sp. PCC 7107	transcriptional regulator		MQGNLNEIDIRSILQLIALGQRTGQLLVEAGFHKQDNLSQDETLRHRHSKNSRKQSWFVFFLNGQVIYCQAGDSNLSRIEDYLRHYRVETELEQRQHTSIATQNVPEYGYLWTLLEKNIISPKIAHSIIHRLVQETLFDLLSLHQGSFIFRQGAALAPQLTSLEIAPLVTRITQQVQEWKRLYPQIQSPEQLPVLADTAELRSSLPEATVNKLQHWADGKTSLRQLSRYLNRDLLTVAKAIYPYVLQGWLQLVDSATTNSQTVVPMLGGGENHRPRIVCIDDTTTICEAVESILKLHGYEAIALNQPLEALGLLFQLRPDLILCDIAMPELDGYEICNMLRHSTAFRLVPIIMLTGKDGFIDRVRARMVGATDYLTKPFDDSELLMLVEKYVNYKSFMG…
2418	321603	WP_015116940.1	68	Rivularia sp. PCC 7116	chemotaxis protein CheY		MQGNLSEIDIRSILQLIELGQRTGLLFVETYGLPGNDSVPRYTKESSNRTWFVFFINGQIVYSQEANNSVFRLRDYLRYYRINLQGHETPATTDSDKLSSAPEYGYLWRLLEQDIINAAQARSIIHGLVHETLFDLLSLREGNFIFELDKPLTPQLTTLEIAPLVSKVFKQVQEWKLLYPYIQSPDQCPILTDIDRLRSSLASSTVEKLQHWADGKTSLRQLARFLNRDVLTLAKAIYPYVQQGLIHIASAENKSESTHNHSITPNSDNDRSIKAIVCIDDATAICETVQSILQPQGYNAIAFTNPLEALNRVFQLQPHLILCDIMMPDLDGYQLCAMLRHSSAFRLVPIIMLSAKTSYIDRAKANMVGATDYLTKPFESTELLLLIRKYLNNYEGRSP…
2418	1043517	WP_015126098.1	266	Synechococcus sp. PCC 6312	chemotaxis protein CheY		MEGSLSDLDFYSLLQSLSLTQRTGELYIEDEGGQYWLLLLTNGRILYIADIHSQSLHRLQDYLHGNNLRTPDQSELSDSTAGSSWPEYEALWWLLQQDQIDMTQAHHLLRSMIRESLLDVASLYRGWFCWQTATLGIPQLTTYPLIGLLSDVMEQLREWKTLYPYIRSPDQYLHPGDSPQPQALLAESSWKLLQAWMQDQLSLRVLSRRLGRDISSVGKVILPYLHQGLVQLTPPPAPPRPVALHIQRHTPRIMCVDDSLTIRQFVEKTLSQAGYEATGIAHPLKALSLIFQLHPDLIFCDLNMPELNGYDFCAMLRHTPQFRHTPIIILTSHSGLSERLRANILGANNYLAKPFSPDELLSLVEYYAGRPNPSLNDPEKILQDVL
2418	586817	WP_015128431.1	128	Calothrix sp. PCC 7507	transcriptional regulator		MQGNLNEIDIRSILQLIELGQRTGQLLVRADNFHSSNKLSGDEMIRPQHFHNCKQQSWFVFFLNGQIIYCQEGDSSLSEINDYLRHYRVEMRFEDMQLASLGSLNAAEYGYIWALLERNIINPKVARNIIHGLVHETLFDLLSLHEGSFIFHQSSALTPQLTTLEIAPLVAKIAKQLQEWKQLYPHIQSPDQLPMLADTVQLNSSLPPETVNKLKHWADGKTSLRQLARYLNRDILTVAKAIYPYVQQGWLQLVYSSTTNLTKSPQNLIVEENYRARIVCIDDTTTIGETVESILRPQGYEAIALTNPLEALSLVFQLKPDLILCDITMPELDGYEVCAMLRHATAFRLVPIIMLTGKDQFIDRVRARMVGATDYLTKPFGDTELIMLVEKYIKKA
2418	833478	WP_015134634.1	187	Leptolyngbya sp. PCC 7376	transcriptional regulator		MHGTLNEIDIRSIFQLVELGQRTGQLVIDAPTASFDRNTSWQNTELFAQNRDIAASSGRNLAWYVFFVNGQITYATNNRSSNLKRLKGYLRHYHLDEQLDELKAPEAIASMNIIEYAYLWLLLEQHVITTDQGRHILQRMIQETLFDLLSLHQGSFNFRLSTPLSPQLASYSITNLLLESAKKVQKWKQLLPLIKSPHQCPIIIYENKVAADLPPSAYQRLTHWSKGKTSLRQLARYLNRDLVTLSKALHPYVEKDWIQMLNPDQPAATTFQPAWEKQQTLTAPKILCIDDDLTIGKTVEEMLRPYGYEVELIQNPLVAFERAFSYEPDLILCDIAMPKLDGNQICNMLRASNRFRLTPIVMLTGKEGFIDRIKANMVGSSDYLTKPFGSQELLALIEK…
2418	598539	WP_015139862.1	130	Nostoc sp. PCC 7524	chemotaxis protein CheY		MQGNLQEIDLRSILQLIELGQRTGQLFIESDFYSYQQGARENTGECNLSGWLIFFLNGQIIYCQEGNNNLSRIDDYLRQYREEISLDQQEMDRLGELNSSEYGYLWMLLEKNIINPNKAADLIYRLVCETLFDLLSLNRGSFIFHQDIALAPQLTTWEISPLISKITQQLQEWKQLSPYIQSPEQLPILADTAHLYSSLPVTTVNKLKHWADGKTTLRQLSRYLDRDILTVAKTIYPYVQQGWFKLIYPETTNPHIANLTDQQQVKILCIDDTKAICETVESILQPQGYETISLTNSLEALSLIFQFQPHLILCNMTMPELDGNQICAVLRQLPAFRHIPMIMLTSKDKFIDRVRAKMFGATDLLTKPFSEAELLMLVKKYINI
2418	269083	WP_015142394.1	56	Pleurocapsa sp. PCC 7327	chemotaxis protein CheY		MQGTLSEIDLRSVLQLIELGQRTGELLVEAYPTSLEGSERKVWKKDWQTFASEPKTTLGTGQYWLIFFVNGKIVYGADRASSSLIRLRDYLHRYQAQGAIDLLQSASLATTNEPEYAYLWLLLEKKQLSPEQARSIIESAIAEVLFDLLSLRHGAFVFEAGTALAPQLTALDVAPQLVKIVGQLQQWKQFHPYIQSPHQSFTIGNEAKLKATLPEQAYQSLARWADGKTSLRQLSRFLNRDLLTLAKGIYPYAERGWIHLIDAIAPKKQKSQLSREVQEGNHSPHVVCIDDDASIGKIVEYILQEKGLRATAIADPLQALGRVFQLKPDLILCDIAMPQLEGYEVCAMLRRSVAFRQTPIIMLTGKEAFVDRVRARLVGATDYLTKPFGERELLLLLEK…
2418	166466	WP_015150211.1	36	Oscillatoria acuminata PCC 6304	chemotaxis protein CheY		MQGNLNEIDIRSILQLIELGQRTGELFVEAYGINSGNTCGGRDNVRDSLVYRYPYRDKRSRSCDQSWFVFFSNGQIIYAANTDTSLSRLRDFLRRYNAETALDGITNLSISATNALEYGYLWALLENHILTPAQGRNIIQGMVRETLFDLLSLHQGSFIFEMGPALAPQLTTLEIAPLVTKIIKQVQEWKQFHPHIQSPNQCPVISDAAQMREALPENTFNNLNRWADGTTNLRQMSRYLNRDILTVARAIYPFVQLGLVQLFYPNSSLNGNGLDECDLDPGFKIPRVVCIEDDLTVGKTVEAILAQYGYEVTALMNPLKALSLVFHLKPDLILCDITMPELDGYEICAMLRHSSAFRQTPIVMLTGKDGFIDRVKARMVGATDYLTKPFGESELLTIV…
2418	99980	WP_015152231.1	21	Chroococcidiopsis thermalis PCC 7203	transcriptional regulator		MQGNLSEIDIRSILQLIELGQQTGELFVEAYSPSSNVNHADPNFALRYRSSYPRSQCWFIFFLNGQIVYATDGDRSLSRLRDYLRHYRIEIDLEQITTSTFAANTTLEYAYLWTLLEDRVLTPAQARNIIHGIVHETLFDLLSLHQGLFIFKRGAALSPHLTILASTSLATKIVHQVQAWKQLYPQIQSPDRCLTIANLKGLRQGLPAATANRLETWIDGKTSLRQLARYLNRDILTVGKAVYPCVKHGWIQIHTPKITGITTDNPHLSSGIKTLTITCIDDAIAICQTVETILQQQGFTVMSCSDPLQAFSLLFHQPPDLILCDIVMPTLDGYELCAMLRCSNAFRQTPIVMLTGKDGFIDRVKARTVGATDYLTKPFTDSELLMLVEKSLPKKGVKT…
2418	1049041	WP_015168528.1	269	Synechococcus sp. PCC 7502	chemotaxis protein CheY		MQGTLKEIDLWSILKLIELGQRTGELLVQSYTGTSWFIFFLNGNIVYATSTETQRLRQYLQALGLDQALNQVNPLNFSFNLLEYGQIWALLESGTLTSNQAIKILTNMVYEVLTDLTSLSEATFTFNQAIALSPQLINIKFDLISGDIIRQTQQWKQLYQFIQSPDQFPKIINPNLLVNHSLTESLFKWIDGKTSIRQIARYLNQTSLEIATIIFTEVKQGHLAISQAGLPTNHQHNSAGLRITCIDDSITICRAVEYILQTNGYQVTSISNPVRALSLVFQLKPNLIFCDITMPELDGYELCAMLRKSVAFSQIPIIMLTGKDGFIDRIKARMVGATEYLTKPFREKELLTVVERYLGSNKSTISK
2418	245281	WP_015172701.1	51	Geitlerinema sp. PCC 7407	transcriptional regulator		MQGHLNEIDIRSILQLIELGQRTGELFVETYVSASPFGGLPSDRARPPSEHSWFVFFVNGHIAYATSGDGNLLRLRDYLRRYKVDAALDSVSMSAIASINAPEYGYLWSLLENHLLTPSQGRSIIRSMVHETLFDLLSLHHGSFIFEISPPLTPQLTTLEIAPIVTDIIKQVQAWKQLHPHIQSPDQCPAIANPEQLREALPITTFKTVERWIDGKTSIRQMARYLNRDILTVARAVYPYIQQGLVQLVYPTVAAPSYASRGLSTWPEARPPRIVCIDDGTTIRKAVEYILNRHGYEATAIGNPLKALSLVFHLKPDLILCDIAMPELDGYEICAMLRSSTAFRQTPIIMLTGKDGFIDRVKARIVGATDYLTKPFGESELLMLVEKYVGVGNPELPKP…
2418	350004	WP_015177010.1	73	Oscillatoria nigro-viridis PCC 7112	transcriptional regulator		MQGNLSEIDIRSILQLIELGQRTGELFVEAYTSTGSSTGTQPTPRSLAGQSWYVFCFNGQIIYATQSAGSLFRLRDYLRRYKADTALDKIQVPYMASTNAPEYGYLWVLLENHILTPAQGRNIIQSMIHETLFDLLSLHQGSFTFEMGPALAPQLTSLEISSLLAKIVKQVQQWKQFHPHIQSPNQCPVISDPSELRVALPVNTFNTLRRWADGHTSIRQMARYLNRDVLTVAKAIYPFVQQGLVQVFYEPSVAPTSNKKEWSSPETKVPRVVCIDDDNTIRKTVESILNEHGYEATAIGNPLEALSLVFQLKPDLILCDIAMPELDGYEICAMLRSSSAFRQTPIVMLTGIDGFIDRVKARMAGATDFYTKPFGESELLMLVEKYVGPGYPRVNLSER…
2418	267094	WP_015185084.1	55	Microcoleus sp. PCC 7113	chemotaxis protein CheY		MQGTLNEIDIRSILQLIELGQRTGELLVEAYSFPINNTGGDLSSKPFAFGRPYQETKPKRRSGPFWFVFFLNGKIAYASDSERSLSRLRDYLRRYKANTALDHLELPSIDSINAPEYGYLWALLEKHILTPAQGRSIIQSMIRETLFDLLSLHNGYFVFEVSPALAPQLTTLEIAPLVTKIMKQVQEWKQFHPHIQSPNQCPVITDMVQLRAALPETAFKTLRQWADGKTSLRQLSRYLNRDILTVAKAIYPYVRKGWVQLVSATAHEASTPRWDGEAKGIPQVPRIVCIDDDMAIGKTVEYILQAKGYEVTAIRDPVQALTLVFQSKPDLILCDLAMPELDGYEICGMLRQSTAFRQTPIIMLTGKDGFIDRVRARMVGSTDYLTKPFGASELLMLLE…
2418	192333	WP_015194712.1	41	Stanieria cyanosphaera PCC 7437	transcriptional regulator		MQGDLQDISFSSLIKFLELNQQTGTLFVETRTSPFPINQTATSSYSYLPSKSYFSSCPSQLQTWLIFFKDGKIFYAANSQENALLQLKDYLHFNLSEKILNYLDAISDLSGDYLEYRYLFYLLQKKIISPLKAQKILKNILRESLFQILKLSQGKFFFQSSQIHLNNYFEFNPEVLMNEVLKELQYWYKLTPYIHSETQYFSNCHQEQLKKKLAAKTYQTVSNWIQHKTSLLQASRQLNCSVVALAKTVYPYLTKSWIKLLAEDSQDYLKKSINNNQQTSHIIYIDNDVTNGKNVEYILKQRNYKLTVVQDSIEALSLILKTQPDAILCNVDLPQITGYELCSMLQNSQISRQIPIILVAECEDCLDLEKAKLVCTGDYLIKPFINDELLILLEKHIKG…
2418	727184	WP_015199017.1	158	Calothrix sp. PCC 6303	transcriptional regulator		MQGNLNEIDIRSILQLIELGQRTGILFVETDTENHYQGGKQTSQQTLISKSYWYRNQQKCWLVFFEHGKIVYAIDGNHNLSRLQAYLRHYRLQVRLSKAKLAASLSSSLPEYACLWLLISENTISLSQAHSIIHSFIQEAIFDLLSLYQGTFSFKSSSPLTPQLATWETTALVAQIMPQVQEWKQLYPYIDSPEQLPHIVDMLRLKASLPVKTVDKLQRWADGKTSLRQLSRYLNRDILTVARAIYPYVHQGWLKMVYKNSYNPEAELKKQCNQQHRQELRIVCINDNASTSKSIESILRSHNHQLHLQQSLQIHTFTNPFEALAHLFQIQPHLILCDIMMPELNGYEICAMLRHSEAFRYLPILMLLNKDSMIYNIKSTIAGATDYLITPFQDTELLI…
2418	180969	WP_015202220.1	39	Crinalium epipsammum PCC 9333	transcriptional regulator		MQGTLNEIDIRSILQLIELGQRTGELLLEACAYPASSSRGDTNIFKASDRFPSHAGQFWLVFFINGQIAYAADNDGSLWRLRDYLRRYGVESALDQLQLPSIACNNAPEYGYLWALMEKHILTPAQGRSILQSMVNETLFDLLSLHQGFFIFEMGTALAPQLTTLEITPLLTKIMKQVQEWKQFHPYIQSPNQCPVIANREQLSVSLPQKAFATLNTCADGKTSLRQISRYLNRDILTVAGAIYPYIQKGWVQLLMKQDQKISNQNNQSQAIQTSTVTQIICIEDDVAIGKAVEYILQQHGYQVTVIKNPIKALTLAFELQPQLILCDIAMPSLDGYEICAMLRQSSDFRHTPLVMLTGMDGFIDRVRATMVGATDYLTKPFGESELLMLLEKYLGSKK…
2418	178850	WP_015210815.1	38	Cylindrospermum stagnale PCC 7417	chemotaxis protein CheY		MQGNLNEIDICSILQLIELGQRTGQLWVEARSSYQSNKPGGDEAHAHRANWEGKPQSWFVFFLNGQIVYCQAGDSSLSRIGDYLRHYRVEKQLDEMQLAALTSTNSPEYAYLWKLLERNIINPKVARSIIHGLVHETLFDLLSLHQGSFIFDLDTALVPQLTTLEIAPLVTKITKQVQEWKQLYPQIQSPEQLPLLADIARLHSSLPEATVNKLQHWADGKTTLRQLARYLNRDILTVAKAIYPYVQQGWLQLAYASTTHSSTQTEDCGLVGNQKGRIVCIEDAIAICETIESILKPQGYEVISLTNPLEALSLVFQLKPDLILCDITMPELDGYEICAMLRHSTVFRLVPIIMLTGKDGFIDRVRARMVGATDYLTKPFADTELQMLVEKYINIDSCV…
2418	108647	WP_015212648.1	23	Anabaena cylindrica PCC 7122	transcriptional regulator		MQGNLNEIDIYSILQLISLGQRTGQLWVQAHYSYPTHKLSGEDTLKYRSSGESKPLSWFVFFLNGQIVYCQAGESSLSRIDDYLRHYRVERRLNKTQLATLESTNSPEYAYIWALLEQNIITPKIARNIIHGLVHETLFDLLSLHQGSFIFDLGTALVPQLTSLEINTLVTKITKQVQEWKQLYPHIQSPEQLPVLADIERFRHSLPASTVNKLQHWADGKTSLRQLARYLNRDILTVAKVIYPYVQQGWLQLVYSVTDSPSNQIPNGKQLDQNKGRIVCIEDAIAICQTVESILNPQGYEAICITKPLEALSLVFQLKPDLILCDIAMPELDGYEICAMLRHSTAFRLIPIIMLTGKEGFIDRVRARMVGATDYLTKPFSDTELLMLVEKYINIDSGV…
2418	312248	WP_015224340.1	65	Halothece sp. PCC 7418	transcriptional regulator		MYGSLHELDLRSLLELLERSQATGQLLIQAASAFSPSDLGSLASEDHSFWLLSLSNGQITYAVDGNLRQYQRLQDYLRRYQVETVVERLPKTDRVALPRNFLQATARSLPEYNYLWVLLEHHVLTATQGKQILEHIVHETMFDLLSLQQGFFRFQSNTVVEPQLTTLEISPLLTQVMRELQQWKQLSPYVTSPEQCPLLTKNHELKQALTPSAYRSLAVACQGELSLRRIARYLNKDLLTISQALYPYIQRGWLQMLAEEEALPSQSIQEASATTKMVYIGQENEVRDQIEYILKSKGYLPMIIDDPIDALSMIARSQPSLVFCALELSTWSGEQLSYSLRNLPTLSQVPIILVTPENPDPIRLTRAQLLGVTEILVPPIQDSDLLHLLRTHLNPKDQQ…
2418	902232	WP_015783292.1	206	Cyanothece sp. PCC 8802	chemotaxis protein CheY		MQGTLTEIDLRSILQLIQLGQRTGVLLVESYRPWTLEKGQHQAIFNRAKDPPFLANLAGTFWLVFFVNGEIVYAIDGSNPPGTRLQQYLYRYQQTIPPQHLTNFSGTINNDLEYSYLWHLIEQNLLNPAQGRNLIQQMVRESLFDLLSLHQGTFIFEIGVALAPLLTSLEIAPLVQEIMKEVQQWKQLYPQIQSPQQCLRIIDNLQLQNALPSKAYQRLSLWADGKTSLRQLSHHLQRDLGTLGRGIYPYIERGWLQVVEPPSQQSLPLQSEWEWQETVESPHIVCIDDDLTIGKSVESMVTQNGYRSTVIVDPLKALSWVFEIKPDLILCDIAMPKLDGYQICTMLRHSSAFRQVPIIMLTGKEGFVERLRARMVGATDYLTKPFSQQELLLLLEKYA…
2418	747921	WP_015954998.1	162	Cyanothece sp. PCC 7424	chemotaxis protein CheY		MQGTLNEIDIRSILQLIELGQRTGELFVQPYPKTTYLSMGRFWNSAEHQRTLSLKKELSAHFWFIFFVNGQIAYAADQNNSHNLLRLRDYLRRYKVETQLKDLSISAIETTNTPEYACIWSLLEKNILTPAQSRHIIESMIQETLFDLFNLPQGGFIFEMSSSIAPQLTTLEIGTQITQIMKQVQKWKEFHPYIQHPEQYVVITAQENLKKAVPDKIYQNLCRWAKVKSSLRQLSRYLNQDIVVIARALYPYAQRGWLQLASPTVKKTALPQDNKETQDSSSVPHIVCIDDDLAIRENVDYILKENGYKSTAIGDPIQALSEIFLISPNLILCDIAMPKLDGYELCAMLRQSSAFRQIPIIMLTGQETFINRVRARMVGATDYLTKPFGASELLLLLEK…
2418	149697	WP_016859605.1	32	Fischerella muscicola SAG 1427-1 = PCC 73103	chemotaxis protein CheY		MQGNLYEIDIRSILQLIELGQRTGQLFVEAHSFHKHPQARRNQNRKNLSWFVFFVNGQIIYAVNGDRTLSRLSDYLRHYQVKLQPDKEQRSCLETLNAPEYAYLWTLLEQNIINPTQARSIVSSLVHETVFDLLNLEQGSFVFEVGSALTPQLTTLEIAPLLTKIVKQVQQWKQLYPHVQSPEQFPILTDIVNLRSSLPEVTVNKLQHWADGKTSLRQLARHLNRSIITVAQAIYPYVQQSWVHLVYSNTSELLTNQQDNVSPLQENYKRRILCIDDLLSICTNIETILKTQGYEAIAVTNPLEALSLIFQFQPDLIFCDIAMPQLNGYEICAMLRHSQSFRNIPIIMLTAKEGFFDRIRATMVGATDYLTKPFGHTELMIIVEKYLNNSGYEVIKQT
2418	622663	WP_016865707.1	135	Fischerella muscicola PCC 7414	chemotaxis protein CheY		MQGNLYEIDIRSILQLIELGQRTGQLFVEAHSFHKSPQLGRNHNGKNLSWFVFFLNGEIVYATDSDNSLLRLSDYLRHYQIKVQLDEEQRACLEALNAPEYAYLWTLLEQNIIDPIQARSIIHNLVHETLFDLLNLQQGSFVFAVGSALTPQLTTLEITPLLSKIVKQVQQWKQLYPYILSPEQFPILTDIVNLRSSLPAVTVNKLQHWAGGQTSLRQLARYLNRNIVTVAKAMYPYVQQGWVHLVDSDTTELLTNQQDKTLTLQEKHKQRILCIDDTLSICTHIETILQTQGYEAIAITNPLEALSVVFQFQPDLIFCDIAMPELTGYEICAMLRHSQAFRNLPIIMLTAKEGFFDRVKATMVGATDYLTKPFGHTELVILVEKYLNYSGCEVTKKTQ…
2418	140125	WP_016876360.1	30	Chlorogloeopsis fritschii PCC 6912	hypothetical protein		MQGNLNEIDIRSILQLIELGQRTGQLFVEAHNYYKCPKLGVDETDRHNDCGDRHCWFVFFLNGQIIYAANGDTSLSRLNDYLRHHQIKVQLDERELDRLRTLNPPEYAYLWMLLEQNIINPTQARSIIHSLVHETLFDLLNLQQGNFIFEVGSALTPQLTALEIAPVLTEMIKQVQIWKLLYPHIQSPDQIPIIADIVNLRSSLPAVTVNKLQHWADGKTSLRQLARYLNRDFVALAKAIHPYIQQGWVQLLTNKSEKTPDLEENRKQFILCIDDAIAICTTVESILRSQGYEAIALSNPLEALSLIFTLKPDLILCDITMPDLNGYEICAMLRQSQAFRFVPIVMLTAKEGFLDRVKATMVGATDYLTKPFGNNELVILVEKYLTPFCNKSNKRDTPL…
2418	631025	WP_016876360.1	136	Chlorogloeopsis fritschii PCC 9212	hypothetical protein		MQGNLNEIDIRSILQLIELGQRTGQLFVEAHNYYKCPKLGVDETDRHNDCGDRHCWFVFFLNGQIIYAANGDTSLSRLNDYLRHHQIKVQLDERELDRLRTLNPPEYAYLWMLLEQNIINPTQARSIIHSLVHETLFDLLNLQQGNFIFEVGSALTPQLTALEIAPVLTEMIKQVQIWKLLYPHIQSPDQIPIIADIVNLRSSLPAVTVNKLQHWADGKTSLRQLARYLNRDFVALAKAIHPYIQQGWVQLLTNKSEKTPDLEENRKQFILCIDDAIAICTTVESILRSQGYEAIALSNPLEALSLIFTLKPDLILCDITMPDLNGYEICAMLRQSQAFRFVPIVMLTAKEGFLDRVKATMVGATDYLTKPFGNNELVILVEKYLTPFCNKSNKRDTPL…
2418	572505	WP_016951068.1	125	Anabaena sp. PCC 7108	chemotaxis protein CheY		MQGNLNEIDICSILQLIELGQRTGQLWVEAHSSYQSHKLSEESGSQHFPAWESKPQSWFVFFLNGQIVYCQAGESSLSRIDDYLRHYRIDKRLNQKQLATLESTNSPEYAYLWALLEHNIITPKVARNIIHGLVHETLFDLLSLHQGSFIFDLGTALVPQLTSLEITILVTKITKQVQEWKQLYPHIQSPEQLPVLADISKLSNSLPASTVNKLQHWADGKTSLRQLARYLNRDILTVAKAMYPYVQQGWLQLVYSVTSKPKVKIETWEQADKRKRRIVCIEDAIAICETVESILKPQGYEAISITKPLEALSLVFQLQPDLILCDIAMPELDGYEICAMLRHSRAFRLVPIIMLTGKEGFIDRVRARMIGATDYLTKPFVDTELLMLVEKYINIDSVV…
2418	198812	WP_017290870.1	42	Leptolyngbya boryana PCC 6306	hypothetical protein		MQGQLSEIDIRSILQLIELGQRTGELFVEAYSPSGVVHRRSRNHPSWFVFFLNGQIVYAGETESDLSRLRDYLHRYRAETTIDQIPASSIATFNTPEYGCLWALLENHLVTPAQGRSIIQGMVRETLFDLLSLHQGSFIFELGNALTPQLLTMEIAPLARNALKQVQEWKQLHPYLHTPDQCPIIVDREQLSAALPKATYQLLDRYTDGQTSIRQIARYLNRDISAVARAIYPYVQRGWLQLNAVHPSVHSTSRTPLELGLNAKAPKVLCIDDSSTVCKAVELMLDRNGYDISTIENPLTALSLVFQIKPDLILCDIAMPELDGYELCAMLRQSTAFRQTPILMLTGKDGFIDRVRARMVGATDYLTKPFGEHEILMLLEKYVGVGHPEILTTTQQVLD…
2418	116652	WP_017299243.1	24	Nodosilinea nodulosa PCC 7104	hypothetical protein		MQGYLSEIDIRSILQLIELGQRTGELYLENYGSGSNQPLGHPFDGALTAPAPPSWLVFLANGQLVYAGTTDNKLDRLQDHLHRYGIDKSLPDPSTTAAIAAFNSLEYGTLWALLEQHLITPDQGRTILSHMVHETLFDLLSLHHGAFVFQLSPALSPQLMTHTISDLVAGITQQIQTWHQLHPHLQSPDQCPILLAPEAFQASVSSQVYQRMISWMDGKTSIRRIARYLNRDLLSVARSLVPALQQGQISLGYSPAEAAPAPKLQRPGPDRLPRIVCVDDSTTVRQAVERILDGQGYEATSIGNPLKALGLLFQLQPNLILCDITMPELDGYELCAMLRHSSAFRQTPIVMLTGKDGFLDRVKARMVGATDYLTKPFGPGELLALVEKYVGPGDLNRPR…
2418	364579	WP_017305585.1	76	Spirulina subsalsa PCC 9445	hypothetical protein		MQGTLNEIDIRSILQLIELGQRTGELFVETTSPSSSSSHSPITHLSPTPSPPDQLFWFVFFINGKIAYAADSRSSNLGRLRDYLRHYKVDNALAEVASPSMSMTTPEYAHLWLLLENQILTPAQGRNIIQGMVTETLFDLLSLHQGVFNFEIGSAIAPQLTTLEIASLSPRIIKQVQQWKQFHPHIQSPDQCPTLTNPQALQTSLPPKAYKSLKHWSDGKTSLRQLSRYLNRDFLTIARAIYPYIQRGWIQLLDSNLPPTRAISWNPPQTQPHIVCIDDDRTIGKSVEYMLTPHSYQVTALTDPLQALREVFLLKPDLILCDIAMPQLDGYELCAMLRSSNTFRQIPILMLTGKEGFIDRVRAKLVGSNDYLTKPFDETELLMLIEKYLT
2418	392544	WP_017319936.1	84	cyanobacterium PCC 7702	hypothetical protein		MQGNLNEIDIHSIFQLIELGQRTGLLFVEADSNHHSYFRPGWDGVDYYACSHSDRPSWYVFFLNGQIIYAASGDNSLSRLNDYLHQYQVQVQLEQHQLDCLKTFNTLEYASLWKLLEENVINTTQVRSIIRSLVYETLFDLLNLQQGSFIFEVGSALVPQLTTLEIAPALSHAIKQVKNWKLLYPYIQSPEQIPVVTNIANLRSWLPEVTVNKLQHWADGKTSLRRLARYLHRDIVTVAKAIHPYVQQGWVQLVDASKLLTDKPPSPQQSRKQCVLCIDDAIAICSAVQQTLQAQGYEAIALSNPLEALGLIFQLKPDLIFCDLVMPELDGYEICAMLRHSRAFRLVPIVILTAKEEFLDRVRATIVGATDYLTKPFGNNELVILVEKYLNYPRL
2418	1056629	WP_017326787.1	272	Synechococcus sp. PCC 7336	hypothetical protein		MQGKLQEIDIRSIMQLIELGQRTGELFVEASVSQYWFVFCLNGRIIYASETEGSIARLRDYLRRHQAEAALDRIQVPPKADTNAPEYAHLWALLESHQINPNQGKQMVGSMIQEVLFDLFSLHQGSFIFESGAPLSPQLAAFEISPLLKGITTQVQEWKKLHPYLQSPDQYFTIVNSAALQQSLPASVYETFQRWSDGSTTIRQMSRYLGRDIFTIGKAMYPYIQQGVIQLSEVTELGSVKPLTTRGDRLPHIVCIDDSMAIQKTVEYILQGAGYQVTTIGNPLKALGQVFLLQPDMILCDVAMPKLDGYELCAMLRKANAFRQTPVVMLTGKDGFTDRIKARMAGANEFLTKPFGERELLTVIESYVGAPPQTAEPVSLAASVT
2418	253829	WP_017654173.1	53	Microchaete sp. PCC 7126	hypothetical protein		MQGNLNEIDIRSILQLIELGQRTGQLLVRADSVEHSSKLSGDEGTRHHHSYNCKQQSWFVFFLNGQIVYCQEGNSSLSEINDYLHHYRVEIREDMQLASLGSLNAAEYGYLWVLLERNLINPQIARHIIHGLVHETLFDLLSLHEGSFIFHQSSALSPQLTTLEITPLVAKIAQQLQEWKQLYPHIQSPDQLPVVADTIHLHASLPTPTMNKLKHWADGKTSLRQLARYLNRDILTVAKAIYPYVQQGWLQLMYANICTYSSYLSTMRVEDNYRMRIVCIDDTMTIGETVESILEPQGYEAIALTNPLEALSLVFKLKPDLILCDITMPELDGYEVCAMLRHATAFRLVPIIMLTGKDQFIDRVRARMVGATDYLTKPFSDTELLMLVEKYIKRA
2418	579711	WP_017663553.1	126	Geitlerinema sp. PCC 7105	hypothetical protein		MQGNLNEIDIRSILQLIELGQRTGELFVETYSALPTVSRIYPSVHLSRDAASQNSWFVFFFNGQIVYAAESRDGNLGRLRDYLRYYQLNNVLDGIERPDLASTNAPEYGFLWHLLETHRLTPMQGRSILRKMIHETLFDLLSLHQGSFIFDMGPALAPQLTTLEITPSIAKIAKQVQEWKQFYPHVQSPNQCPSISDVDRLREALPPKAFTTLSRISDGKTSLRQMSRYLHREIVPIAKAIYPYVKQGWVQLFSVQSDSSPAAKFDSGLRPPTARVPRIVCIDDEKTIRKTVEYMLEQHGYEITSFGSSLKALSLVFPLKPDLILCDIAMPEPDGYELCAMLRKSAAFRQTPIVMLTGKDGFIDRVRARMVGASDYLTKPFGEQELLMLVEKYVGPGVP…
2418	135952	WP_017713067.1	29	Prochlorothrix hollandica PCC 9006	hypothetical protein		MQGHLHEIDVRSILQLVEIGQRTGELFVEAFGNTASSSGWSDRNTKVSTSTPHHSWFVFFLNGQIIHATHLESGIKRLQDYLQRYHLAVDGDFLSQSALASVHAPEYGYLWALLENGLLTPAQGRSIIRSLTYETLFDLLSLHQGTFVFEMGSPLAPQLTTLEISPMILTIMKQIQEWKQFHPLIQSPDQRLAEGNLSALPGQVPSETLKVLEKWADGSHSLRRIARYFNSDILTLTRTLYPAVKAGVFHVLPPDTSFSLSPVPTLIPVEDDRPPRIVCIDDSAPLRKTVESQLNYWGYEVTSLGNPLKALSLLFELKPDLILCDIAMPTLNGYELCGMLRQSTAFRQIPIVMLTGKEGFTDRMLARMVGATDYLTKPFGPQELMMLVEKYVGPGHADR…
2418	636008	WP_017713067.1	137	Prochlorothrix hollandica PCC 9006	hypothetical protein		MQGHLHEIDVRSILQLVEIGQRTGELFVEAFGNTASSSGWSDRNTKVSTSTPHHSWFVFFLNGQIIHATHLESGIKRLQDYLQRYHLAVDGDFLSQSALASVHAPEYGYLWALLENGLLTPAQGRSIIRSLTYETLFDLLSLHQGTFVFEMGSPLAPQLTTLEISPMILTIMKQIQEWKQFHPLIQSPDQRLAEGNLSALPGQVPSETLKVLEKWADGSHSLRRIARYFNSDILTLTRTLYPAVKAGVFHVLPPDTSFSLSPVPTLIPVEDDRPPRIVCIDDSAPLRKTVESQLNYWGYEVTSLGNPLKALSLLFELKPDLILCDIAMPTLNGYELCGMLRQSTAFRQIPIVMLTGKEGFTDRMLARMVGATDYLTKPFGPQELMMLVEKYVGPGHADR…
2418	236009	WP_017718669.1	49	Oscillatoria sp. PCC 10802	hypothetical protein		MQGNLNEIDIRSILELIELGQRTGELFVEAYSQPLTPLCAVRDHYRNRDTRPQGQSWFVFFFNGQIIYAASDSDSNLSRLRDYLRRYKAETALDSIKVSAIASTNAPEYGYLWALLENRVLTPAQGRNIIQSMVHETLFDLLSLHQGSFIFEMGPALAPQLTTLEIGSLVTKIMKRVQEWKQFHPHIQSPNQCPVISDPEKLREALPENIFKTLTRWADGQTTILGLARYLNRDVLTVARAIYPYVQQGLVQLSYPANEAGTACKWDLGLGQPAKVPRIVCIDDEVAVRKSVEYILSQHGYEATAISNPLKALSLVFQLKPDLILCDITMPELDGYELCAMLRRSTAFRQTPIVMLTGKDGFIDRVKARMVGSTDYLTKPFGESELLMLVEKYVGRGYP…
2418	784068	WP_019495821.1	173	Calothrix sp. PCC 7103	hypothetical protein		MQGNLDEIDIRSILQLIELGQRTGILFVSSLEPNPTESWFMFFLNGQIAYASNGVQNLSRLDDYLRHYRVKPPIDKFTNNIFDVQVRRRQDQLTFSGSYSLPEYSYLWALLGQNIINTTQARTIIQGLIRETIFDLLNLKRGNFLFELTSPLAPVLNTWKTAPLTLQTIRQVQNWKQLYPYIQSPDQLPMLASVVRLQSSVPIATANKLKQWADGKTSLRQLARYLNRDILTVAKALYPYVLQGWVHLVYTNTIGLAENEPTIEENQIATKKTIVFIDSETSTRSSVESIFMSEGFNASVFSDPIQALTGIFTLKPNLILSELTMPELNGYEICAMLRSCQAFRHLPIIMLTDQKNFSLLAKAKMAGATGFLSKPFNNADLVMIVKQCLNSPAFGNNKN…
2418	580292	WP_019498457.1	127	Pseudanabaena sp. PCC 6802	hypothetical protein		MQGTLSEIDVNSLLKLIEFGQRTGELLVESSTGQFWFMFFRNGQIVYSTDPDRNLNRLRDYLYGLNLENRLERLVTSKLGINVLEYGQIWTLLESRILTPTQARKIIHSMTLEVLFDILSLCQGTFAFQTGSALSPQLTALKFSLLSGVVLRQLQAWKQLYPLIQTPNQCPVVLRSEAIPPSLHNITSWFDGKTSLRQIARYSRKSTFAIAKSIYAAIEMRSIGMANVRSNIPTRLKHEAPRVVCIDDSMTICRAVEYILHNDGYQVTAISNPIKALSLVFQLKPNLILCDIAMPELDGYELCAMLRKSSTFQHTPIVMLTGKDGYIDRVKARIVGATEYLTKPFGEKELLTTVEKYLGMSTNSGNAVIS
2418	375654	WP_023069333.1	78	Lyngbya aestuarii BL J	transcriptional regulator		MQGSLSEIDIRSILQLIELGQRTGELMVEAYSPTSSTTGGKRRPQLGGPCWLVFCFNGRIIYAGQSEDSLSRLRDYLRRFQADNALDQIEVPSIASVNAPEYGYLWALLEKNLITPAQARSIIHGMVYETLFDLLSLHQGSFSFEMGAPLAPQLTTLEISSLLAKIMKQVQEWKTFHPHIQSPNQCPLIPDPEKLQQTLRPNAFDTLNRWANGETTFRQIARYLNRDIVTVTKAMYPFVQQGLVQVLHPTSKSESPAQNQFDLSKKVPRIVCIDDDVVIRKTVESILDLQGYEATAISHPLKALSLVFQLKPDLILCDIAMPELNGYEICAMLRNSTAFRQTPIVMLTGIDGFIDRLRARMVRATDYLTKPFGESELLTLVETYVGVGDPNRLPSERLL…
2418	212106	WP_023071013.1	45	Leptolyngbya sp. Heron Island J	hypothetical protein		MQGQLSELDIRSIFQLIDIGQQTGELYIESFEGPTNSWLVFFANGGILYAGRTNEQLNRLRDILHPLQLSINWADVNLSHLAPLRPPEYGALWWLLENNHLTTQQAHSVLHRLIEETLFEVISLHQGRFAFQFHASLSPQLTEFSIGPLVKRVIRQLQGWLQLQPHFSSFYDCPILTDTYRPETASNLPPLLAMANGKIPIIQISRRLNRSIFSIANGLYPYLQKSQIQLVHHPSASGSPSTQGSPIVNAVPRIVCIDDTLSVRQAIEMMLDTYGYEVTSIANPVKALSLLFSLKPDLILCDVTMPELEGHQLCAMLRQAPWFQSVPIVMLTGKDSFVERVKADMAGATDYLTKPFGEPELLALVEKYVGQGNPKRLAPETLLEQEISATLNPETWSHP
2418	376201	WP_024123878.1	79	Thermosynechococcus sp. NK55a	transcriptional regulator		MNILCRGQLTGDRYNNAMEGCLNDTDIYTLCQTLALGQRTGELYIEDDAGRTWLLFLNHGYLVYIADRHSHSLERLQDLLYGQDIPWPSPDSFIESKAGASWVEYECLWWLLDYCKLNQIHSVWRALLRESLFDVVSLNRAWFKFYSASPLTPQWHHLSLTALLNDSLSHLQEWKKLHPELRSLDQSLELTDIKPTGNDPADQWFRQLEPFVRAPITLRRLSRQLGRDGVTVGKLLLPYLHKGYLQVSSWGTNGHTRTFPPLSWRRSPRVVCVDDAATVRQVVESTLQAAGYEATAIAHPLTALSLIFQLNPDLIFLDIAMPELDGYEFCTLLRHTPRFRYTPIIMLTSLVGWSDRLRAKVAGATDYLSKPFSTQELLTITHHYIGAAPPVTSLTDEFF…
2418	774527	WP_026722278.1	171	Fischerella sp. PCC 9431	chemotaxis protein CheY		MQGNLYEIDIRSILQLIELGQRTGQLFVEAHSFHKYPQTGKNQNCKNLSWFVFFVNGQIIYGVNSDRTLSRLSDCLRHYQIKLQPDEEQLVCLETLNAPEYAYLWTLLEQNIISPTQARSIISSLVHETLFDLMNLQQGSFVFEVGSALTPQLTTLEIAPLLTKIVKQVQQWKQFYPYIQSPEQFPMLTDIVNLRSSLPEVTVNKLQHWANGKTSLRQLARHLNRSIITVAQAIYPYVQQGWVHLVYSDTTESLANEQDNEFFLQQNHKQRILCIDDALSICTEIETILKTQGYEAIAITDPLEALSLVFQFQPDLIFCDIAMPQLNGYEICAMLRHSQSFRNIPIIMLTTKEGYLERIRATMAGATDHLTKPFGHSELVICVEKYLN
2418	257782	WP_026733032.1	54	Fischerella sp. PCC 9605	chemotaxis protein CheY		MQGNLNEIDIRSILQLIELGQRTGQLFVEACSSDKGSKLGVDDTASHYPANSNKQQSWLIFFVNGQIIYAANDYNSLSRLSDYLRHYQVKVQLDEQQLACLGTLNTAEYDYLWMLLEQNTIKPKQACSIIHCLVHETLFDLLNLHQGSFIFEVDSAITPQLTTLEIAPLLSKIVKQVQQWKQLYPYIQSPEQFPVLADIVKLRSSLPKATVNKLQHWADGKTSLRKLARYLNQDIVTVAKAIHPYVQQGWVQLVYSETANSLKDIQDKTLPLEQSRKQRILCIDDATSICTSIETILKTEGYEAIALTNPLEALSLVFQLKPDLIFCDIAMPELNGYEICAMLRHSQAFRFVPIIMLTAKEGFLDRVRAKIAGATDYLTKPFGNTELVILVERYLNSRK…
2418	98478	WP_026788062.1	20	Planktothrix rubescens NIVA-CYA 407	chemotaxis protein CheY		MQGSLNEIDIRSILQLIELGQRTGELMVEAYSSSQTTMEMERHPIRLTGQCWLVFSWNGRIIYAGQSEGSLQRLRDYLRRYQAETVLSELEIPSITSVNAPEYGYLWALLENQVITPEIARNIIHCMVQETLFDLLSLHQGAFIFEMGSGLAPQLTTLEISPLLANTFKQVQEWKKFHPHITSPNQCPLITDQSKLQKTVRPKVFESLNHWADGQTSIRQISRYLHRDIVTVAKAIYPFVQQGLVQLLALHPENVFNEPEPFTDRTRTPRIVCIDDDLVIRESVEIILREQGYEATAIGNPLKALSLVFQLKPDLILCDIAMPELNGYEICAMLRNSTAFRQTPIIMLTGIDGFIDRLKARMVRATNYLTKPFGDAELLTLVETYIGPGKIIDDSINTD…
2418	390671	WP_026795305.1	83	Planktothrix mougeotii NIVA-CYA 405	chemotaxis protein CheY		MQGSLNEIDIRSILQLIELGQRTGELMVEAYSSSQTTMEMERHPIRLTGQCWLVFSWNGRIIYAGQSEGSLQRLRDYLRRYQAETVLSELEIPSITSVNAPEYGYLWALLENQVITPEIARNIIHCMVQETLFDLLSLHQGAFIFEMGSGLAPQLTTLEISPLLANIFKQVQEWKKFHPHITSPNQCPLITDQSKLQKTVRPKVFESLNHWADGQTSIRQISRYLHRDIVTVAKAIYPFVQQGLVQLLALHPENVFNEPEPFTDRTRTPRIVCIDDDLVIRESVEIILREQGYEATAIGNPLKALSLVFQLKPDLILCDIAMPELNGYEICAMLRNSTAFRQTPIVMLTGIDGFIDRLKARMVRATNYLTKPFGDAELLTLVETYIGPGKTIDASINTD…
2418	540722	WP_026795305.1	117	Planktothrix prolifica NIVA-CYA 540	chemotaxis protein CheY		MQGSLNEIDIRSILQLIELGQRTGELMVEAYSSSQTTMEMERHPIRLTGQCWLVFSWNGRIIYAGQSEGSLQRLRDYLRRYQAETVLSELEIPSITSVNAPEYGYLWALLENQVITPEIARNIIHCMVQETLFDLLSLHQGAFIFEMGSGLAPQLTTLEISPLLANIFKQVQEWKKFHPHITSPNQCPLITDQSKLQKTVRPKVFESLNHWADGQTSIRQISRYLHRDIVTVAKAIYPFVQQGLVQLLALHPENVFNEPEPFTDRTRTPRIVCIDDDLVIRESVEIILREQGYEATAIGNPLKALSLVFQLKPDLILCDIAMPELNGYEICAMLRNSTAFRQTPIVMLTGIDGFIDRLKARMVRATNYLTKPFGDAELLTLVETYIGPGKTIDASINTD…
2418	641105	WP_026795305.1	138	Planktothrix agardhii NIVA-CYA 15	chemotaxis protein CheY		MQGSLNEIDIRSILQLIELGQRTGELMVEAYSSSQTTMEMERHPIRLTGQCWLVFSWNGRIIYAGQSEGSLQRLRDYLRRYQAETVLSELEIPSITSVNAPEYGYLWALLENQVITPEIARNIIHCMVQETLFDLLSLHQGAFIFEMGSGLAPQLTTLEISPLLANIFKQVQEWKKFHPHITSPNQCPLITDQSKLQKTVRPKVFESLNHWADGQTSIRQISRYLHRDIVTVAKAIYPFVQQGLVQLLALHPENVFNEPEPFTDRTRTPRIVCIDDDLVIRESVEIILREQGYEATAIGNPLKALSLVFQLKPDLILCDIAMPELNGYEICAMLRNSTAFRQTPIVMLTGIDGFIDRLKARMVRATNYLTKPFGDAELLTLVETYIGPGKTIDASINTD…
2418	698178	WP_026795305.1	152	Planktothrix agardhii NIVA-CYA 34	chemotaxis protein CheY		MQGSLNEIDIRSILQLIELGQRTGELMVEAYSSSQTTMEMERHPIRLTGQCWLVFSWNGRIIYAGQSEGSLQRLRDYLRRYQAETVLSELEIPSITSVNAPEYGYLWALLENQVITPEIARNIIHCMVQETLFDLLSLHQGAFIFEMGSGLAPQLTTLEISPLLANIFKQVQEWKKFHPHITSPNQCPLITDQSKLQKTVRPKVFESLNHWADGQTSIRQISRYLHRDIVTVAKAIYPFVQQGLVQLLALHPENVFNEPEPFTDRTRTPRIVCIDDDLVIRESVEIILREQGYEATAIGNPLKALSLVFQLKPDLILCDIAMPELNGYEICAMLRNSTAFRQTPIVMLTGIDGFIDRLKARMVRATNYLTKPFGDAELLTLVETYIGPGKTIDASINTD…
2418	800030	WP_026795305.1	178	Planktothrix agardhii NIVA-CYA 56/3	chemotaxis protein CheY		MQGSLNEIDIRSILQLIELGQRTGELMVEAYSSSQTTMEMERHPIRLTGQCWLVFSWNGRIIYAGQSEGSLQRLRDYLRRYQAETVLSELEIPSITSVNAPEYGYLWALLENQVITPEIARNIIHCMVQETLFDLLSLHQGAFIFEMGSGLAPQLTTLEISPLLANIFKQVQEWKKFHPHITSPNQCPLITDQSKLQKTVRPKVFESLNHWADGQTSIRQISRYLHRDIVTVAKAIYPFVQQGLVQLLALHPENVFNEPEPFTDRTRTPRIVCIDDDLVIRESVEIILREQGYEATAIGNPLKALSLVFQLKPDLILCDIAMPELNGYEICAMLRNSTAFRQTPIVMLTGIDGFIDRLKARMVRATNYLTKPFGDAELLTLVETYIGPGKTIDASINTD…
2418	125775	WP_026796691.1	26	Planktothrix agardhii NIVA-CYA 126/8	chemotaxis protein CheY		MQGSLNEIDIRSILQLIELGQRTGELMVEAYSSSQTTMEMERHPIRLTGQCWLVFSWNGRIIYAGQSEGSLQRLRDYLRRYQAETVLSELEIPSITSVNAPEYGYLWALLENQVITPEIARNIIHCMVQETLFDLLSLHQGAFIFEMGSGLAPQLTTLEISPLLANTFKQVQEWKKFHPHITSPNQCPLITDQSKLQKTVRPKVFESLNHWADGQTSIRQISRYLHRDIVTVAKAIYPFVQQGLVQLLALHPENVFNEPEPFTDRTRTPRIVCIDDDLVIRESVEIILREQGYEATAIGNPLKALSLVFQLKPDLILCDIAMPELNGYEICAMLRNSTAFRQTPIVMLTGIDGFIDRLKARMVRATNYLTKPFGDAELLTLVETYIGPGKTIDASINTD…
2418	369637	WP_026796691.1	77	Planktothrix prolifica NIVA-CYA 406	chemotaxis protein CheY		MQGSLNEIDIRSILQLIELGQRTGELMVEAYSSSQTTMEMERHPIRLTGQCWLVFSWNGRIIYAGQSEGSLQRLRDYLRRYQAETVLSELEIPSITSVNAPEYGYLWALLENQVITPEIARNIIHCMVQETLFDLLSLHQGAFIFEMGSGLAPQLTTLEISPLLANTFKQVQEWKKFHPHITSPNQCPLITDQSKLQKTVRPKVFESLNHWADGQTSIRQISRYLHRDIVTVAKAIYPFVQQGLVQLLALHPENVFNEPEPFTDRTRTPRIVCIDDDLVIRESVEIILREQGYEATAIGNPLKALSLVFQLKPDLILCDIAMPELNGYEICAMLRNSTAFRQTPIVMLTGIDGFIDRLKARMVRATNYLTKPFGDAELLTLVETYIGPGKTIDASINTD…
2418	758543	WP_026796691.1	165	Planktothrix prolifica NIVA-CYA 98	chemotaxis protein CheY		MQGSLNEIDIRSILQLIELGQRTGELMVEAYSSSQTTMEMERHPIRLTGQCWLVFSWNGRIIYAGQSEGSLQRLRDYLRRYQAETVLSELEIPSITSVNAPEYGYLWALLENQVITPEIARNIIHCMVQETLFDLLSLHQGAFIFEMGSGLAPQLTTLEISPLLANTFKQVQEWKKFHPHITSPNQCPLITDQSKLQKTVRPKVFESLNHWADGQTSIRQISRYLHRDIVTVAKAIYPFVQQGLVQLLALHPENVFNEPEPFTDRTRTPRIVCIDDDLVIRESVEIILREQGYEATAIGNPLKALSLVFQLKPDLILCDIAMPELNGYEICAMLRNSTAFRQTPIVMLTGIDGFIDRLKARMVRATNYLTKPFGDAELLTLVETYIGPGKTIDASINTD…
2418	409376	WP_027404668.1	87	Aphanizomenon flos-aquae NIES-81	chemotaxis protein CheY		MQGNLNEIDICSILQLIELGQRTGQLWVEARTSYPSHQLSGEETFKNRQGGENTPQSWFVFFLNGQIVYCQADDSSLSRIDDYLRYYRVEQPLESKQLASLAVTNSPEYAYIWALLEQNIITPKIARTIIYGLVQETLFDLLSLHQGSFIFELGTAIVPQLTTLEIAPLVAKITKQVQEWKQLYPHIQSTEQLPILADMAKLSASLPEDTVKKLHKWADGKTSLRQLARYLNRDILTLAKAIYPYVQEGWLQLVYSDTYKLSKEKQNLETKKHKGRVVCIEDTLVICETIESILKLQGYEVISITHPLQALSLLFQLQPDLILCDIAMPVLDGYEICAMLRHSTLFRSVPIIMLTSKDGFIDRVRASMVGATDYLTKPFTDQELLMLVKQYLNLDHCPS…
2418	203607	WP_027841427.1	44	Mastigocoleus testarum BC008	chemotaxis protein CheY		MQGNLNEIDIRSLLELIELGQRSGFLWVETDNNAGKINPYNQRQEEKSQWLIFFDSGQIIYAVEGESDTSKIDDYLRYYRVKDWQNCIELASLSSSVIPEYGYLWALLEQKIITPNQARNIIYSLVSDVLFDLFSLHQGSFSFCNALVLEPQVTTFEISSLTSEISQQTLDWKKLYPYIQSPRQFPILTDIEKLSSNLPQPTVNKLKHWANGQTSLRQLARCLNKDTVTVAKAIYPYMQDNLVRMVYSNTRKLSIQSQPNRKNRIICIDDAVTTVKSIESTLHAGGYDAIAITSPLEAIGQIFNIKPDLIFCAFTMSDLDGWEICAMLRNSSTFRKVPIIILGTSCKFIDRIRAKMVGATDYLSKPFQNNELLVLVDKYLQSQPAFK
2418	615028	WP_027841427.1	132	Mastigocoleus testarum BC008	chemotaxis protein CheY		MQGNLNEIDIRSLLELIELGQRSGFLWVETDNNAGKINPYNQRQEEKSQWLIFFDSGQIIYAVEGESDTSKIDDYLRYYRVKDWQNCIELASLSSSVIPEYGYLWALLEQKIITPNQARNIIYSLVSDVLFDLFSLHQGSFSFCNALVLEPQVTTFEISSLTSEISQQTLDWKKLYPYIQSPRQFPILTDIEKLSSNLPQPTVNKLKHWANGQTSLRQLARCLNKDTVTVAKAIYPYMQDNLVRMVYSNTRKLSIQSQPNRKNRIICIDDAVTTVKSIESTLHAGGYDAIAITSPLEAIGQIFNIKPDLIFCAFTMSDLDGWEICAMLRNSSTFRKVPIIILGTSCKFIDRIRAKMVGATDYLSKPFQNNELLVLVDKYLQSQPAFK
2418	917161	WP_028948129.1	210	Synechocystis sp. PCC 6714	chemotaxis protein CheY		MQGTLNEIDPRSILRLIELGQRTGELFIEVYPHQGRGQVLLGKTGYWFLFFVDGKLVYAADQNCVKLSRLQDYLRHHDIALSLGEMELDSLALNHIPEYACLWQLLSKNILTPAQAHRLVLGMVQEVLFDVLSLRQGNFVFALGSALEPALTSFAITPLLGQMGQQIQAWKQLYLHIQSPDQQVAIAKDPALASKIPAKFAQHFRSWTDGAISLRQISRYLQKSLPAIAHGIYPYIESGAINILPSHEPHNSKDPSWETLTDHTIHKIVCLDDDYAIGKQIELFLTNQNRGCEVVVLQDPLQAMTTLLTLQPDLILCDITMPHLDGYEICRMIRHSPRLHSIPIIMLTGKDAYLDRLLARMAGATDYLTKPFTEQELISLVELYCKK
2418	384635	WP_029637983.1	80	[Scytonema hofmanni] UTEX 2349	chemotaxis protein CheY		MYGNLNEIDIRSILQLIELGQRTGQLFVEARSCHNSNKLSVDEVIRQGSWSEFKQQSWYVFFFNGQIIYCQDSDSSLTRIADYLRHYQIQKPLDKVQLAYLETLNAPEYGYLWTLLERNIIQPKVAQTIIHRLVHETLFDLLSLHQGSFIFDLGSAFAPQLTTLEIGPLVTTIMKQVQEWKLLYPHIQSPDQFPVLADITELRSSLPAATVNKLQQWVDGKTSLRQLARYLNRDVLTVAKAIYPYVQQGCVHLVYSSISTVTEIQQRKQELLQKARIVCIDDTATICETVESILKPKGYEAIAFTNPLEAIACVFQIKPNLILCDITMPELDGYEICGMLRHSTAFRLVPIIMLSSKNAFIDRVRARMVGATDYLTKPFTDTELLMLVEKYLNYSLVWR…
2418	1109508	WP_030006572.1	297	Synechococcus sp. NKBG042902	chemotaxis protein CheY		MQGTLNEIDLRSILQLLELGQRTGQLWIEARPSGAVDDLSWQFPQAPRFQHSLPLSTWLVFFVNGQIVYGTDDYSPQMHRLQDYLVHYHLTHKLEDLDRGAIAETTIPEYAALWRLLETQTITVDQARHILQAMVQETLFDLLSLHQGHFNFQLGTPFGPQLSTYAVTSLLFETVKKVQKWKQLYPQIQFPQQRLLLAQPQKLAAALPAIAYQKLAQWTTGETTLRQLARYLNRDLVALARALLPYIQKGWLQVLDPLPPQSLSRPSEMSSHQTWRILCIDDDFTIGKAVEQILSTQGYQVHLVQNPLEAIQAAFAEVPHLILCDIAMPHLDGHEICMMLRHSKRFQNVPIIMLTGQEQFINRIQADFAGATDYLTKPFGQQELLTLLEKYLPNH
2418	230303	WP_035154385.1	48	Calothrix sp. 336/3	chemotaxis protein CheY		MWGNLKEIDFCSILRLIEMGQRTGILCVEAHSPPQKFNLGKETKNRLNSWLVFFVNGEIIYAGKDETSSASPSLSRLSDYLRHYRVKLAVEDLPNIEADELNPPEYAYIWKLLAENILEPKQARSIIHNLIQETLFDLNLLRQGSFTYINSVALNPQIGTWQVTPLLENLIHQAQQWQQFLPHIQSPQQFPILKDIPNLRSSLPIATVTRLQQWADGKTNLRQLARYLNRDVVTLAKAIYPYVQQGWVNVADSPVVPAKNSSSNQTLNLVSQSPAIVKPNQLRILCIDNSLEVCQQVQAICQEQGYVAIALNNSLEALSLMFQDPPHLLLCNVAMTELDGYQLCGMLRHSQYFATLPIVLLNDNHDFIHRTRATIVGATDYLTTPFTNQEMLNLLQSHLA
2418	660964	WP_035826580.1	143	Crocosphaera watsonii WH 0003	chemotaxis protein CheY		MQGTLNEIDIRSILQLIELGQRTGELLIEAHQTSLGKASYSSQVGTIDSPKVFWLVFFFNGKIVYTTHSQNRGCRRLRDYLSRYNVDIIPEDLEKVQRITHNEIEYAYLWQLIKQNRLTPDQGKSIIGQMAKETLFDLLSLRQGAFIFEMGLVLDPLLISIEIEPLVREMMQEVQQWKQLHPYFESPEQGLTIAAAEQLKDSLPQKAYEQLLHWADGRTSLRRLSRRLQRNLGTLARGLYPYVERGWLHPVITRSPSSSTQTNPSTELDSKKKPHVVCIDDDLSVGKTVESILMKNGYQISLITDPLPGLSLIFELNPDVILCDIAMPRLDGYEICAMLRHSKVFQYIPIMMLTGKEGFIDRIRARMVGATDYLTKPFGEQELLLLIEKYVTPKIRTR
2418	791999	WP_035987137.1	176	Leptolyngbya sp. KIOST-1	chemotaxis protein CheY		MQGYLSEIDIRSILQLIELGQRTGELYVESYGSNQPSSYPLDSALMAPVPPSWLVFLANGQMVYAGATDNKLDRLRDHLHRYGIDQSLPDPSTTAAIASFNSLEYGTLWAMLEQHAISPDQGRTILSHMVHETLFDLLSLHHGAFVFQLSSALSPQLMTHTIGDLVAGITQQIQTWHQLHPHLQSPDQCPVLLAPEVFRASVSDQVYQRMNTWMDGKTSIRRIARYLNRDLLSVARSLVPALQQGQVSLVYSPAEVGQTPSTPLPGPDRLPRIVCVDDSATVRQAVERILDGQGYEATSIGNPLKALGLLFQLQPNLILCDITMPELDGYELCAMLRHSSAFRQTPIVMLTGKEGFLDRVKARMVGATDYLTKPFGPGELLALVEKYVGPGDLNRPRPD…
2418	711722	WP_036000698.1	155	Leptolyngbya sp. JSC-1	chemotaxis protein CheY		MQGKLNEIDIRSILQLIELGQRTGELFVETHSSASFSPNREPAIGYSTLWGRNSRGSMQSWFVFFLNGQIIYAGDSSSSLARLRDYLRRYKVDKALDHTTVSAIATINAPEYGYLWTLLENHVLTPEQGRSIIQSMVQETLFDLLSLHQGSFIFELGSALAPQLTTLEIGPLIAQIMKQVQEWKQFHPHIQSPDQCPAMADPEQLRKSLSESSFEALGRWVDGKTSLRQMARYLNRDIVTVARAIYPHVRQGTVQLLAPEVSDTGQLQTTQTAAAGGKVPRIVCIDDGATVRATVEQILNQHGYEAASISNPLKALSLVFQLKPDLILCDIAMPELDGYEICAMLRTSTAFRETPIIMLTGKDGFIDRVKARMVGATDYLTKPFGEGELLMLLEKYVGL…
2418	423615	WP_038074644.1	90	Tolypothrix bouteillei VB521301	chemotaxis protein CheY		MQGNLKEIDIRSILQLIELGQRTGVLFVEIDGSRNGKIFDVGNALGCDASEASCPQSWFVFFLNGQIIYATNGGHLSPLSDYLRHYRITLRLEDIQIEPLEFSHIPEYEYIWGLLQQNIITPLQARSIIQNLISETLFDLLGLYDGRFIFEPYPTLTPLLNTWEITPLVAKITVQLQEWKQLYPFIQSPERFPVLADITQLQSSLPRTTLNKLQLWADGKTSLRQLARYLNRSLLTVAKAMYPYVQQGWVKFVCSVTNNDTVETQNFRQELEVNCKARVVCIDGEREIAEALEFTLRQQGYEAIALTDPLAALGQVFQLKPNLIICNTVMSPLDGYEICKMLRNSTAFRFLPILLLVDAREYHSPIKAKMIGATDCLTMPFGNTELLKLVERYMNYSVI…
2418	432583	WP_039714835.1	92	Scytonema millei VB511283	chemotaxis protein CheY		MQGNLSEIDIRSILQLIELGQRTGELFVEAYSPSSNVNHADPNFALCHRSSYPRSQCWFIFFLNGQIVYATDGDRSLSRLRDYLRHYRIEIDLEQITTSMFAAHNALEYAYLWTLLEDRVLTPAQARSIIHSIVHETLFDLLSLHQGLFIFEPGVTRSPHLTTLASAALATKIVQQVQAWKQLYPYIQSPDRSLTIADLQGLRQGLPAVTANRLETWIDGKTSLRQLARYLNRDIFTVGRAVYPCVKHGWIQIHTPKITGITTDNPHLSSGIKTLTITCIDDAIAICKTVETILQQQGFTVLSCSDPLQAFSLLFHQPPDLILCDIVMPVLDGYELCAMLRRSSVFRQTPIVMLTGKDGFIDRVKARTVGATDYLTKPFTNSELLMLVEKHLHKKGVRT…
2418	442826	WP_039729400.1	93	Aphanocapsa montana BDHKU210001	chemotaxis protein CheY		MQGQLAEIDIRSILQLIELGQRTGELYVEAYLPALPAMGADSAQSKTQSPHSWLVFFLNGQIVYAGTTDGNLNRLRGYLHRYELDDSLKDLDVPAIATFNSPEYGYLWALLENHTLTPEQGRQILNGMVQETLFDLLSLHQGAFVFKLSAGLSPQLTTFEISSLVATITTQIQAWNQFYPHIQSPHQCPSILQKLQSHEAEDEKTARMLRWMDGNTSIQQIARYWNKGLVTVAKAIYPYVRQGIIHLSEVTAPIAPPDSVEDWQAIQVPRIVCVDDGVTIRQAIEQILDEHGYEATSIGNPLRALSLLFQLRPDLILCDIAMPELEGYELCAMLRQSSVFRQTPIIMLTGKDGFIDRVKARMAGATDYLTKPFGAHELLTLVEKYVGLGNPTRPQPNRL…
2418	460790	WP_039729400.1	95	Lyngbya confervoides BDU141951	chemotaxis protein CheY		MQGQLAEIDIRSILQLIELGQRTGELYVEAYLPALPAMGADSAQSKTQSPHSWLVFFLNGQIVYAGTTDGNLNRLRGYLHRYELDDSLKDLDVPAIATFNSPEYGYLWALLENHTLTPEQGRQILNGMVQETLFDLLSLHQGAFVFKLSAGLSPQLTTFEISSLVATITTQIQAWNQFYPHIQSPHQCPSILQKLQSHEAEDEKTARMLRWMDGNTSIQQIARYWNKGLVTVAKAIYPYVRQGIIHLSEVTAPIAPPDSVEDWQAIQVPRIVCVDDGVTIRQAIEQILDEHGYEATSIGNPLRALSLLFQLRPDLILCDIAMPELEGYELCAMLRQSSVFRQTPIIMLTGKDGFIDRVKARMAGATDYLTKPFGAHELLTLVEKYVGLGNPTRPQPNRL…
2418	458782	WP_039747884.1	94	Hassallia byssoidea VB512170	chemotaxis protein CheY		MYGNLNEIDIRSILQLIELGQRTGQLFVEARSHNSNKLSVDEVIRQGSWSEFKQQSWYVFFLNGQIIYCQDSDSSLTRIADYLRHYRVQTRLDKVQLAYLETLNAPEYGYLWTLLERNIIQPKVAQTIIHRLVHETLFDLLSLHQGSFIFDLGSAFAPQLTTLEIAPLVTKIMKQVQEWKLLYPHIQSPDQFPVLADITELRSSLPAATVNKLQQWVDGKTSLRQLARYLNRDVLTVAKAIYPYVQQGCVHIVYSSTSTDAQIQKSQQELLQKARIVCIDDTATICETVESILKPLGYEAIAFTNPLEAISRIFQIKPNLILCDITMPELDGYEICGMLRHSTAFRLVPIIMLSSKNAFIDRVRARMVGACDYLTKPFTDTELLMLVEKYLNYSVVWRH…
2418	403369	WP_041243940.1	86	Gloeobacter kilaueensis JS1	hypothetical protein		MIEDGQERGWSLLFAEGRLLAASAIDSLEALHDYASSLAVEVERCVGSPPVLQLIERGGLAPDRAEAPLRAMAAEVLFELLGSDGGTFCFDPAVRLPPVGWGWDLETLLIEADERLSAWRPLRALLMSLDVCPRIVEAQKLQQSVSAPVWQQLSQWLNGEYSLRRLGRFLGRDAVAVGEAIAPYLAEGWIELTGGAAAPPVRSGCIGCIDSSLAVQKYISSLLAERGYSVQAIAHPFEAFERFAGEPPALILLAAELPWLSGYELCPLLRQKPDLRTVPIVLLTAEAGALPDARARIAGASAVLAKPFSGRELNEQIEKFLPAVFDPLVEVAA
2418	302822	WP_045867639.1	63	Tolypothrix sp. PCC 7601	chemotaxis protein CheY		MQGNLNEIDLRSILQLIELGQRTGQLLVKTHNFRNSNQIREEVNRHHHSFCYQPQQYWFVFFLNGQILYCQEGDGTSSRINDYLRHYRVETPLTEIQLASIDPLNIKEYSYLWALLEQNMINPKVARNIMHSLVYETLFDLLGLHTGSFIFHQSPALTPQLTTWEIAPLVSKIAKQLQNWQQLYPHIQSADQVPILSEMVQLNSSLSAETVNKLKHWADGKTSLRQLARYLNRDILTIAKVIYPYVQQGWLKLVYPSTNIFSINTENMVVEVNYKPRILCIDEVTTIGETIEAILQQQGYEVLTLTNPLESLSLVFQLKPQMIFCNITMPELDGYEICAMLRQSTAFRLVPIIMLSSQDRFIDRVRASMVGATDYLTKPVQETELLTLVAKYINKQPYI…
2418	497856	WP_046279392.1	101	Limnoraphis robusta CS-951	chemotaxis protein CheY		MQGSLSEIDIRSILQLIELGQRTGELMVEAYSPTSGTTGALRRPHFGGPCWLVFCFNGRIIYAGQSEDSLSRLRDYLRRFQADKALDQIEVPSIASVNAPEYGYLWALLEKNLITPPQARSIIHGMVYETLFDLLSLHQGSFIFEIGPPLAPQLTTLEISSLLAKIMKQVQEWKTFHPHIQSPNQCPLIPDPQKLQRTLRPHAFETLNRWADGQTTFRQIARYLNRDIVTVTKAMYPFVQQGFVQLLNPTSNGESPAQNKLAIPTKVPRIVCIDDDIVIRETVELILNRQGYEATAISHPLKALSWVFQLKPDLILCDIAMPELNGYEICAMLRNSTAFRQTPIVMLTGIDGFVDRLRARMVRATDYLTKPFGESELLTLVETYVGLGDPNRLPSERLL…
2418	769365	WP_049771018.1	170	Cyanothece sp. PCC 7425	hypothetical protein		MGFWGANPMEGSLSELDLCTLLQLIEQGQRTGELWIQTLSDRSWLICFDNGRIIYATSLPQGWGRLRDHLYRSLHSPLPSLPTLASEQEALPEYVGLWSLLTQRYFTLTQVRSILRLMVQETLFELLSLPQAWFRFVSAPALAPQFVSLEVRELLAQGMAQLRQWKSFYPYIRSPQQELVITAADELQNALPTTVFSCLERWSREHISLRRLARLLGQNLATIAQVLYPYIQQGWLKLQSGDPTPAAIDSLPPHILWVADPAEVTDGSIPEGTLRKSGYRVTAIPHPLQALAAGLQLHPDLILAHTALSPLDGYELCSLLRHSWPCRRTPILLLSPQLGWLEQVKARQAGASAILSTPLLPDELITLIDQFLVPPSPFVPHGLAAATIVLPSVPSLSVL…
2418	355395	WP_051358172.1	74	Rubidibacter lacunae KORDI 51-2	hypothetical protein		MQPKLLKAMLQGTLDEIDIRSILQFLELGQRTGVLFVEAPTSGSECLSLRFWSVELAQGRIVFATELHSDPLLRLRDSLRRYKGAASALDAGYSLSDCARPLEHTYLWQLLEHRLLSPAQGRFVLENLVVETLFDLMSLQQGRFWFQSGPALEPQLVALAPSEVAPLAVLQLQQWKLLHPHVQSPEQRPTVVDRCSLQSALSERAFRSLARACNGNLSLRRIARLLNRDLLSTAKAIYPYVECGWVQLSRVDGTPSATPPKEPHKPQVICIDSDVTNCQRVEYSLNQYDCNTVAVNDMRRVLDLTFELRPDFIFCALSLPMLAGDEYCAMLRATANYRHAPIAIILPIDSNYFDCMRAQLAGATELLFQPFDESEPAALLAKHLRRGDLSARLRASKSA…
2418	509049	WP_053458831.1	103	Hapalosiphon sp. MRB220	chemotaxis protein CheY		MQGNLYEIDIRSILQLIELGQRTGQLFVEAHSFHKYPQTGKNQNCKNLSWFVFFVNGQIIYGVNSDRTLSRLSDCLRHYQVKLQPDEEQLVCLETLNAPEYAYLWTLLEQNIISPAQARSIISSLVHETLFDLMNLQQGSFVFEVGSALTPQLTTLEIAPLLTKIVKQVQQWKQFYPYIQSPEQFPMLTDIVNLRSSLPEVTVNKLQHWANGKTSLRQLARHLNRSIITVAQAIYPYVQQGWVHLVYSDTTESLANEQDNEFFLQQNHKQRILCIDDALSICTEIETILKTQGYEAIAITDPLEALSLVFQFQPELIFCDIAMPQLNGYEICAMLRHSQSFRNIPIIMLTTKEGYLERIRATMAGATDHLTKPFGHSELVICVEKYLN
2418	738037	WP_053540585.1	160	Anabaena sp. wa102	chemotaxis protein CheY		MQGNLNEIDICSILQLIELGQRTGQLWVEARTSYPSHQLSGEETFKNRQGGENTPQSWFVFFLNGQIVYCQADDTSLSRIDDYLRYYRVEQPLESKQLASLAVTNSPEYAYIWALLEQNIITPKIARTIIYGLVQETLFDLLSLHQGSFIFELGTAIVPQLTTLEIAPLVAKITKQVQEWKQLYPHIQSTEQLPILADMAKLSASLPEDTVKKLHKWADGKTSLRQLARYLNRDILTLAKAIYPYVQEGWLHLVYSDTYKLSKEKQNLETKKHKGRVVCIEDTLVICETIESILKLQGYEVISITHPLQALSLVFQLQPDLILCDIAMPVLDGYEICAMLRHSTVFRSVPIVMLTGKDGFIDRVRASMVGATDYLTKPFTDQELLMLVAQYLNLDHCPS…
2418	512670	WP_054470161.1	104	Planktothricoides sp. SR001	chemotaxis protein CheY		MQGNLNEIDIRSILQLVELGQRTGELFVETYRSGHSVVLGPRTIHRAISGRSLSTGSWFVFVSNGQIVYAADPNVKLSRLRDYLRRYNLENSLDSTQSMSISSTNALEYGYLWALLEEQIITPSQGRSIVQGMIRETLFDLLSLHQGSFIFEIGSALAPQLVSLEISPLLTKMIKQVQEWNQFYPHIQSPNQCPVISDVLQLRQALPENTFKSLSRWADGTTTLRQMSRYLNRDILTVARAIYPFVQLGLVQLFYPEAKNEDADLSSSKFSWKSPSAIPRVVCIDDDVSIGKTVEYILQQHGYEVTAIVNPLKALSLVFQLKPDLILCDITMPELDGYEICAMLRQSNAFRLTPMIMLTGLDGFINRIKARMIGANDYLTKPFGESELLMLIEKYIGSG…
2418	730574	WP_055074363.1	159	Pseudanabaena sp. 'Roaring Creek'	two-component system response regulator		MQGTLREIDIHTIIHLIECGQRTGELLIESSTGKFWFLFFDNGELIYATDTDSNLTRLQDYLHGLGLDHALDRLSSSKLGINVLEYGQIWALLEANILSPDQTKSILEGTIREVLFDIIGLYQGTFVFEISTALTPRLTRFKFSQISSQYSQQLQTWKKFYPVLQSLDQCPILLDREALPHLSEWIDGKTTLRQLTRYTGQDISQIGQQIYDAIALGQVTINPLALSAPQQVKVQSPRILCIDDSVTICRAVEYILHNHGFQVMAVSSPTKALSLIFQHKPDLILCDITMPEIDGYELCGMLRKSSAFAKVPIIMLTGKDGFIDRVKARMVGATEYLTKPFGEKELLTTVEKYCKR
2418	529095	WP_058882216.1	110	Oscillatoriales cyanobacterium MTP1	two-component system response regulator		MQGKLNEIDIRSILQLIELGQRTGELFVEAHATPSGEAVGSGLGIGSHLHRFWGRSAKPMQEQSWFVFFLNGQIIYAGDTGGNLARLQDYLKRYNLEQSLSPAQISPAIATTNAPEYGHLWALLEQHILTPAQGRSIIQGMVQETLFDLLDLHQGSFIFELGTPLAPQLTTFEIAPRVTKAMQQVQAWKQLHPLIQSPEQCPAIANPTALRENLHARAFAAFEKWVDGKTSIRRIARYLHRDILTVARALLPYVQQGQVQLLNPDPQATRPTPLALAQSDRPPRIVCIDDGLAVRKAVEEILSSHGYEATSISNPLRALSLVFQLHPDLILCDISMPELDGYEICAMLRKSTAFRQTPIVMLTGRDGFIDRVRARMVGATDYLTKPFGEGELLTLVARY…
2418	894926	WP_058999060.1	204	Leptolyngbya sp. NIES-2104	two-component system response regulator		MQGHLSEIDIRSILQLIELGQRTGELFVEAYSGSPHRLSRSHPSWFVFFLNGQIVYAGETESDFSRLRDYLHRYRAETTIDQIPASSITTFSTPEYGCLWALLENHLVTPDQGRKILQSMVRETLFDLLSLHQGSFVFELGNPLTPQLLTLEIAPLTTKILKQVQDWKQLHPYLHSPDQCPTIANSTLLKSALPETTFQALDRYADGKTSIRQIARYLNRDISTVARAIYPYVQRGWLQLSHPTVQSSIPRTPKAPKVVCIDDSPTVCKAVELMLDRNGYDISTIENPLTALSLVFQLKPDLILCDIAMPELDGYEICAMLRQSTTFRQTPIIMLTGKDGFIDRVRARMVGSTDYLTKPFGEHEILMLLEKYIGVGQPEQLTTTQQVLDALEAELNLNAS
2418	568351	WP_062247418.1	124	Fischerella sp. NIES-3754	two-component system response regulator		MQGNLYEIDIRSILQLIELGQRTGQLFVEAHSFHKSPQLGRNHTGKNLSWFVFFLNGEIVYATDSDNSLLRLSDYLRHYQVKVQVTEKERACLEALNAPEYAYLWTLLEQNIIDPMQARSIIHNLVQETLFDLLNLQQGSFVFAVGSALTPQLTTLEITPLLSKIVKQVQQWKQLYPYIQSPEQFPILTDIVNLRSSLPAVTVNKLQHWASGQTSLRQLARYLNRNIVTVAKAIYPYVQQGWVHLVDSDTTELLTNQQDKTLSLQENHKQRILCIDDTLSICTHIETILQTQGYEAITITNPLEALTRVFQFQPDLIFCDIAMPELTGYEICEMLRHSQAFRNIPVIMLTAKEGFFDRVRATMVGATDYLTKPFGHTELVILVERYLNYSRGEVIKQTQ…
2418	520455	WP_062297989.1	105	Nostoc piscinale CENA21	two-component system response regulator		MQGNLNEIDIRSILQLIELGQRTGQLLVEAGFHKQDHLNLDETIRHRHSKNHRKQSWFVFFINGQIIYCQAGDSNLSRIDDYLRHYRVETGIDQKHNTSLATQNVPEYGYLWTLLERNIISPKIAHSIIQRLVQETLFDLLSLHQGSFIFRQGAALAPQLTSLEIAPLVARITKQVQEWKRLYPQIQSPEQLPVLVDTVELRSSLPEATVNKLQHWADGKTSLRQLARYLNRDLLTIAKAIYPYVVQGWLQLVDAATNHSQTLIPELGEENHRPRIVCIDDTTTICEAVESILKLHGYEAIALTQPLEALGLVFQLRPDLILCDIAMPELDGYEICSMLRHSTAFRLVPIIMLTGKDGFIDRVRARMVGATDYLTKPFDDSELLMLVEKYVNYKSFMGT…
2418	1087010	WP_062433823.1	287	Synechococcus sp. PCC 73109	two-component system response regulator		MQGTLNEIDLRSILQLLELGQRTGQLWIEARPSGTVDDLSWQFPQAPRSQQSLPLSTWLVFFVNGQIVYGTDDYSPQMHRLQDYLVHYHLTHKLEDLDRGAIAETTIPEYAALWRLLETQTITVDQARHILQAMVQETLFDLLSLHQGHFNFQLGTPFGPQLSTYAVTSLLFETVKKVQKWKQLYPQIQFPQQRLLLAQPEKLAAALPAIAYQKLAQWTTGETTLRQLARYLNRDLVALARALLPYIQKGWLQVLDPLPPQSLSRPSEMSSHQTWRILCIDDDFTIGKAVEQILSTQGYQVHLVQNPLEAIQAAFAEVPHLILCDIAMPHLDGHEICMMLRHSKRFQNVPIIMLTGQEQFINRIQADFAGATDYLTKPFGQQELLTLLEKYLPNH

## Sheet: hmpB
Cluster ID (internal)	Protein ID (internal)	protein_ID	organism_ID (internal)	Organism name	Annotation (NCBI)	Symbol (NCBI)	Sequence
1225	5197	KYC40263.1	1	Scytonema hofmanni PCC 7110	two-component system response regulator		MSTVLIVEDSVAQREMITDLLKASGLKVTHASDGVEALEAIQSACPDLVVLDIVMPRMNGYEVCRRLKSDPKTQNVPVVMCSSKGEEFDRYWGMKQGADAYIAKPFQPTELVGTVKQLLRG
1225	24914	NP_681136.1	5	Thermosynechococcus elongatus BP-1	two-component response regulator		MTKVLVVEDSPPQREMISELLAKTGFEVTVATDGVEAMEQLQQSTPDVVVLDIVMPRMNGYEVCRQIKSDPRTQSIPVVMCSSKGEEFDRYWGMKQGADAYITKPFDPKELVGTIKQLLRG
1225	811547	WP_002757614.1	181	Microcystis aeruginosa PCC 9717	chemotaxis protein CheY		MSEILLVEDSQTQRELICDLLRNSGIKVTIATDGVEALEHIQRLNPDLVVLDIVMPRMNGYEVCRRLKSDPKTKNVPVVICSLKGEVFDRYWAMKIGADAYIVKPFEPIEFIYTIKQLLRR
1225	820402	WP_002757614.1	184	Microcystis aeruginosa PCC 9443	chemotaxis protein CheY		MSEILLVEDSQTQRELICDLLRNSGIKVTIATDGVEALEHIQRLNPDLVVLDIVMPRMNGYEVCRRLKSDPKTKNVPVVICSLKGEVFDRYWAMKIGADAYIVKPFEPIEFIYTIKQLLRR
1225	954959	WP_002783053.1	226	Microcystis aeruginosa PCC 9806	chemotaxis protein CheY		MSEILLVEDSQTQRELICDLLRNSGIKVMIATDGVEALEHIQRANPDLVVLDIVMPRMNGYEVCRRLKSDPKTKNVPVVICSLKGEVFDRYWGMKIGADAYIVKPFEPIEFIYTIKQLLRR
1225	501683	WP_002785387.1	102	Microcystis panniformis FACHB-1757	chemotaxis protein CheY		MSEILLVEDSQTQRELICDLLRNSGIKVTIATDGVEALEHIQRANPDLVLLDIVMPRMNGYEVCRRLKSDPKTKNVPVVICSLKGEVFDRYWAMKIGADAYIVKPFEPIEFIYTIKQLLRR
1225	885341	WP_002785387.1	202	Microcystis aeruginosa PCC 9807	chemotaxis protein CheY		MSEILLVEDSQTQRELICDLLRNSGIKVTIATDGVEALEHIQRANPDLVLLDIVMPRMNGYEVCRRLKSDPKTKNVPVVICSLKGEVFDRYWAMKIGADAYIVKPFEPIEFIYTIKQLLRR
1225	15169	WP_002798118.1	3	Microcystis aeruginosa NIES-843	chemotaxis protein CheY		MSEILLVEDSQTQRELICDLLRNSGIKVTIATDGVEALEHIQRANPDLVVLDIVMPRMNGYEVCRRLKSDPKTKNVPVVICSLKGEVFDRYWGMKIGADAYIVKPFEPIEFIYTIKQLLRR
1225	932333	WP_002798118.1	216	Microcystis aeruginosa PCC 9809	chemotaxis protein CheY		MSEILLVEDSQTQRELICDLLRNSGIKVTIATDGVEALEHIQRANPDLVVLDIVMPRMNGYEVCRRLKSDPKTKNVPVVICSLKGEVFDRYWGMKIGADAYIVKPFEPIEFIYTIKQLLRR
1225	1012488	WP_002798118.1	250	Microcystis aeruginosa NIES-88	two-component system response regulator		MSEILLVEDSQTQRELICDLLRNSGIKVTIATDGVEALEHIQRANPDLVVLDIVMPRMNGYEVCRRLKSDPKTKNVPVVICSLKGEVFDRYWGMKIGADAYIVKPFEPIEFIYTIKQLLRR
1225	946964	WP_004267922.1	223	Microcystis aeruginosa PCC 9701	chemotaxis protein CheY		MREILLVEDSQAQRELICDLLRNSGIKVTIAKDGVEALEHIQRANPDLVVLDIVMPRINGYEVCRRLKSDPKTKNIPVIICSLKGEVFDRYWGMKIGADAYIVKPFEPIEFIGTVKQLLRR
1225	63696	WP_006099778.1	12	Coleofasciculus chthonoplastes PCC 7420	chemotaxis protein CheY		MSTVLVVEDSLAQRQMISDLLKGSGLTVSVASDGVEALEHILQSRPDVVVLDIVMPRMNGYEVCRRLKADPKTQNVPVVMCSSKGEEFDRYWGMKQGADAYIAKPFQPTELIGTVKQLLRS
1225	54535	WP_006194267.1	11	Nodularia spumigena CCY9414	chemotaxis protein CheY		MSTVLIVEDSIAQREMITDLLKASGLIVTHAHDGVEALEAIQTAPPDLVVLDIVMPRMNGYEVCRRLKSNPKTQNVPVVMCSSKGEEFDRYWGMKQGADAYIAKPFQPTELVGTVKQLLRG
1225	652652	WP_006194267.1	141	Nodularia spumigena CCY9414	chemotaxis protein CheY		MSTVLIVEDSIAQREMITDLLKASGLIVTHAHDGVEALEAIQTAPPDLVVLDIVMPRMNGYEVCRRLKSNPKTQNVPVVMCSSKGEEFDRYWGMKQGADAYIAKPFQPTELVGTVKQLLRG
1225	278304	WP_006507910.1	58	Xenococcus sp. PCC 7305	chemotaxis protein CheY		MSKVLIVEDSLAQRQMISDLLKGSGLKVVVASDGVEALEYLEKFNPDIVVMDIVMPRMNGYELCRRLKSDPKTQNVPVVMCSSKGEEFDRYWGMKQGADAYIAKPFQPVELIGTVKQLLRA
1225	867440	WP_006517813.1	196	Leptolyngbya sp. PCC 7375	chemotaxis protein CheY		MSTVLVVEDSVAQREMIIDLLKGNGLQVTVASDGVEALAHIQGDLPDLVVLDIVMPRMNGYEVCRRIKSDPATQNLPVVLCSSKGEEFDRYWGMKQGADAYIAKPFQPTELVGTVKQLLRD
1225	559330	WP_006530814.1	122	Gloeocapsa sp. PCC 73106	chemotaxis protein CheY		MSKVLVVDDSLTQRQIISDLLKRCGMTVAIARDGEEAIETVSKYAFDLVVLDIVMPKMNGYEVCRRIKANPKTKNLPVVMCSSKGEEFDRYWGMKQGADAYIAKPFNPPELISTIKQLLKG
1225	50706	WP_006617199.1	10	Arthrospira platensis NIES-39	chemotaxis protein CheY		MNTIMVVEDSVTQREMISNLLRESGLKVAVASDGVEALEQVQQISPDLVVLDIVMPRMNGYELCRRLKSDPKTQKIAIVMCSSKGEEFDRYWGMKQGADAYIAKPFQPTELVGTVKQLLRG
1225	73922	WP_006617199.1	14	Arthrospira maxima CS-328	chemotaxis protein CheY		MNTIMVVEDSVTQREMISNLLRESGLKVAVASDGVEALEQVQQISPDLVVLDIVMPRMNGYELCRRLKSDPKTQKIAIVMCSSKGEEFDRYWGMKQGADAYIAKPFQPTELVGTVKQLLRG
1225	316436	WP_006617199.1	67	Arthrospira sp. PCC 8005	chemotaxis protein CheY		MNTIMVVEDSVTQREMISNLLRESGLKVAVASDGVEALEQVQQISPDLVVLDIVMPRMNGYELCRRLKSDPKTQKIAIVMCSSKGEEFDRYWGMKQGADAYIAKPFQPTELVGTVKQLLRG
1225	542324	WP_006617199.1	118	Arthrospira sp. TJSD091	chemotaxis protein CheY		MNTIMVVEDSVTQREMISNLLRESGLKVAVASDGVEALEQVQQISPDLVVLDIVMPRMNGYELCRRLKSDPKTQKIAIVMCSSKGEEFDRYWGMKQGADAYIAKPFQPTELVGTVKQLLRG
1225	654935	WP_006617199.1	142	Arthrospira platensis YZ	two-component system response regulator		MNTIMVVEDSVTQREMISNLLRESGLKVAVASDGVEALEQVQQISPDLVVLDIVMPRMNGYELCRRLKSDPKTQKIAIVMCSSKGEEFDRYWGMKQGADAYIAKPFQPTELVGTVKQLLRG
1225	694034	WP_006617199.1	151	Arthrospira platensis C1	chemotaxis protein CheY		MNTIMVVEDSVTQREMISNLLRESGLKVAVASDGVEALEQVQQISPDLVVLDIVMPRMNGYELCRRLKSDPKTQKIAIVMCSSKGEEFDRYWGMKQGADAYIAKPFQPTELVGTVKQLLRG
1225	752675	WP_006617199.1	164	Arthrospira sp. PCC 8005	two-component system response regulator		MNTIMVVEDSVTQREMISNLLRESGLKVAVASDGVEALEQVQQISPDLVVLDIVMPRMNGYELCRRLKSDPKTQKIAIVMCSSKGEEFDRYWGMKQGADAYIAKPFQPTELVGTVKQLLRG
1225	804642	WP_006617199.1	179	Arthrospira platensis str. Paraca	chemotaxis protein CheY		MNTIMVVEDSVTQREMISNLLRESGLKVAVASDGVEALEQVQQISPDLVVLDIVMPRMNGYELCRRLKSDPKTQKIAIVMCSSKGEEFDRYWGMKQGADAYIAKPFQPTELVGTVKQLLRG
1225	36925	WP_007307646.1	8	Crocosphaera watsonii WH 8501	two-component system response regulator		MPTILVADDSPAQRELIAGLLKENGFSVATAIDGAEALEKLKSLAPDLIILDVVMPNLNGYQTCRSIKSDPKTEHIPVILCSTKNTQVDSYWGLKQGADAYIVKPFPHDELLGTVKQLLRNS
1225	660963	WP_007310784.1	143	Crocosphaera watsonii WH 0003	chemotaxis protein CheY		MRAVLLVEDSPAQQKMISTILTKNGWQVMIAEDGIQALESINESSPDLIVLDIVMPKMNGYEVCRRIKTNPKTQNVPIVMCSSKGEEFDRYWGMKQGADAYIAKPFEDVELIGTIQQLLRH
1225	691666	WP_007310784.1	150	Crocosphaera watsonii WH 8502	chemotaxis protein CheY		MRAVLLVEDSPAQQKMISTILTKNGWQVMIAEDGIQALESINESSPDLIVLDIVMPKMNGYEVCRRIKTNPKTQNVPIVMCSSKGEEFDRYWGMKQGADAYIAKPFEDVELIGTIQQLLRH
1225	808232	WP_007310784.1	180	Crocosphaera watsonii WH 0401	chemotaxis protein CheY		MRAVLLVEDSPAQQKMISTILTKNGWQVMIAEDGIQALESINESSPDLIVLDIVMPKMNGYEVCRRIKTNPKTQNVPIVMCSSKGEEFDRYWGMKQGADAYIAKPFEDVELIGTIQQLLRH
1225	659317	WP_007312514.1	143	Crocosphaera watsonii WH 0003	chemotaxis protein CheY		MPTILVADDSPAQRELIAGLLKENGFSVATAIDGAEALDKLKSLAPDLIILDVVMPNLNGYQTCRSIKSDPKTEHIPVILCSTKNTQVDSYWGLKQGADAYIVKPFPHDELLGTVKQLLRNS
1225	826388	WP_007312514.1	185	Crocosphaera watsonii WH 0402	chemotaxis protein CheY		MPTILVADDSPAQRELIAGLLKENGFSVATAIDGAEALDKLKSLAPDLIILDVVMPNLNGYQTCRSIKSDPKTEHIPVILCSTKNTQVDSYWGLKQGADAYIVKPFPHDELLGTVKQLLRNS
1225	874966	WP_007312514.1	198	Crocosphaera watsonii WH 0005	chemotaxis protein CheY		MPTILVADDSPAQRELIAGLLKENGFSVATAIDGAEALDKLKSLAPDLIILDVVMPNLNGYQTCRSIKSDPKTEHIPVILCSTKNTQVDSYWGLKQGADAYIVKPFPHDELLGTVKQLLRNS
1225	358353	WP_007353891.1	75	Kamptonema formosum PCC 6407	chemotaxis protein CheY		MSTVMVVDDSVTLREMIADLLKGRGLNVTVASDGVEALEQIKANCPDLVVLDIVMPRMNGYEVCRRLKSDPKTQNLPVVMCSSKSEEFDRYWGMKQGADAYIAKPFHPQELVGTIKQLLRG
1225	413995	WP_007353891.1	88	[Oscillatoria] sp. PCC 6506	chemotaxis protein CheY		MSTVMVVDDSVTLREMIADLLKGRGLNVTVASDGVEALEQIKANCPDLVVLDIVMPRMNGYEVCRRLKSDPKTQNLPVVMCSSKSEEFDRYWGMKQGADAYIAKPFHPQELVGTIKQLLRG
1225	332670	WP_008180685.1	70	Moorea producens 3L	chemotaxis protein CheY		MSKVLVVEDSLAQRQMISDLLKGSGLKVDVASDGVEALEHILESCPDVVVLDIVMPRMNGYEVCRRLKADPKTQNVPVVMCSSKGEEFDRYWGMRQGADAYIAKPFQPTELIGTVRQLLRR
1225	329100	WP_008202346.1	69	Microcystis sp. T1-4	chemotaxis protein CheY		MSEILLVEDSQTQRELICGLLRNSGIKVTIATDGVEALEYIQRGNPDLVILDIVMPRMNGYEVCRRLKSDAKTQNIPVVICSSKGEVFDRYWGMKIGADAYIVKPFEPIEFIYTIKQLLRR
1225	847966	WP_008272483.1	191	Cyanothece sp. CCY0110	chemotaxis protein CheY		MTTILLADDSTAQRELIAGLLIDNGFSVTTAIDGAEALEKLKSLAPDLIILDVVMPKLNGYQTCRSIKSDPKTEHIPVILCSTKNTQVDSYWGLKQGADAYIIKPFPHEELLGTVKQLLRNS
1225	845627	WP_008275929.1	191	Cyanothece sp. CCY0110	chemotaxis protein CheY		MRAVLVVEDSPAQQKMIATILKKNGWQVIIAEDGFQALESIKDSSPDLIVLDIVMPKMNGYEVCRRIKTNPSTQNVPIVMCSSKGEEFDRYWGIKQGADAYISKPFEDIELIGTIQQLLRQ
1225	600947	WP_008310155.1	131	Leptolyngbya sp. PCC 6406	chemotaxis protein CheY		MSMVLVVEDSIPQREMITELLRGSGLDVTAASDGVEALEHIQSGHPPDLVVLDIVMPRMNGYELCRRLKADPSTQDVPVVMCSSKGEEFDRYWGMKQGADAYIAKPFQPTELVGTVKQLLRG
1225	146844	WP_009454479.1	31	Fischerella thermalis PCC 7521	chemotaxis protein CheY		MSTVLIVEDSIAQREMITDLLKASGLTVTHATDGVEALEAIQIAPPDLVVLDIVMPRMNGYEVCRRLKSDPKTQNVPVVMCSSKGEEFDRYWGMKQGADAYIAKPFQPTELVGTVKQLLRG
1225	568350	WP_009454479.1	124	Fischerella sp. NIES-3754	two-component system response regulator		MSTVLIVEDSIAQREMITDLLKASGLTVTHATDGVEALEAIQIAPPDLVVLDIVMPRMNGYEVCRRLKSDPKTQNVPVVMCSSKGEEFDRYWGMKQGADAYIAKPFQPTELVGTVKQLLRG
1225	842150	WP_009454479.1	190	Fischerella sp. JSC-11	chemotaxis protein CheY		MSTVLIVEDSIAQREMITDLLKASGLTVTHATDGVEALEAIQIAPPDLVVLDIVMPRMNGYEVCRRLKSDPKTQNVPVVMCSSKGEEFDRYWGMKQGADAYIAKPFQPTELVGTVKQLLRG
1225	295380	WP_009546533.1	61	Cyanothece sp. ATCC 51142	chemotaxis protein CheY		MRAVLLVEDSPAQQRMIATILKKNGWQVIIAEDGIQALETIKEASPDLIVLDIVMPKMNGYEVCRRIKTNPSTQNVPIVMCSSKGEEFDRYWGIKQGADAYIAKPFEDIELIGTIQQLLRQ
1225	912619	WP_009546533.1	209	Cyanothece sp. ATCC 51472	chemotaxis protein CheY		MRAVLLVEDSPAQQRMIATILKKNGWQVIIAEDGIQALETIKEASPDLIVLDIVMPKMNGYEVCRRIKTNPSTQNVPIVMCSSKGEEFDRYWGIKQGADAYIAKPFEDIELIGTIQQLLRQ
1225	295230	WP_009546782.1	61	Cyanothece sp. ATCC 51142	chemotaxis protein CheY		MPTILLADDSTAQRELIAGLLTDNGFSVTTAMDGAEALEKLKSLAPDLIILDVVMPKLNGYQTCRSIKSDPKTEHIPVILCSTKNTQVDSYWGLKQGADAYIIKPFPHEELLGTVKQLLRNS
1225	912469	WP_009546782.1	209	Cyanothece sp. ATCC 51472	chemotaxis protein CheY		MPTILLADDSTAQRELIAGLLTDNGFSVTTAMDGAEALEKLKSLAPDLIILDVVMPKLNGYQTCRSIKSDPKTEHIPVILCSTKNTQVDSYWGLKQGADAYIIKPFPHEELLGTVKQLLRNS
1225	184880	WP_009625282.1	40	Pseudanabaena biceps PCC 7429	transcriptional regulator		MSTVLVVEDSVTQREMIEDLLKGSGLNVKTAGDGVEALEQMQGSCPDIVVMDIVMPRMNGYELCRRIKTDPKTERVPVVMCSSKGEEFDRYWGMKQGADAYIAKPFQPQELVGTVKQLLRKT
1225	731217	WP_009625282.1	159	Pseudanabaena sp. 'Roaring Creek'	two-component system response regulator		MSTVLVVEDSVTQREMIEDLLKGSGLNVKTAGDGVEALEQMQGSCPDIVVMDIVMPRMNGYELCRRIKTDPKTERVPVVMCSSKGEEFDRYWGMKQGADAYIAKPFQPQELVGTVKQLLRKT
1225	93756	WP_009767904.1	19	Oscillatoriales cyanobacterium JSC-12	chemotaxis protein CheY		MSTVLVVEDSVTQREMIKDLLKGSGLDVTVASDGVEALEQIQGSRPDLVVLDIVMPRMNGYEVCRRLKADPKTQSVPVVMCSSKGEEFDRYWGMKQGADAYIAKPFQPTELVGTVKQLLRG
1225	44972	WP_010472888.1	9	Acaryochloris marina MBIC11017	chemotaxis protein CheY		MQKVLVVDDSITQRQLMSNALEDMGLTVLIATDGVEALEQIQSTQPDIVVLDIVMPRKNGYEVCREIKSNPTTQNVPVVICSSKTEDFDRYWGMKQGADAYLTKPIQPRELLVIVRQLLEG
1225	292692	WP_010472888.1	60	Acaryochloris sp. CCMEE 5410	chemotaxis protein CheY		MQKVLVVDDSITQRQLMSNALEDMGLTVLIATDGVEALEQIQSTQPDIVVLDIVMPRKNGYEVCREIKSNPTTQNVPVVICSSKTEDFDRYWGMKQGADAYLTKPIQPRELLVIVRQLLEG
1225	65721	WP_010995103.1	13	Anabaena variabilis ATCC 29413	chemotaxis protein CheY		MSTVLIVEDSLAQREMITDLLKASGLTVTHATDGLEALEAIKEEPPDLVVLDIVMPKMNGYEVCRRLKSDPKTQNVPVVMCSSKGEEFDRYWGMKQGADAYIAKPFQPTELVGTVKQLLRG
1225	218811	WP_010995103.1	46	Nostoc sp. PCC 7120	chemotaxis protein CheY		MSTVLIVEDSLAQREMITDLLKASGLTVTHATDGLEALEAIKEEPPDLVVLDIVMPKMNGYEVCRRLKSDPKTQNVPVVMCSSKGEEFDRYWGMKQGADAYIAKPFQPTELVGTVKQLLRG
1225	620387	WP_011431514.1	133	Synechococcus sp. JA-3-3Ab	chemotaxis protein CheY		MSRVLVVEDSQSQREMIGKLLQENGFEVMTVEDGVEAVEAVKQNKPDLIVLDIVMPRMNGYEVCRLLKADPLTQKTPIVMCSSKGEEFDRYWGLRQGADAYIAKPFQPQELVGTIKQLLRG
1225	708641	WP_011433531.1	154	Synechococcus sp. JA-2-3B'a(2-13)	chemotaxis protein CheY		MSRVLVVEDSQSQREMISKLLQENGFEVMTVEDGVEAVEAVKQNKPDLIVLDIVMPRMNGYEVCRLLKADPLTQKTPIVMCSSKGEEFDRYWGIRQGADAYIAKPFQPQELVGTIKQLLRG
1225	29850	WP_011612707.1	6	Trichodesmium erythraeum IMS101	chemotaxis protein CheY		MSKVLVVEDSVTQREMISQLLKNSGLAVTVANDGVEALGRLKNTKPDIVVLDIVMPKMNGYEVCRRIKSDPQTKHIPVVMCSSKGEEFDRYWGLKQGADAYIAKPFQPTELVGTVKQLLRR
1225	672943	WP_011612707.1	144	Trichodesmium erythraeum 21-75	chemotaxis protein CheY		MSKVLVVEDSVTQREMISQLLKNSGLAVTVANDGVEALGRLKNTKPDIVVLDIVMPKMNGYEVCRRIKSDPQTKHIPVVMCSSKGEEFDRYWGLKQGADAYIAKPFQPTELVGTVKQLLRR
1225	829206	WP_012306993.1	186	Synechococcus sp. PCC 7002	chemotaxis protein CheY		MSRILVVEDSLSQREMISELLKGNGLTVDVAGDGLEALETLSQMAKNAAETLPNLIVLDIVMPRMNGYELCRRLKSDPKIQNIPIVMCSSKGEEFDRYWGMKQGADAYIAKPFQPAELIGTIKQLLRSNKK
1225	1087009	WP_012306993.1	287	Synechococcus sp. PCC 73109	two-component system response regulator		MSRILVVEDSLSQREMISELLKGNGLTVDVAGDGLEALETLSQMAKNAAETLPNLIVLDIVMPRMNGYELCRRLKSDPKIQNIPIVMCSSKGEEFDRYWGMKQGADAYIAKPFQPAELIGTIKQLLRSNKK
1225	1109507	WP_012306993.1	297	Synechococcus sp. NKBG042902	chemotaxis protein CheY		MSRILVVEDSLSQREMISELLKGNGLTVDVAGDGLEALETLSQMAKNAAETLPNLIVLDIVMPRMNGYELCRRLKSDPKIQNIPIVMCSSKGEEFDRYWGMKQGADAYIAKPFQPAELIGTIKQLLRSNKK
1225	23248	WP_012412195.1	4	Nostoc punctiforme PCC 73102	chemotaxis protein CheY		MSTVLIVEDSIAQREMITDLLKATGLTVTHASDGLEALEAIQVAPPDLVVLDIVMPRMNGYEVCRRLKSDPKTQNVPVVMCSSKGEEFDRYWGMKQGADAYIAKPFQPTELVGTVKQLLRG
1225	552140	WP_012594082.1	121	Cyanothece sp. PCC 8801	chemotaxis protein CheY		MRAVLLVEDSPVQQEMISGILEDNGWRVIIAEDGFKALKEIEKFSPDVIVLDIVMPGMNGYEVCRRLKSDPKLKNVPVVICSSKGEEFDRYWGIKQGADAYVAKPFEPIELVGTIKKLLRK
1225	902231	WP_012594082.1	206	Cyanothece sp. PCC 8802	chemotaxis protein CheY		MRAVLLVEDSPVQQEMISGILEDNGWRVIIAEDGFKALKEIEKFSPDVIVLDIVMPGMNGYEVCRRLKSDPKLKNVPVVICSSKGEEFDRYWGIKQGADAYVAKPFEPIELVGTIKKLLRK
1225	552621	WP_012594574.1	121	Cyanothece sp. PCC 8801	chemotaxis protein CheY		MTTILVTDDSTAQRELIAGLLVDNGFSVITAIDGEQALEKVQETLFDLIILDVVMPKLNGFQTCRKLKEDPKTQNIPVILCSTKNTDVDRYWAKKQGANEYIVKPFSPNELIEKVQQLLGQA
1225	902713	WP_012594574.1	206	Cyanothece sp. PCC 8802	chemotaxis protein CheY		MTTILVTDDSTAQRELIAGLLVDNGFSVITAIDGEQALEKVQETLFDLIILDVVMPKLNGFQTCRKLKEDPKTQNIPVILCSTKNTDVDRYWAKKQGANEYIVKPFSPNELIEKVQQLLGQA
1225	769364	WP_012629122.1	170	Cyanothece sp. PCC 7425	chemotaxis protein CheY		MSKVLVVEDSVPQREMISELLSNSGLTVAVATDGVEAIEQLHIIQPDIVVLDIVMPRMNGYEVCRQIKSDPKTSHVPVVICSSKSEDFDRYWGKKQGADAYIAKPFQPKELIGTVKQLLRG
1225	79567	WP_013193093.1	15	'Nostoc azollae' 0708	chemotaxis protein CheY		MSTVLIVEDSIAQREMITDLLKASGLTVTHAGDGVEALEAIQSTPPDLVVLDIVMPRMNGYELCRRLKSDPKTQNVPVVMCSSKGEEFDRYWGMKQGADAYIAKPFQPTELVGTVKQLLRG
1225	855616	WP_013323443.1	194	Cyanothece sp. PCC 7822	chemotaxis protein CheY		MREVLLVEDSQVQREMISNLLRDYGLNVSIACDGVEALEFIETFNPDLVVLDIVMPRMNGYEVCRRLKSDPKTKHLPVVLCSSKGEEFDRYWGMKQGADAYIAKPFQPVELLGTIKQLLRGEN
1225	224213	WP_014407071.1	47	Synechocystis sp. PCC 6803	chemotaxis protein CheY		MNAVLLVEDSSSQREMISGILKDHGWQVTIACDGVEALEKLQNFSPDLVVLDIVMPRMNGYEVCRRIKSDPKTKNVPVIMCSSKGEEFDRFWGMRQGADAYIAKPFQPMELVGTIKQLLRN
1225	721197	WP_014407071.1	157	Synechocystis sp. PCC 6803	chemotaxis protein CheY		MNAVLLVEDSSSQREMISGILKDHGWQVTIACDGVEALEKLQNFSPDLVVLDIVMPRMNGYEVCRRIKSDPKTKNVPVIMCSSKGEEFDRFWGMRQGADAYIAKPFQPMELVGTIKQLLRN
1225	786640	WP_014407071.1	174	Synechocystis sp. PCC 6803 substr. GT-I	chemotaxis protein CheY		MNAVLLVEDSSSQREMISGILKDHGWQVTIACDGVEALEKLQNFSPDLVVLDIVMPRMNGYEVCRRIKSDPKTKNVPVIMCSSKGEEFDRFWGMRQGADAYIAKPFQPMELVGTIKQLLRN
1225	835852	WP_014407071.1	188	Synechocystis sp. PCC 6803 substr. PCC-N	chemotaxis protein CheY		MNAVLLVEDSSSQREMISGILKDHGWQVTIACDGVEALEKLQNFSPDLVVLDIVMPRMNGYEVCRRIKSDPKTKNVPVIMCSSKGEEFDRFWGMRQGADAYIAKPFQPMELVGTIKQLLRN
1225	859438	WP_014407071.1	195	Synechocystis sp. PCC 6803 substr. PCC-P	chemotaxis protein CheY		MNAVLLVEDSSSQREMISGILKDHGWQVTIACDGVEALEKLQNFSPDLVVLDIVMPRMNGYEVCRRIKSDPKTKNVPVIMCSSKGEEFDRFWGMRQGADAYIAKPFQPMELVGTIKQLLRN
1225	898371	WP_014407071.1	205	Synechocystis sp. PCC 6803	chemotaxis protein CheY		MNAVLLVEDSSSQREMISGILKDHGWQVTIACDGVEALEKLQNFSPDLVVLDIVMPRMNGYEVCRRIKSDPKTKNVPVIMCSSKGEEFDRFWGMRQGADAYIAKPFQPMELVGTIKQLLRN
1225	936714	WP_014407071.1	219	Synechocystis sp. PCC 6803	two-component system response regulator		MNAVLLVEDSSSQREMISGILKDHGWQVTIACDGVEALEKLQNFSPDLVVLDIVMPRMNGYEVCRRIKSDPKTKNVPVIMCSSKGEEFDRFWGMRQGADAYIAKPFQPMELVGTIKQLLRN
1225	249836	WP_015081426.1	52	Anabaena sp. 90	chemotaxis protein CheY		MSTILIVEDSIVQREMMTDLLKASGLEVTHASDGAEALEAIHKAPPDLVVLDIVMPRMNGYELCRRLKSDPKTQNVPVVMCSSKGEEFDRYWGMKQGADAYIAKPFQPIELVGTVKQLLRGQG
1225	717092	WP_015112466.1	156	Nostoc sp. PCC 7107	transcriptional regulator		MSTVLIVEDSLAQREMIIDLLKATGLTVTYASDGVEALEAIQSAPPDLVVLDIVMPRMNGYEVCRRLKSDPKTQNVPVVMCSSKGEEFDRYWGMKQGADAYIAKPFQPTELVGTVKQLLRG
1225	321604	WP_015116941.1	68	Rivularia sp. PCC 7116	chemotaxis protein CheY		MSTVLIVEDSIAQREMITDLLKASGLSVTHASDGLEALQTIQSICPDLVVLDIVMPRMNGYEVCRRLKSDPKTQNVPVVMCSSKGEEFDRYWGMKQGADAYIAKPFQPTELVGTVKQLLRG
1225	1040292	WP_015122829.1	266	Synechococcus sp. PCC 6312	chemotaxis protein CheY		MSNVLVVEDSAPQREMISELLAKSGMTVALATDGVEALEQVKALQPDIVVLDIVMPRKNGYEVCREIKSDPSTQNVPVIICSSKGEDFDKYWGMKQGADAYIVKPFQPKELIGTIKQLLRGAG
1225	586818	WP_015128432.1	128	Calothrix sp. PCC 7507	transcriptional regulator		MSTVLIVEDSIAQREMITDLLKASGLTVTHASDGVEALEAIQIEPPDLVVLDIVMPRMNGYEVCRRLKSDPKTQNVPVVMCSSKGEEFDRYWGMKQGADAYIAKPFQPTELVGTVKQLLRG
1225	833479	WP_015134635.1	187	Leptolyngbya sp. PCC 7376	transcriptional regulator		MSKILVVEDSISQREMISELLKGSGLKVEVAGDGVEALENLKQFQPDLIVLDIVMPRMNGYELCRKIKSDPKTKDVPVVMCSSKGEEFDRYWGMKQGADAYIAKPFQPAELIGTIKQLLRS
1225	598537	WP_015139860.1	130	Nostoc sp. PCC 7524	chemotaxis protein CheY		MSTVLIVEDSLAQREMITDLLKASGLTVTHATDGLEALEAIQTEPPDLVVLDIVMPRMNGYEVCRRLKSDPKTQNVPVVMCSSKGEEFDRYWGMKQGADAYIAKPFQPTELVGTVKQLLRG
1225	269082	WP_015142393.1	56	Pleurocapsa sp. PCC 7327	chemotaxis protein CheY		MSKVLVVEDSPTQQQIILDLLKNSGLKVTIVQDGVEALEHVQKYHPNLVILDIVMPRMNGYEVCRRLKSDPKTKDVPVILCSTKAEEFDRYWGMKQGADAYIVKPFQPVELLGTIKQLMRG
1225	166468	WP_015150212.1	36	Oscillatoria acuminata PCC 6304	chemotaxis protein CheY		MSTVLVVEDSVTQREMISTLLKESGLNVTVASDGLEALERIQETCPDLVVLDIVMPRMNGYEVCRRLKADPKTKNVPVVMCSSKGEEFDRYWGMKQGADAYIAKPFQPTELVGTVKQLLRR
1225	341758	WP_015161620.1	71	Chamaesiphon minutus PCC 6605	chemotaxis protein CheY		MKTVLVVDDSTAQREMIKELLQASGMTVNVATDGEQAVEVALEIVPDIVVLDVVMPKMNGYEVCRTLKSNPKTQNVPVILCSSKSEDFDKHWGMRQGADAYVCKPFEPVELLSTIKQLLRN
1225	240016	WP_015164433.1	50	Pseudanabaena sp. PCC 7367	transcriptional regulator		MNMVLVVEDSITQRQMITNLLRDSGLRVVSAGDGVEALSQVANDRPDLVVLDIVMPRMNGYEVCRRLKQDPETQLVPVVMCSSKGEEFDRYWGMRQGADAYIAKPFQPQELVGTVKQLLRNQ
1225	240017	WP_015164434.1	50	Pseudanabaena sp. PCC 7367	transcriptional regulator		MNKVLVVEDSPPQREMITALLRDSGLSVSAAIDGVEALEQISGSCPDLVVLDIVMPRMNGYELCRRLKTDPKTQEVPVVMCSTKGEEFDRYWGMRQGADAYIAKPFQPQELVGTVKQLLRKT
1225	1049040	WP_015168527.1	269	Synechococcus sp. PCC 7502	chemotaxis protein CheY		MSKVLVVEDSPPQREMISSLLKNSGLNVTSASDGVEALEQIQQDCPDIVVLDIVMPRMNGYELCRRLKDNPKTKELPVVMCSTKGEEFDRYWGLRQGANAYIAKPFQPQELVGTVRKLLRNSN
1225	245283	WP_015172702.1	51	Geitlerinema sp. PCC 7407	transcriptional regulator		MSTVLVVEDSVTQREMITDLLKGSGLSVAVATDGVEALEQVQKHCPDLVVLDIVMPRMNGYEVCRRLKADPKTQNVPIVMCSSKGEEFDRYWGMKQGADAYIAKPFQPTELVGTVKQLLRG
1225	263450	WP_015181369.1	55	Microcoleus sp. PCC 7113	chemotaxis protein CheY		MSTVLVVEDSLPQREMISELLKGYGLSVIVAGDGVEALEQIQSSSPDLVVLDIIMPRMNGYEVCRRLKANSKTQNLAVVMCSAKKEEFDRYWGIKQGADAYISKPFHPQELVGTVKQLLRS
1225	267093	WP_015185083.1	55	Microcoleus sp. PCC 7113	chemotaxis protein CheY		MSTVLVVEDSLAQRQMISDLLKGSGLTVTVASDGVEALEQIQRSSPDVVVLDIVMPRMNGYEVCRRLKADPKTQNVPVVMCSSKGEEFDRYWGMKQGADAYIAKPFQPTELIGTVKQLLRG
1225	273830	WP_015187576.1	57	Gloeocapsa sp. PCC 7428	transcriptional regulator		MATVLVVEDSPTQREIIIQLLQKSGLQVTVAHDGVEALEQIQVSCPSIVVLDVVMPRMNGYELCRKLKTDPKTQNVRVIMCSTKGEEFDRHWGMKQGADAYIVKPFQSNEFLGTVKQLLQG
1225	192334	WP_015194713.1	41	Stanieria cyanosphaera PCC 7437	transcriptional regulator		MSKVLIVEDSLAQRQMISDLLKGSGLKVVVACDGVEALEHLEKFSPDLVVMDIVMPRMNGYELCRRLKADPKTQNVPVVMCSSKGEEFDRYWGMKQGADAYIAKPFQPVELIGTVKQLLRA
1225	727185	WP_015199018.1	158	Calothrix sp. PCC 6303	transcriptional regulator		MSTVLIVEDSIAQREMITDLLKASGLTVTHASDGLEALEVILSAPPDLVVLDIVMPRMNGYEVCRRLKSDPKTQNVPVVMCSSKGEEFDRYWGMKQGADAYIAKPFQPTELVGTVKQLLRG
1225	180968	WP_015202219.1	39	Crinalium epipsammum PCC 9333	transcriptional regulator		MSTVLVVEDSTAQRTMIKDLLKSSGLIVTEATDGVEALEQILKSRPDIVVLDIVMPRMNGYEVCRRLKADPKTQSVPIVMCSSKGEEFDRYWGMKQGADAYIAKPFQPTELIGTVKQLLRG
1225	181229	WP_015202484.1	39	Crinalium epipsammum PCC 9333	transcriptional regulator		MSTVLVVEDSATQRAMISELLQEKGLTVTVAKDGVEALEQMQGNNPDLVLLDIVMPRMNGYEFCRRIKSDPQTQNVPVVMCSAKGEEFDRYWGMKQGADAYISKPFHPKELLGTVKQLLRR
1225	178849	WP_015210814.1	38	Cylindrospermum stagnale PCC 7417	chemotaxis protein CheY		MSTVLIVEDSIAQREMITDLLKASGLTVIHAGDGVEALEAIQSAAPDLVVLDIVMPRMNGYELCRRLKSDPKTQNVPVVMCSSKGEEFDRYWGMKQGADAYIAKPFQPTELVGTVKQLLRG
1225	108646	WP_015212647.1	23	Anabaena cylindrica PCC 7122	transcriptional regulator		MSTVLIVEDSIAQREMITDLLKASGLTVAHACDGVEALEAIQSKPPDLVVLDIVMPRMNGYELCRRLKSDPKTQNVPVVMCSSKGEEFDRYWGMKQGADAYIAKPFQPTELVGTVKQLLRG
1225	346312	WP_015220734.1	72	Cyanobacterium aponinum PCC 10605	transcriptional regulator		MSTVLLVEDSIPTRKMISELLTKQGFNVEVATDGIQALEVLPNLRPDLVILDIIMPKMNGYEVCRKIKSDPQTKDLPVIICSSKGEDFDRYWGIKQGADAYIAKPFREKELIATIKQFLKR
1225	107364	WP_015223214.1	22	Cyanobacterium stanieri PCC 7202	transcriptional regulator		MKKILLVEDSKTTREIISNLLTKQGLLVHSVASGEDALTVLKTTIPDLVILDIILPKMNGYEVCRHIKSTEKTQNVPVILCSSKKEEFDRYWGMKQGADDYICKPFQASELMKMIGKLLRK
1225	312249	WP_015224341.1	65	Halothece sp. PCC 7418	transcriptional regulator		MSTVLVVEDSVTQRQMISDLLKESGLNASVISVGDGVEALEQIQTQPPDIVVLDIVMPRMNGYEVCRQIKTDPNTENVPVIMCSSKGEEFDKYWGMKQGADAYIAKPFEPTELIGTIKQLLRG
1225	149698	WP_016859606.1	32	Fischerella muscicola SAG 1427-1 = PCC 73103	chemotaxis protein CheY		MNTVLIVEDSIAQREMITDLLKASGLTVTHASDGIEALEAIQTAAPDLVVLDIVMPRMNGYEVCRRLKSDPKTQNVPVVMCSSKGEEFDRYWGMKQGADAYIAKPFQPTELVGTVKQLLRG
1225	622664	WP_016865708.1	135	Fischerella muscicola PCC 7414	chemotaxis protein CheY		MSTVLIVEDSIAQREMITDLLKASGLTVTHASDGVEALEAIQTAPPDLVVLDIVMPRMNGYEVCRRLKSDPKTQNVPVVMCSSKGEEFDRYWGMKQGADAYIAKPFQPTELVGTVKQLLRG
1225	140126	WP_016876361.1	30	Chlorogloeopsis fritschii PCC 6912	chemotaxis protein CheY		MSTVLIVEDSIAQREMITDLLKASGLTVTHASDGLEALEAIQTAPPDLVVLDIVMPRMNGYEVCRRLKSDPKTQNVPVVMCSSKGEEFDRYWGMKQGADAYIAKPFQPTELVGTVKQLLRG
1225	257781	WP_016876361.1	54	Fischerella sp. PCC 9605	chemotaxis protein CheY		MSTVLIVEDSIAQREMITDLLKASGLTVTHASDGLEALEAIQTAPPDLVVLDIVMPRMNGYEVCRRLKSDPKTQNVPVVMCSSKGEEFDRYWGMKQGADAYIAKPFQPTELVGTVKQLLRG
1225	631026	WP_016876361.1	136	Chlorogloeopsis fritschii PCC 9212	chemotaxis protein CheY		MSTVLIVEDSIAQREMITDLLKASGLTVTHASDGLEALEAIQTAPPDLVVLDIVMPRMNGYEVCRRLKSDPKTQNVPVVMCSSKGEEFDRYWGMKQGADAYIAKPFQPTELVGTVKQLLRG
1225	572506	WP_016951069.1	125	Anabaena sp. PCC 7108	chemotaxis protein CheY		MSTVLIVEDSIAQREMITDLLKASGLKVTHACDGLEALEAIQSTPPDLVVLDIVMPRMNGYELCRRLKSDPKTQNVPVVMCSSKGEEFDRYWGMKQGADAYIAKPFQPTELVGTVKQLLRG
1225	198811	WP_017290869.1	42	Leptolyngbya boryana PCC 6306	chemotaxis protein CheY		MSTVLVVEDSVTQREMITDLLKGSGIEVTIATDGVEALEHIQGHCPDLVVLDIVMPRMNGYEVCRRLKADPKTQKVPVVMCSSKGEEFDRYWGMKQGADAYIAKPFQPTELVGTVKQLLRG
1225	116651	WP_017299242.1	24	Nodosilinea nodulosa PCC 7104	chemotaxis protein CheY		MSTVLVVEDSVPQREMITELLRGIGLNVTVASDGMEALAQIQSQRPDMVVLDIVMPRMNGYELCRRIKADPLTQNVPVVMCSSKGEEFDRYWGMKQGADAYIAKPFQPTELVGTVKQLLRA
1225	364795	WP_017305821.1	76	Spirulina subsalsa PCC 9445	chemotaxis protein CheY		MSKVLVVEDSLAQREMISDLLKGSGLTVAVASDGIEALEKIEQYSPDIVVLDIVMPNMNGYELCRRIKSDPNTQHVPVVMCSSKGEEFDRYWGMRQGADAYIAKPFQPMELIGTVKQLLRG
1225	485658	WP_017312153.1	99	Mastigocladus laminosus UU774	two-component system response regulator		MSTVLIVEDSIAQREMITDLLKASGLTVTHANDGIEALEAIQTTAPDLVVLDIVMPRMNGYEVCRRLKSDPKTQNVPVVMCSSKGEEFDRYWGMKQGADAYIAKPFQPTELVGTVKQLLRG
1225	743452	WP_017312153.1	161	Fischerella sp. PCC 9339	chemotaxis protein CheY		MSTVLIVEDSIAQREMITDLLKASGLTVTHANDGIEALEAIQTTAPDLVVLDIVMPRMNGYEVCRRLKSDPKTQNVPVVMCSSKGEEFDRYWGMKQGADAYIAKPFQPTELVGTVKQLLRG
1225	173130	WP_017318785.1	37	Mastigocladopsis repens PCC 10914	chemotaxis protein CheY		MSTVLIVEDSIAQREMITDLLKASGLTVTHASDGLEALEAIQTARPDLVVLDIVMPRMNGYEVCRRLKSDPKTQDVPVVMCSSKGEEFDRYWGMKQGADAYIAKPFQPTELVGTVKQLLRG
1225	392543	WP_017319935.1	84	cyanobacterium PCC 7702	chemotaxis protein CheY		MSTVLIVEDSIAQREMITDLLKASGLTVTHASDGVEALEAIQNAPPDLVVLDIVMPRMNGYEVCRRLKSDPKTQNVPVVMCSSKGEEFDRYWGMKQGADAYIAKPFQPTELVGTVKQLLRG
1225	1056630	WP_017326788.1	272	Synechococcus sp. PCC 7336	chemotaxis protein CheY		MSKVLVVEDSPAQREMITGLLKENGLDVVEAQDGVSALEAIQGQVPDVVVLDIVMPRMNGYEVCRRLKADPATEQVSVVMCSSKGEEFDRYWGMRQGADAYITKPFRPKELIGTIKQLLRS
1225	253830	WP_017654174.1	53	Microchaete sp. PCC 7126	chemotaxis protein CheY		MSTVLIVEDSIAQREMITDLLKASGLTVTHATDGVEALEAIQSAPPDLVVLDIVMPRMNGYEVCRRLKADPKTQNVPVVMCSSKGEEFDRYWGMKQGADAYIAKPFQPTELVGTVKQLLRG
1225	579712	WP_017663555.1	126	Geitlerinema sp. PCC 7105	chemotaxis protein CheY		MSRVLVIEDSVTQREMIANLLRGSGLTVIEATDGVEALDKIQGNPPDLVVLDIVMPRMNGYEVCRRLKADPKTQNVPVVMCSSKGEEFDRYWGMKQGADAYVAKPFQPTELIGTVKQMLRG
1225	236006	WP_017718666.1	49	Oscillatoria sp. PCC 10802	chemotaxis protein CheY		MSTVLVVEDSVTQREMISNLLKGSGLTVAVASDGVEAIERIKDNCPDLVVLDIVMPRMNGYEVCRRLKADPKTQNVPVVMCSSKGEEFDRYWGMKQGADAYIAKPFQPTELVGTVKQLLRG
1225	423616	WP_017745584.1	90	Tolypothrix bouteillei VB521301	chemotaxis protein CheY		MSTVLIVEDSVAQREMITDLLKASGLKVTHASDGVEALEAIQSACPDLVVLDIVMPRMNGYEVCRRLKSDPKTQNVPVVMCSSKGEEFDRYWGMKQGADAYIAKPFQPTELVGTVKQLLRG
1225	397514	WP_018397447.1	85	filamentous cyanobacterium ESFC-1	chemotaxis protein CheY		MSKVLVVEDSVAQQQMISDLLKNSGLTVAVANNGVEALNHVQQSHPDIVVLDIVMPQMNGYEVCRRLKADPKTQNVPVVMCSSKGEEFDRYWGMRQGADAYIAKPFQPNELIGTVKQLLRT
1225	580293	WP_019498458.1	127	Pseudanabaena sp. PCC 6802	chemotaxis protein CheY		MSKVLVVEDSPPQREMISDLLKGIGLSVTSAGDGVEALEQIKNSRPDIVVLDIVMPRMNGYELCRRIKLDPKTQEVPVVMCSTKGEEFDRYWGMRQGADAYIAKPFQPQELVGTVKQLLRKS
1225	565386	WP_019509311.1	123	Pleurocapsa sp. PCC 7319	chemotaxis protein CheY		MSKVLIVEDSLAQRQMISDLLKGSGLKVTVACDGVEALEHLETFNPDIVVMDIVMPRMNGYELCRRLKSDPKTQNVPVVMCSSKGEEFDRYWGMKQGADAYIAKPFQPVELIGTVKQLLRA
1225	808233	WP_021834966.1	180	Crocosphaera watsonii WH 0401	CheY subfamily protein		MPTILVADDSPAQRELIAGLLKENGFSVATAIDGAESLDKLKSLAPDLIILDVVMPNLNGYQTCRSIKSDPKTEHIPVILCSTKNTQVDSYWGLKQGADAYIVKPFPHDELLGTVKQLLRNS
1225	355394	WP_022607730.1	74	Rubidibacter lacunae KORDI 51-2	transcriptional regulator		MSTVLVVEDSLTQRQMISDILKDSELQTAVESVSDGVEALERIQESRPDIVVLDIVMPRMNGYEVCRQIKTDPETQGVPVVMCSSKGEEFDRYWGIKQGADAYISKPFEPAELIGTVKQLLRGRE
1225	212107	WP_023071014.1	45	Leptolyngbya sp. Heron Island J	transcriptional regulator		MSTVLVVEDSVAQREMIIDLLKGNGLKVTVASDGVEALAHIQGDLPDLVVLDIVMPRMNGYEVCRRIKSDPATQNLPVVLCSSKGEEFDRYWGMKQGADAYIAKPFQPTELVGTVKQLLRD
1225	376200	WP_024123877.1	79	Thermosynechococcus sp. NK55a	transcriptional regulator		MTKVLVVEDSPPQREMISELLAKTGFDVTVASDGVEAMEQLQQSTPDVVVLDIVMPRMNGYEVCRQIKSDPRTQSIPVVMCSSKGEEFDRYWGMKQGADAYITKPFDPKELVGTIKQLLRG
1225	870847	WP_024546233.1	197	Synechococcus sp. NKBG15041c	chemotaxis protein CheY		MSKILVVEDSISQREMISELLKGNGLAVDVAGDGVEALETLTQMAKTDVGALPNLIVLDIVMPRMNGYELCRRLKSDPKIKTIPIVMCSSKGEEFDRYWGMKQGADAYIAKPFQPAELIGTIKQLLRSGGN
1225	784067	WP_026093613.1	173	Calothrix sp. PCC 7103	chemotaxis protein CheY		MSTVLIVEDSIAQREMITDLLKASGMIVTHAADGVEALEAILSEPPDLVVLDIVMPRMNGYEVCRRLKSDPKTQNVPVVMCSSKGEEFDRYWGMKQGADAYIAKPFQPTELVGTVKQLLRG
1225	237415	WP_026098910.1	49	Oscillatoria sp. PCC 10802	chemotaxis protein CheY		MSTVMIVDDSATLRQMLATFLTKSGFNVIEASDGVEAKEKIQVKCPDLVVLDILMPRMNGYDLCRWLRSDPKARHIPVVMCSSKAEEFDRYWGMKQGADAYIAKPFHPAEMLNTVKLFLSKGR
1225	135953	WP_026099616.1	29	Prochlorothrix hollandica PCC 9006	chemotaxis protein CheY		MSIVLVVEDSPTQREMITDLLRGSGLDVTIATDGVEAIEQIENHCPDLVVLDIVMPRMNGYEVCRRLKSDPKTQSVPVVMCSSKGEEFDRYWGMKQGADAYIAKPFQPTELVGTVKQLLRG
1225	636009	WP_026099616.1	137	Prochlorothrix hollandica PCC 9006	chemotaxis protein CheY		MSIVLVVEDSPTQREMITDLLRGSGLDVTIATDGVEAIEQIENHCPDLVVLDIVMPRMNGYEVCRRLKSDPKTQSVPVVMCSSKGEEFDRYWGMKQGADAYIAKPFQPTELVGTVKQLLRG
1225	130217	WP_026101892.1	28	Geminocystis herdmanii PCC 6308	chemotaxis protein CheY		MSTVFLVEDSTTTRKMMSELLIKQGLKVEIATDGVEALAMLPTISPDIVVLDIVMPKMNGYEVCRNIKSDPKTKHLPVLICSSKGEDFDRYWGMKQGADAYIAKPFQPKELIATIKQLLKG
1225	509050	WP_026722279.1	103	Hapalosiphon sp. MRB220	chemotaxis protein CheY		MSTVLIVEDSIAQREMITDLLKASGLTVTHASDGVEALEAIQTAAPDLVVLDIVMPRMNGYEVCRRLKSDPKTQNVPVVMCSSKGEEFDRYWGMKQGADAYIAKPFQPTELVGTVKQLLRG
1225	774528	WP_026722279.1	171	Fischerella sp. PCC 9431	chemotaxis protein CheY		MSTVLIVEDSIAQREMITDLLKASGLTVTHASDGVEALEAIQTAAPDLVVLDIVMPRMNGYEVCRRLKSDPKTQNVPVVMCSSKGEEFDRYWGMKQGADAYIAKPFQPTELVGTVKQLLRG
1225	98017	WP_026787647.1	20	Planktothrix rubescens NIVA-CYA 407	chemotaxis protein CheY		MTTVMIVDDSNALREIIAKMLRDSGMEVISAEDGVQALEKIEQVTQLDLVVLDIVMPNMNGYELCRHIKKNPKTQNIPVVMCSSKSEDFDRIWGIRQGADAYISKPFRPEELLSTIKQLLPR
1225	370112	WP_026787647.1	77	Planktothrix prolifica NIVA-CYA 406	chemotaxis protein CheY		MTTVMIVDDSNALREIIAKMLRDSGMEVISAEDGVQALEKIEQVTQLDLVVLDIVMPNMNGYELCRHIKKNPKTQNIPVVMCSSKSEDFDRIWGIRQGADAYISKPFRPEELLSTIKQLLPR
1225	641442	WP_026787647.1	138	Planktothrix agardhii NIVA-CYA 15	chemotaxis protein CheY		MTTVMIVDDSNALREIIAKMLRDSGMEVISAEDGVQALEKIEQVTQLDLVVLDIVMPNMNGYELCRHIKKNPKTQNIPVVMCSSKSEDFDRIWGIRQGADAYISKPFRPEELLSTIKQLLPR
1225	758070	WP_026787647.1	165	Planktothrix prolifica NIVA-CYA 98	chemotaxis protein CheY		MTTVMIVDDSNALREIIAKMLRDSGMEVISAEDGVQALEKIEQVTQLDLVVLDIVMPNMNGYELCRHIKKNPKTQNIPVVMCSSKSEDFDRIWGIRQGADAYISKPFRPEELLSTIKQLLPR
1225	98479	WP_026788063.1	20	Planktothrix rubescens NIVA-CYA 407	chemotaxis protein CheY		MSTVMVVEDSVTQREMICGLLKDNGLQVSIATDGVEALEEVQKNPPDLMVLDIVMPRMNGYELCRRLKSDPKTRDIAIVMCSSKGEEFDRYWGMKQGADAYIAKPFQPSELIGTVKQLLR
1225	125774	WP_026795306.1	26	Planktothrix agardhii NIVA-CYA 126/8	chemotaxis protein CheY		MNTVMVVEDSVTQREMICGLLKENGLQVSIATDGVEALEEVQKNPPDLMVLDIVMPRMNGYELCRRLKSDPKTRDIAIVMCSSKGEEFDRYWGMKQGADAYIAKPFQPSELIGTVKQLLR
1225	369636	WP_026795306.1	77	Planktothrix prolifica NIVA-CYA 406	chemotaxis protein CheY		MNTVMVVEDSVTQREMICGLLKENGLQVSIATDGVEALEEVQKNPPDLMVLDIVMPRMNGYELCRRLKSDPKTRDIAIVMCSSKGEEFDRYWGMKQGADAYIAKPFQPSELIGTVKQLLR
1225	390672	WP_026795306.1	83	Planktothrix mougeotii NIVA-CYA 405	chemotaxis protein CheY		MNTVMVVEDSVTQREMICGLLKENGLQVSIATDGVEALEEVQKNPPDLMVLDIVMPRMNGYELCRRLKSDPKTRDIAIVMCSSKGEEFDRYWGMKQGADAYIAKPFQPSELIGTVKQLLR
1225	641106	WP_026795306.1	138	Planktothrix agardhii NIVA-CYA 15	chemotaxis protein CheY		MNTVMVVEDSVTQREMICGLLKENGLQVSIATDGVEALEEVQKNPPDLMVLDIVMPRMNGYELCRRLKSDPKTRDIAIVMCSSKGEEFDRYWGMKQGADAYIAKPFQPSELIGTVKQLLR
1225	698177	WP_026795306.1	152	Planktothrix agardhii NIVA-CYA 34	chemotaxis protein CheY		MNTVMVVEDSVTQREMICGLLKENGLQVSIATDGVEALEEVQKNPPDLMVLDIVMPRMNGYELCRRLKSDPKTRDIAIVMCSSKGEEFDRYWGMKQGADAYIAKPFQPSELIGTVKQLLR
1225	758544	WP_026795306.1	165	Planktothrix prolifica NIVA-CYA 98	chemotaxis protein CheY		MNTVMVVEDSVTQREMICGLLKENGLQVSIATDGVEALEEVQKNPPDLMVLDIVMPRMNGYELCRRLKSDPKTRDIAIVMCSSKGEEFDRYWGMKQGADAYIAKPFQPSELIGTVKQLLR
1225	800031	WP_026795306.1	178	Planktothrix agardhii NIVA-CYA 56/3	chemotaxis protein CheY		MNTVMVVEDSVTQREMICGLLKENGLQVSIATDGVEALEEVQKNPPDLMVLDIVMPRMNGYELCRRLKSDPKTRDIAIVMCSSKGEEFDRYWGMKQGADAYIAKPFQPSELIGTVKQLLR
1225	390999	WP_026795517.1	83	Planktothrix mougeotii NIVA-CYA 405	chemotaxis protein CheY		MTTVMIVDDSNALREIIANMLRDSGMEVISAEDGVQALEKIEQVTQLDLVVLDIVMPNMNGYELCRHIKKNPKTQNIPVVMCSSKSEDFDRIWGIRQGADAYISKPFRPEELLSTIKQLLPR
1225	540397	WP_026795517.1	117	Planktothrix prolifica NIVA-CYA 540	chemotaxis protein CheY		MTTVMIVDDSNALREIIANMLRDSGMEVISAEDGVQALEKIEQVTQLDLVVLDIVMPNMNGYELCRHIKKNPKTQNIPVVMCSSKSEDFDRIWGIRQGADAYISKPFRPEELLSTIKQLLPR
1225	800352	WP_026795517.1	178	Planktothrix agardhii NIVA-CYA 56/3	chemotaxis protein CheY		MTTVMIVDDSNALREIIANMLRDSGMEVISAEDGVQALEKIEQVTQLDLVVLDIVMPNMNGYELCRHIKKNPKTQNIPVVMCSSKSEDFDRIWGIRQGADAYISKPFRPEELLSTIKQLLPR
1225	409377	WP_027404669.1	87	Aphanizomenon flos-aquae NIES-81	chemotaxis protein CheY		MSTILIVEDSIAQREMITDLLKASGLKVTHASDGAEALEAIQTTPPDLVVLDIVMPRMNGYELCRRLKSDPKTQNVPVVMCSSKGEEFDRYWGMKQGADAYIAKPFQPTELVGTVKQLLRGQG
1225	532971	WP_027404669.1	114	Aphanizomenon flos-aquae 2012/KM1/D3	chemotaxis protein CheY		MSTILIVEDSIAQREMITDLLKASGLKVTHASDGAEALEAIQTTPPDLVVLDIVMPRMNGYELCRRLKSDPKTQNVPVVMCSSKGEEFDRYWGMKQGADAYIAKPFQPTELVGTVKQLLRGQG
1225	738038	WP_027404669.1	160	Anabaena sp. wa102	chemotaxis protein CheY		MSTILIVEDSIAQREMITDLLKASGLKVTHASDGAEALEAIQTTPPDLVVLDIVMPRMNGYELCRRLKSDPKTQNVPVVMCSSKGEEFDRYWGMKQGADAYIAKPFQPTELVGTVKQLLRGQG
1225	203608	WP_027841428.1	44	Mastigocoleus testarum BC008	chemotaxis protein CheY		MNTILIVEDSLAQREMITDLLKASGLSVSHASDGMEALETIQATRPDLVVLDIVMPRMNGYEVCRRLKSDPKTQNVPVVMCSSKGEEFDRYWGMKQGADAYIAKPFQPTELVGTVKQLLRG
1225	615029	WP_027841428.1	132	Mastigocoleus testarum BC008	chemotaxis protein CheY		MNTILIVEDSLAQREMITDLLKASGLSVSHASDGMEALETIQATRPDLVVLDIVMPRMNGYEVCRRLKSDPKTQNVPVVMCSSKGEEFDRYWGMKQGADAYIAKPFQPTELVGTVKQLLRG
1225	121267	WP_028083392.1	25	Dolichospermum circinale AWQC310F	chemotaxis protein CheY		MMTVLIVEDSSSQRMIITKLLKASGLAVTQAVDGVEALQVIQDTPPDLVVLDIFMPRMNGYELCRYLKSDPKTKNIPVLMCSSKSTEFDRYWGMKQGADAYIGKPFKENELVGTVKQLLRG
1225	644970	WP_028091358.1	139	Dolichospermum circinale AWQC131C	chemotaxis protein CheY		MMTVLIVEDSNPQRMIITKLLKASGLEVTQAVDGLEALKVIQNTPPDLVVLDVFMPRMNGYELCRYLKSHPQTKDIPVLMCSSKSTEFDRYWGMKQGADAYIGKPFKESELLTTVKKLLRG
1225	917162	WP_028948128.1	210	Synechocystis sp. PCC 6714	chemotaxis protein CheY		MNAVLLVEDSSSQREMISGILKDHGWQVTIACDGVEALEKLQNFSPDLVVLDIVMPRMNGYEVCRRIKSDPKTKNVPVIMCSSKGEEFDRFWGMRQGADAYIAKPFQPMELVGTIKQLLRG
1225	591754	WP_028954148.1	129	Synechocystis sp. PCC 7509	chemotaxis protein CheY		MSTVLVVEDSITQREMITDLLKGSGLVVAIATDGMEALEQIQSFRPDIVVLDIVMPRMNGYEVCRRLKTDPKTQGVPVVMCSSKGEEFDRYWGMKQGADAYIVKPFQPKELVGTVKQLLRG
1225	384633	WP_029637981.1	80	[Scytonema hofmanni] UTEX 2349	chemotaxis protein CheY		MSTVLIVEDSVAQREMITDLLKASGLTVTHASDGLEALEAIQTTAPDLVVLDIVMPRMNGYEVCRRLKSDPKTQNVPVVMCSSKGEEFDRYWGMKQGADAYIAKPFQPTELVGTVKQLLRG
1225	458781	WP_029637981.1	94	Hassallia byssoidea VB512170	chemotaxis protein CheY		MSTVLIVEDSVAQREMITDLLKASGLTVTHASDGLEALEAIQTTAPDLVVLDIVMPRMNGYEVCRRLKSDPKTQNVPVVMCSSKGEEFDRYWGMKQGADAYIAKPFQPTELVGTVKQLLRG
1225	230304	WP_035154387.1	48	Calothrix sp. 336/3	chemotaxis protein CheY		MSIVLIVEDSIAQREMITDLLKASGLTVTHASDGVEALQAIETAPPDLVVLDIVMPRMNGYEVCRRLKSDPKTQNVPVVMCSSKGEEFDRYWGMKQGADAYIAKPFQPTELVGTVKQLLRG
1225	791998	WP_035987134.1	176	Leptolyngbya sp. KIOST-1	chemotaxis protein CheY		MSTVLVVEDSVPQREMITELLRGIGLSVTVANDGMEALEQMQSQRPDMVVLDIVMPRMNGYELCRRIKADPSTQHVPVVMCSSKGEEFDRYWGMKQGADAYIAKPFQPTELVGTVKQLLRP
1225	711723	WP_036000701.1	155	Leptolyngbya sp. JSC-1	chemotaxis protein CheY		MSTVLVVEDSVAQQKMITDLLKGSGLNVTVANDGVDALEKIQGHRPDLVVLDIVMPRMNGYEVCRRLKADPKTQHVPIVMCSSKGEEFDRYWGMKQGADAYIAKPFQPTELIGTVKQLLRG
1225	417553	WP_036482143.1	89	Myxosarcina sp. GI1	chemotaxis protein CheY		MSKVLVVEDSLAQRQMISDLLKGSGLNVTVACDGVEALEYLEKFNPDIVVMDIVMPRMNGYELCRRLKSDPKTQKVPIVMCSSKGEEFDRYWGMKQGADAYIAKPFQPVELIGTVKQLLRT
1225	431317	WP_036535312.1	91	Neosynechococcus sphagnicola sy1	chemotaxis protein CheY		MSTVLVVEDSVAQRQMITDLLQGSGLNVTVAGDGVEALACVEGQRPDLIVLDIVMPRMNGYEVCRRLKTDPKTQGVPIVMCSSKGEEFDRYWGMRQGADAYIAKPFQPTELVGTVKQLLRG
1225	706380	WP_037224072.1	153	Richelia intracellularis	chemotaxis protein CheY		MSTVLIVEDSITQREMITDLLKASGLTVSHACDGEEALETIQSIPPDLVVLDIVMPRMNGYEVCRRLKSDPKTQNVPVVMCSSKGEEFDRYWGIKQGADAYIAKPFQPTELVGTVKQLLRG
1225	983248	WP_038018282.1	238	Synechococcus sp. PCC 7335	chemotaxis protein CheY		MSSVLIVDDSPMLRDMLSSLLMDLGWSVSVAKDGSEAQAKITAELPDLVVLDVVMPKMNGYELCRWIKSNEATQDILVVLCSSKSEEFDLYWGIKQGADAYIIKPFQPDELLNTIKSLL
1225	432582	WP_039714834.1	92	Scytonema millei VB511283	chemotaxis protein CheY		MSTVLVVEDSPTQREIIIDLLQGSGLTVMIATDGMEALEHLQEASCPDLVVLDIVMPRMNGYEVCRKLKTDPKTQNVPVVMCSSKGEEFDRYWGMKQGADAYIVKPFQPKELLATVKQLLRGQG
1225	442889	WP_039725693.1	93	Aphanocapsa montana BDHKU210001	chemotaxis protein CheY		MSMVLVVEDSIPQREMITELLKGNGLTVAAATDGVEALEQIQAGEHPDLVVLDIVMPRMNGYEVCRRLKSDPITQHVPVILCSSKGEEFDRYWGMKQGADAYIAKPFQPMELLGTVKQLLRG
1225	460849	WP_039725693.1	95	Lyngbya confervoides BDU141951	chemotaxis protein CheY		MSMVLVVEDSIPQREMITELLKGNGLTVAAATDGVEALEQIQAGEHPDLVVLDIVMPRMNGYEVCRRLKSDPITQHVPVILCSSKGEEFDRYWGMKQGADAYIAKPFQPMELLGTVKQLLRG
1225	90356	WP_039886668.1	18	Microcoleus vaginatus FGP-2	chemotaxis protein CheY		MSTVMVVDDSVTLREMIADLLKGRGLNVTVASDGVEALEQIKANRPDLVVLDIVMPRMNGYEVCRRLKSDPKTQNLPVVMCSSKSEEFDRYWGMKQGADAYIAKPFHPQELVGTIKQLLRG
1225	350842	WP_039886668.1	73	Oscillatoria nigro-viridis PCC 7112	chemotaxis protein CheY		MSTVMVVDDSVTLREMIADLLKGRGLNVTVASDGVEALEQIKANRPDLVVLDIVMPRMNGYEVCRRLKSDPKTQNLPVVMCSSKSEEFDRYWGMKQGADAYIAKPFHPQELVGTIKQLLRG
1225	282967	WP_039897442.1	59	Lyngbya sp. PCC 8106	chemotaxis protein CheY		MSTVMVVEDSVTQREMISNLLKDSGLHVTVASDGVEALEQVQKHCPDLVVLDIVMPRMNGYELCRRLKSDPKTQSIAVVMCSSKGEEFDRYWGMKQGADAYIAKPFQPTELVGTVKQLLRG
1225	375653	WP_040484643.1	78	Lyngbya aestuarii BL J	chemotaxis protein CheY		MSTVMVVEDSVTQREMISNLLKDSGLHVTVASDGVEALEQVQKHCPDLVVLDIVMPRMNGYELCRRLKSDLKTQNIAVVMCSSKGEEFDRYWGMKQGADAYIAKPFQPTELVGTVKQLLRG
1225	469035	WP_041037739.1	96	Tolypothrix campylonemoides VB511288	chemotaxis protein CheY		MSIVLIVEDSIAQREMLTYLLKASGLTVAHASDGVEALEAIQTACPDLVVLDIVMPRMNGYEVCRRLKSDPTTQNLPVVMCSSKGEEFDRYWGMKQGADAYITKPFQPTELVETVKQLLRG
1225	747922	WP_041237758.1	162	Cyanothece sp. PCC 7424	chemotaxis protein CheY		MRKVLLVEDSQAQREMISTLLRENGWNVSIACDGVEALEFVQQSSPDLVVLDIVMPRMNGYEVCRRLKSDPKTMNVPVVMCSSKGEEFDRYWGMKQGADAYIAKPFQPIELIGTIKQLLRKET
1225	99979	WP_041462305.1	21	Chroococcidiopsis thermalis PCC 7203	chemotaxis protein CheY		MSTVLVVEDSPTQREIIIDLLQGSGLTVMIATDGMEALQHMQEASCPDLVVLDIVMPRMNGYEVCRKLKTDPKTQNVPVVMCSSKGEEFDRYWGMKQGADAYIVKPFQPKELLATVKQLLRGQG
1225	125487	WP_042154217.1	26	Planktothrix agardhii NIVA-CYA 126/8	chemotaxis protein CheY		MTTVMIVDDSNALREIIANMLRDSGMEVISAEDGVQALEKIEQVTQLDLVVLDIVMPNMNGYELCRQIKKNPKTQNIPVVMCSSKSEDFDRIWGIRQGADAYISKPFRPEELLSTIKQLLPR
1225	36118	WP_042712886.1	8	Crocosphaera watsonii WH 8501	chemotaxis protein CheY		MRAVLLVEDSPAQQKMISTILTKNGWQVMIAEDGIQALESINESSLDLIVLDIVMPKMNGYEVCRRIKTNPKTQNVPIVMCSSKGEEFDRYWGMKQGADAYIAKPFEDVELIGTIQQLLRH
1225	490426	WP_045053042.1	100	Aliterella atlantica CENA595	chemotaxis protein CheY		MSTVLVVEDSPTQREMITDLLKGNGLTVKIAHDGMEALEQVQTFRPDIVVLDIVMPKMNGYEVCRRLKTDPNLQGVPVVMCSSKGEEFDRYWGMKQGADAYIVKPFQPKELVGTVKQLLRG
1225	1003099	WP_045362189.1	247	Microcystis aeruginosa NIES-44	chemotaxis protein CheY		MSEILLVEDSQTQREWICDLLRKSGIKVTSAKDGVEALEHIQRVNPDLVVLDIVMPQMNGYEVCRRLKSDPKTQNVPVVICSSKGEVFDRYWGMKIGADAYIVKPFEPIEFIGTIKQLLRR
1225	302821	WP_045867638.1	63	Tolypothrix sp. PCC 7601	chemotaxis protein CheY		MSTVLIVEDSIAQREMITDLLKASGLTVTHASDGVEALEAIQSTPPDLVVLDIVMPRMNGYEVCRRLKSDPKTQNVPVVMCSSKGEEFDRYWGMKQGADAYIAKPFQPTELVGTVKQLLRG
1225	497855	WP_046279393.1	101	Limnoraphis robusta CS-951	chemotaxis protein CheY		MSTVMVVEDSVTQREMICNLLKDSGLDVKVASDGVEALKEVEKHCPDLVVLDIVMPRMNGYELCRRLKSDPKTQNIAVVMCSSKGEEFDRYWGMKQGADAYIAKPFQPTELVGTVKQLLRG
1225	677386	WP_046662875.1	145	Microcystis aeruginosa NIES-2549	chemotaxis protein CheY		MREILLVEDSQAQRELICDLLRNSGIKVTIAKDGVEALEHIQRVNPDLVVLDIVMPRINGYEVCRRLKSDPKTKNIPVIICSLKGEVFDRYWGMKIGADAYIVKPFEPIEFICTVKQLLRR
1225	873585	WP_048751828.1	198	Crocosphaera watsonii WH 0005	chemotaxis protein CheY		MRAVLLVEDSPAQQKMISTILTKNGWQVMIAEDGIQALESINESSPDLIVLDIVMPKMNGYEVCRRIKTNPKTQNVPIVM
1225	477658	WP_048870914.1	97	Scytonema tolypothrichoides VB-61278	chemotaxis protein CheY		MSTVLIVEDSVTQREMITDLLKANGLTVTHASDGIEALEAIQIACPDLVVLDIVMPRMNGYEVCRRLKSNPKTQNLPVVICSSKGEQVDHYWGIKQGADAYIAKPFQPTELVETVKHLLRG
1225	515057	WP_054466965.1	104	Planktothricoides sp. SR001	chemotaxis protein CheY		MSTVLLVEDSPTQQEMIAGILQSRGLKVSLANDGVEALEKIKASSPDLVVLDIIMPKMNGYEVCRHIKSNPKTQKIPVIMCSSKSEEFDRYWGMKQGADAYICKPFHPKELLGTIKQFLLK
1225	512671	WP_054470163.1	104	Planktothricoides sp. SR001	chemotaxis protein CheY		MSNVLVVEDSLTQREMITDLLKKSGLTVTVATDGLEALETIQAQPPDIVVLDIVMPRMNGYEVCRRLKSDPKTQHILVVMCSSKGEEFDRYWGMKQGADAYIAKPFQPTELVGTVKQLLRG
1225	529094	WP_058882215.1	110	Oscillatoriales cyanobacterium MTP1	two-component system response regulator		MSRVLVVEDSVTQREMITDLLKGSGLDVTVASDGVEALEQIAGKSPDLVVLDIVMPRMNGYEVCRQIKANPKTQNIPVVMCSSKGEEFDRYWGMKQGADAYIAKPFQPTELVGTVKQLLRG
1225	894925	WP_058999058.1	204	Leptolyngbya sp. NIES-2104	two-component system response regulator		MSTVLVVEDSVTQREMITDLLKGSGIEVTIATDGVEALEHIQGQCPDLVVLDIVMPRMNGYEVCRRLKADPKTQKVPVVMCSSKGEEFDRYWGMKQGADAYIAKPFQPTELVGTVKQLLRG
1225	520454	WP_062297988.1	105	Nostoc piscinale CENA21	two-component system response regulator		MSTVLIVEDSLAQREMIIDLLKATGLTVTYASDGVEALEAIQTAPPDLVVLDIVMPRMNGYEVCRRLKSDPKTQNVPVVMCSSKGEEFDRYWGMKQGADAYIAKPFQPTELVGTVKQLLRG

## Sheet: hmpC
Cluster ID (internal)	Protein ID (internal)	protein_ID	organism_ID (internal)	Organism name	Annotation (NCBI)	Symbol (NCBI)	Sequence
1322	5196	KYC40262.1	1	Scytonema hofmanni PCC 7110	chemotaxis protein		MVSKPDFLGGSGQDHFRPELQVESPEGELYLRFYIPSHQEFALLATGIREVIELSPDRITPIPNASPLLLGTLNLRGRVIWVADLGQFLGEVAALNTDRAEIPVIAIEEQDTIVGLAVEEIGGMDWLDVQHLMAPSGVPDTMIPFLRGEWMLDAQKNQCLRLLDQTAILRSARWAG
1322	24915	NP_681137.1	5	Thermosynechococcus elongatus BP-1	chemotaxis protein CheW	cheW	MFSSSDLLATNAPIESGSIDDLRTPEGDLHILFTIPSGDTLALPAIGVREVVAVSPDRITPVPNTSNLLLGILNLRGQVIWVADTGKFLGDDTPLNTDRSELSIIAIEDDESMVGLAVHQVRGMEWLNNDTIKPATHVSDQMAPFVRGEWVFDGEQQDIVKLLDPLAILRSARWGL
1322	966816	WP_002739344.1	231	Microcystis aeruginosa TAIHU98	cheW-like domain protein		MLNDTDFFTGDAQNTAPDTQELETPFGELYLRFYLPSQDEFALSSVGIREVMQQPVDRITPIPNASPLLLGTINLRGQVIWVADIGQFLGDSSPLNTDRAEIPVIVIEEQETILGLAVQRLGDMKWLDPDKLGSVVSIPDQIAPYVRGEWILGQESKKTLRLLDHLGILRSSRWAA
1322	974663	WP_002747177.1	234	Microcystis aeruginosa DIANCHI905	cheW-like domain protein		MLNDTDFFTGDAQNTAPDTQELETPVGELYLRFYLPSQDEFALSSVGIREVMQQPVDRITPIPNASPLLLGTINLRGQVIWVADIGQFLGDSSPLNTDRAEIPVIVIEEQETILGLAVQRLGDMKWLDPDKLGSVVSIPDQIAPYVRGEWILGQESKKTLRLLDHLGILRSSRWAA
1322	987885	WP_002747177.1	239	Microcystis aeruginosa SPC777	cheW-like domain protein		MLNDTDFFTGDAQNTAPDTQELETPVGELYLRFYLPSQDEFALSSVGIREVMQQPVDRITPIPNASPLLLGTINLRGQVIWVADIGQFLGDSSPLNTDRAEIPVIVIEEQETILGLAVQRLGDMKWLDPDKLGSVVSIPDQIAPYVRGEWILGQESKKTLRLLDHLGILRSSRWAA
1322	686122	WP_002751697.1	149	Microcystis aeruginosa PCC 9432	chemotaxis protein		MLNDTDFFTGDAQNTAPDTQELETPFGELYLRFYLPSQDEFALSSVGIREVMQQPVDRITPIPNASPLLLGTINLRGQVIWVADIGQFLGDSSPLNTDRAEIPVIVIEEQETILGLAVQRLGDMKWLDPDKLGSVVSIPDQIAPYVRGEWILGQESKKTLRLLDHLGILRSTRWAA
1322	501684	WP_002757615.1	102	Microcystis panniformis FACHB-1757	chemotaxis protein		MLNNADFFTGNAQDIAPDNQELETPVGELYLRFYLPSQEEFALSAVGIGEVIQQPLDRITPIPNASPLLLGTINLRGQVIWVADLGQFLGDSSRLNTDRAEIPIIALKEEETILGLAVERLGDMEWLDPDKLGSAASIPAQIAPYVQGEWILGQESKKTLGLLDHLAILRSARWAA
1322	811548	WP_002757615.1	181	Microcystis aeruginosa PCC 9717	chemotaxis protein		MLNNADFFTGNAQDIAPDNQELETPVGELYLRFYLPSQEEFALSAVGIGEVIQQPLDRITPIPNASPLLLGTINLRGQVIWVADLGQFLGDSSRLNTDRAEIPIIALKEEETILGLAVERLGDMEWLDPDKLGSAASIPAQIAPYVQGEWILGQESKKTLGLLDHLAILRSARWAA
1322	885340	WP_002757615.1	202	Microcystis aeruginosa PCC 9807	chemotaxis protein		MLNNADFFTGNAQDIAPDNQELETPVGELYLRFYLPSQEEFALSAVGIGEVIQQPLDRITPIPNASPLLLGTINLRGQVIWVADLGQFLGDSSRLNTDRAEIPIIALKEEETILGLAVERLGDMEWLDPDKLGSAASIPAQIAPYVQGEWILGQESKKTLGLLDHLAILRSARWAA
1322	820401	WP_002766704.1	184	Microcystis aeruginosa PCC 9443	chemotaxis protein		MLNNADFFTGNAQDIAPDNQELETPVGELYLRFYLPSQEEFALSAVSIGEVIQQPLDRITPIPNASPLLLGTINLRGQVIWVADLGQFLGDSSRLNTDRAEIPIIAIKEEETILGLAVERLGDMEWLDPDKLGSAASIPAQIAPYVQGEWILGQESKKTLGLLDHLAILRSARWAA
1322	881327	WP_002778816.1	199	Microcystis aeruginosa PCC 7941	chemotaxis protein		MLNDTDFFTGDAQNTAPDTQELETPVGELYLRFYLPSQDEFALSSVGIREVMQQPVDRITPIPNASPLLLGTINLRGQVIWVADIGQFLGDSSPLNTDRAEIPVIVIEEQKTILGLAVQRLGDMKWLDPDKLGSVVSIPDQIAPYVRGEWILGQESKKTLRLLDHLGILRSSRWAA
1322	954958	WP_002783051.1	226	Microcystis aeruginosa PCC 9806	chemotaxis protein		MLNNADFFTGNAQDIAPDNQELETPVGELYLRFYLPSQDEFALSAVGIGEVIQQPLDRITPIPNASPLLLGTINLRGQVIWVADLGQFLGDSSPLNTDRAEIPIIAIEEEETILGLAVERLGDMEWLDPDQLGSAASIPDQIAPYVQGEWILAQESKKTLRLLDHLPILRSARWTV
1322	925222	WP_002794800.1	213	Microcystis aeruginosa PCC 9808	chemotaxis protein		MLNDTDFFTGDAQNTAPDTQELETPVGELYLRFYLPSQDEFALSSVGIREVMQQPVDRITPIPNASPLLLGTINLRGQVIWVADLGQFLGDSSPLNTDQAEIPVIVIEEQETILGLAVQRLGDMKWLDPDKLGSVVSIPDQIAPYVRGEWILGQESKKTLRLLDHLGILRSTRWAA
1322	15168	WP_002798117.1	3	Microcystis aeruginosa NIES-843	chemotaxis protein		MLNNADFFAGNAQNIAPDNQELQTPVGELYLRFYLPSQDEFALSAVGICEVIQQPLDRITPIPNASPLLLGTINLRGQVIWVADLGQFLGDSSRLNTDRAEIPIIAIKEEETILGLAVERLGDMEWLDPDKLGSAASIPDQIALYVQGEWILGQESKKTLRLLDYLAILRFARWAA
1322	932332	WP_002798117.1	216	Microcystis aeruginosa PCC 9809	chemotaxis protein		MLNNADFFAGNAQNIAPDNQELQTPVGELYLRFYLPSQDEFALSAVGICEVIQQPLDRITPIPNASPLLLGTINLRGQVIWVADLGQFLGDSSRLNTDRAEIPIIAIKEEETILGLAVERLGDMEWLDPDKLGSAASIPDQIALYVQGEWILGQESKKTLRLLDYLAILRFARWAA
1322	946963	WP_004267920.1	223	Microcystis aeruginosa PCC 9701	chemotaxis protein		MLNDADFFAGDAQNIAPDTQELQTPVGELHLRFYLPSQDEFALSAVGICEVIQQPLDRITPIPNASPLLLGAINLRGQVIWVADLGQFLGDNSRLNTDRSEIPVIVIEEQEKILGLAVQRLGDMEWLDPDKLGSAVSIPDQIAPYVQGEWILGQESKKTLRLLDHLAILRSARWAA
1322	63697	WP_006099833.1	12	Coleofasciculus chthonoplastes PCC 7420	chemotaxis protein		MVGNPDFLTDTGQDQAPELQELESPEGELHLRFYVPSGMEFALPATGIKEVLEPSPNQITPIPNASPLLLGTINMRGRVIWVGDLGQFLGEPIPVNTDRSEIPVIAIEDQDTMLGLAVERIVDMDWLDVEQLQMAMNVPDTMAPFLKGEWLLDPESNQFLRLLDQVAILRAARWAA
1322	54536	WP_006194266.1	11	Nodularia spumigena CCY9414	chemotaxis protein		MVSKPDFLSGSGQDQFRPELQVESPEGELHLRFYIPSDQEFALPATGIREVMELSPDRITPIPNASPLLLGTLNLRGRVIWVADLGQFLGEATALNTDRAEIPVIAIEEQDTIVGLAVEKIGGMDWLDIQHLMPPTNLPDTMTPFLRGEWLIDASNKQCLRLLDQMAILRSARWAR
1322	652651	WP_006194266.1	141	Nodularia spumigena CCY9414	chemotaxis protein		MVSKPDFLSGSGQDQFRPELQVESPEGELHLRFYIPSDQEFALPATGIREVMELSPDRITPIPNASPLLLGTLNLRGRVIWVADLGQFLGEATALNTDRAEIPVIAIEEQDTIVGLAVEKIGGMDWLDIQHLMPPTNLPDTMTPFLRGEWLIDASNKQCLRLLDQMAILRSARWAR
1322	80161	WP_006278778.1	16	Cylindrospermopsis raciborskii CS-505	chemotaxis protein CheW		MVSKPDFVTDPRQNRHGKLPENRDAKGLNQSPSLKDELYLRFYLSSPEEFALPLISIKEVIEVTPNQIIPIPNTSPLVLGVVNWRSRLIWVVDLGKFMGEMIPLNLERRSQVSVITTEYEDAIIGLAVDHICATFWLDMESVVAPTDVPDDIVPFVHGEWLDSENNKSVKLINQKIILQSDKWASMVKFNQEGK
1322	981987	WP_006455120.1	238	Synechococcus sp. PCC 7335	chemotaxis protein		MVENPDFQATEGNHQASKPQKAETREGELHLRFFVAEGSEFALPATGIRRIIQHAPDYITPVPNVSPLLLGTLNQQGQVIWVADLGQFLGCAKLMNTDCAEIPVIAVEEQGIVLGLAVDKVVGTDWLDPESLKATTNPSDGMAPFLKGEWLLGSGSPLKLLDHVAILHSARWVA
1322	278303	WP_006507909.1	58	Xenococcus sp. PCC 7305	chemotaxis signal transduction protein		MVTNPDIFLGDGQDLSLELQPLENPEGELHLRFYLASGKEFALPATEIAEVTQQTPDEIAPIPNASPLLLGTINLRGKIVWVADLGQFLGDSNSLNTDRPNIPVIAIENQDQVLGLAIERLGDMDWLDLENLEIASDVPDSMSPFIAGQWKSPEDQQASLNLLDSIKLLRSARWGA
1322	867439	WP_006517812.1	196	Leptolyngbya sp. PCC 7375	chemotaxis signal transduction protein		MVGNPDFQTGVGQDQDPELQKLETPDGELHLRFYVGADDEFALPAIGIRRIIENPPDRITPVPNVSPLLLGTLNEQGRVIWVADLGQFLGYSQPMNTDRAEIPVIAVEHQGTMLGLAVNQIVGTDWLDAERMKMSRDYSDTMAPFLKGEWVLDADTDRSLRLLDHVAILRSARWVA
1322	559329	WP_006530813.1	122	Gloeocapsa sp. PCC 73106	chemotaxis signal transduction protein		MVSNSDFLNENNPEIPADLREEIEHRQGELHLRFYLSSGDEFALPAMGIKEVMQQEPDRITPIPNASDLLLGTINLRGKVIWVADLGSFLQDMAVLNTERAEIPVIAIEDQDLILGLAVERLGEMEWLDVEDLQMPINVPDYIAPYVQGEWVFTDDDNGTDKTYLRLLDQVAILRSARWVTLRSSRWVN
1322	50707	WP_006617200.1	10	Arthrospira platensis NIES-39	chemotaxis protein		MVGSPDFLTGQGADGSEFQELETPEGELHLRFFVASGAEFALPAMGIKEVLSQSIDRITPIPNVSSLLLGTLNLRGRVVWVADLGQFLGDTMQLNTDRTEIPVIAVEDQDTMLGLAVESINNLTAMDWLPIEKMRTPVQVPDSMAPYIKGEWVLEDSPDKPLRLLDQIAVLRSARWAV
1322	654936	WP_006617200.1	142	Arthrospira platensis YZ	chemotaxis protein		MVGSPDFLTGQGADGSEFQELETPEGELHLRFFVASGAEFALPAMGIKEVLSQSIDRITPIPNVSSLLLGTLNLRGRVVWVADLGQFLGDTMQLNTDRTEIPVIAVEDQDTMLGLAVESINNLTAMDWLPIEKMRTPVQVPDSMAPYIKGEWVLEDSPDKPLRLLDQIAVLRSARWAV
1322	804643	WP_006617200.1	179	Arthrospira platensis str. Paraca	chemotaxis protein		MVGSPDFLTGQGADGSEFQELETPEGELHLRFFVASGAEFALPAMGIKEVLSQSIDRITPIPNVSSLLLGTLNLRGRVVWVADLGQFLGDTMQLNTDRTEIPVIAVEDQDTMLGLAVESINNLTAMDWLPIEKMRTPVQVPDSMAPYIKGEWVLEDSPDKPLRLLDQIAVLRSARWAV
1322	73923	WP_006621462.1	14	Arthrospira maxima CS-328	chemotaxis protein		MVGSPDFITGQGADGSEFQELETPEGELHLRFFVASGAEFALPAMGIKEVLSQSIDRITPIPNVSSLLLGTLNLRGRVVWVADLGQFLGDTMQLNTDRTEIPVIAVEDQDTMLGLAVESINNLTAMDWLPIEKMRTPVQVPDSMAPYIKGEWVLEDSPDKPLRLLDQIAVLRSARWAV
1322	316435	WP_006621462.1	67	Arthrospira sp. PCC 8005	chemotaxis protein		MVGSPDFITGQGADGSEFQELETPEGELHLRFFVASGAEFALPAMGIKEVLSQSIDRITPIPNVSSLLLGTLNLRGRVVWVADLGQFLGDTMQLNTDRTEIPVIAVEDQDTMLGLAVESINNLTAMDWLPIEKMRTPVQVPDSMAPYIKGEWVLEDSPDKPLRLLDQIAVLRSARWAV
1322	542325	WP_006621462.1	118	Arthrospira sp. TJSD091	chemotaxis protein		MVGSPDFITGQGADGSEFQELETPEGELHLRFFVASGAEFALPAMGIKEVLSQSIDRITPIPNVSSLLLGTLNLRGRVVWVADLGQFLGDTMQLNTDRTEIPVIAVEDQDTMLGLAVESINNLTAMDWLPIEKMRTPVQVPDSMAPYIKGEWVLEDSPDKPLRLLDQIAVLRSARWAV
1322	694035	WP_006621462.1	151	Arthrospira platensis C1	chemotaxis protein		MVGSPDFITGQGADGSEFQELETPEGELHLRFFVASGAEFALPAMGIKEVLSQSIDRITPIPNVSSLLLGTLNLRGRVVWVADLGQFLGDTMQLNTDRTEIPVIAVEDQDTMLGLAVESINNLTAMDWLPIEKMRTPVQVPDSMAPYIKGEWVLEDSPDKPLRLLDQIAVLRSARWAV
1322	752676	WP_006621462.1	164	Arthrospira sp. PCC 8005	chemotaxis protein		MVGSPDFITGQGADGSEFQELETPEGELHLRFFVASGAEFALPAMGIKEVLSQSIDRITPIPNVSSLLLGTLNLRGRVVWVADLGQFLGDTMQLNTDRTEIPVIAVEDQDTMLGLAVESINNLTAMDWLPIEKMRTPVQVPDSMAPYIKGEWVLEDSPDKPLRLLDQIAVLRSARWAV
1322	36117	WP_007308451.1	8	Crocosphaera watsonii WH 8501	hypothetical protein		MVSNLDLDQDNGQDISPEMEALQTPEGELYLRFHLPSQEEFALPAIAIREVMQQSPDRITPIPNASPLLLGTLNLRGQVIWVADHIAPYVQGEWLGENTHQVLRLLDQVAILRSARWAT
1322	660962	WP_007310783.1	143	Crocosphaera watsonii WH 0003	chemotaxis protein		MVSNLDLDQDNGQDISPEMEALQTPEGELYLRFHLPSQEEFALPAIAIREVMQQSPDRITPIPNASPLLLGTLNLRGQVIWVADLGQFLGNTVPLRTDRPEIPVIAVEEQDTLLGLAIDQLGDMEWLDIEELQAPNNVADHIAPYVQGEWLGENTHQVLRLLDQVAILRSARWAT
1322	808231	WP_007310783.1	180	Crocosphaera watsonii WH 0401	chemotaxis protein		MVSNLDLDQDNGQDISPEMEALQTPEGELYLRFHLPSQEEFALPAIAIREVMQQSPDRITPIPNASPLLLGTLNLRGQVIWVADLGQFLGNTVPLRTDRPEIPVIAVEEQDTLLGLAIDQLGDMEWLDIEELQAPNNVADHIAPYVQGEWLGENTHQVLRLLDQVAILRSARWAT
1322	826779	WP_007310783.1	185	Crocosphaera watsonii WH 0402	chemotaxis protein		MVSNLDLDQDNGQDISPEMEALQTPEGELYLRFHLPSQEEFALPAIAIREVMQQSPDRITPIPNASPLLLGTLNLRGQVIWVADLGQFLGNTVPLRTDRPEIPVIAVEEQDTLLGLAIDQLGDMEWLDIEELQAPNNVADHIAPYVQGEWLGENTHQVLRLLDQVAILRSARWAT
1322	357944	WP_007354951.1	75	Kamptonema formosum PCC 6407	chemotaxis protein		MVGNPDFILPGFNSDQAPEFQELESPEGELHLRFYVPSGNEFALPAMGIREVLSPAPDRMTPIPNVSPLLLGTLNMRGRVIWVADLGQFLGDQTPLNTDRPEIPIIAVEDQDTILGLAVDRIVGMHWLDVDQLHAQSSAPDGMVPFLRGEWLLGDETSQVLRLLDQVKILRSARWAA
1322	413048	WP_007354951.1	88	[Oscillatoria] sp. PCC 6506	chemotaxis protein		MVGNPDFILPGFNSDQAPEFQELESPEGELHLRFYVPSGNEFALPAMGIREVLSPAPDRMTPIPNVSPLLLGTLNMRGRVIWVADLGQFLGDQTPLNTDRPEIPIIAVEDQDTILGLAVDRIVGMHWLDVDQLHAQSSAPDGMVPFLRGEWLLGDETSQVLRLLDQVKILRSARWAA
1322	332669	WP_008180683.1	70	Moorea producens 3L	chemotaxis protein		MVANSDFVTDSALEQAPELQELESPEGELYLRFYLPSGDEFALPATGIKEVIDPSPEQITPIPNASPLLLGTFNRRGRVIWVSDLGQFLGDKTVLNTDRIEIPVIAIEDQDTMLGLAVQQIVCTDWLDVEKLHMPTNVADSMTPFLRGEWLLDIESNQVLRLLDHVAIIRSARWAA
1322	329101	WP_008202348.1	69	Microcystis sp. T1-4	chemotaxis protein		MLNNADFFTGNAENIAPDNQELETPVGELYLRFYLPSQDEFALSAVGIGEVIQQPLDRITPIPNASPLLLGTINLRGQVIWVADLGQFLGDSSPLNTDRAEIPIIAIEEEETILGLGVERLGDMEWLDPEQLGSAASIPAPIAPYVQGEWILEQESKKTLRLLDYLAIIRSARWAA
1322	845628	WP_008275930.1	191	Cyanothece sp. CCY0110	chemotaxis protein		MVGNLDLGQDNRQDISPELQALQTPEGELYLRFHLPSKEEFALPAIAIREVMQQSPDRITPIPNASPLLLGTLNLRGQVIWVADLGQFLGNTVPLRTDRPEIPVIAVEEQETILGLAIDQLGDMEWLDIEQLHAPSNVADHIAPYVQGEWLVEENSHQVLRLLDQVAILRSARWAT
1322	600948	WP_008310153.1	131	Leptolyngbya sp. PCC 6406	chemotaxis signal transduction protein		MVGNPDFLTGKGQDQGPELQELETPEGELYLRFFVTDAEEFALPATGIRRIIEQPPDRITPVPNVSPLLLGTLNEQGRVIWVADLGQFLGYPSQLNTDRPEIPVIAVEEQGTMLGLAVNQIVGTDWMDVEELQLSRSTPDTAAPFLKGEWLMEKDSDRVLRLLDHVAVLRSARWAA
1322	85139	WP_009341880.1	17	Raphidiopsis brookii D9	chemotaxis protein CheW		MVSKPDFVIDPRQNRHAKLPENTDTKGLNQSPSLKDELYLRFYLSSPEEFALPLIGIKEVIEITPHQIIPIPSTSPLVLGVVNWRGQLIWVVDLGKFMGEMIPLNIERRSQVSVITTEYEDAIIGLAVDQICATFWLDMESVVAPTDVPDDIVPFVQGEWLDSENNKSVKLINQKVILQSDKWASMVKFNQEGK
1322	146845	WP_009454480.1	31	Fischerella thermalis PCC 7521	chemotaxis protein		MVNKPDFLGGSGQDHFRPELQVESPEGELHLRFFIPSRQEFALPATGIREVIELSPDRITPIPNASPLLLGTLNLRGRVIWVADLGQFLGEATALNTDRAEISVIAIEEQDTIVGLAVEEIGGMHWLDTQHLIAPTNVPDTMAPFLRGEWLIDAQNKQYLRLLDQTAILRSARWAG
1322	842151	WP_009454480.1	190	Fischerella sp. JSC-11	chemotaxis protein		MVNKPDFLGGSGQDHFRPELQVESPEGELHLRFFIPSRQEFALPATGIREVIELSPDRITPIPNASPLLLGTLNLRGRVIWVADLGQFLGEATALNTDRAEISVIAIEEQDTIVGLAVEEIGGMHWLDTQHLIAPTNVPDTMAPFLRGEWLIDAQNKQYLRLLDQTAILRSARWAG
1322	295379	WP_009546532.1	61	Cyanothece sp. ATCC 51142	chemotaxis protein		MVGNLDLGQDNKQDMSPELQALQTPEGELYLRFHLPSKEEFALPAVAIREVMQQSPERITPIPNASPLLLGTLNLRGQVIWVADLGQFLGNTVPLRTDRPEIPVIAVEEQETILGLAIDQLGDMEWLDIEQLQAPTNVADHIAPYVQGEWVAEEQSHQVLRLLDQVAILRSARWAT
1322	912618	WP_009546532.1	209	Cyanothece sp. ATCC 51472	chemotaxis protein		MVGNLDLGQDNKQDMSPELQALQTPEGELYLRFHLPSKEEFALPAVAIREVMQQSPERITPIPNASPLLLGTLNLRGQVIWVADLGQFLGNTVPLRTDRPEIPVIAVEEQETILGLAIDQLGDMEWLDIEQLQAPTNVADHIAPYVQGEWVAEEQSHQVLRLLDQVAILRSARWAT
1322	184879	WP_009625281.1	40	Pseudanabaena biceps PCC 7429	hypothetical protein		MVGNQEFFPGIGQDQATDFDQGIEAPEGELHLRFFVASGIEFALPAIGVSQVLEYAPDRINPMPNVSPLLLGTVNIRGRVVWVGDLGQFLGETPPVNTDRAEISIIAIEDQGMMLGLAVEQIGVMAWLDSSKLNVSRNSSDSMAPFIKGEWIMEDSEPLKLLDQVNILRSARWAS
1322	591753	WP_009634515.1	129	Synechocystis sp. PCC 7509	chemotaxis signal transduction protein		MEPNSLTSSSPKQHLTEFQDLESKEGELYLRFYVASNQEFALPATAVREVISAPLDRITPIPNAPYALLGTLNLRGRVIWVADLGYFLGEPNALNTERAEISVIAVEEQEIMVGLAVDRIVGMEWLDVEEVQQINNPDSTANVFVRGEWMLDELTNKSLQLLEQKAIIQSRLWQA
1322	93755	WP_009767903.1	19	Oscillatoriales cyanobacterium JSC-12	chemotaxis signal transduction protein		MVGNPDFLTGRGQDQAPEFQELESPEGELHLRFYVTSGNEFALPATGIKEVLSPPPDRITPIPNVSPLLLGTLNVRGRVVWVADLGQFLGDPTPLNTDKPEVSVIAVEDQDVMLGLAVDRIVGMEWLDLDEVQMPTNVPDSVAPFLRGEWILDEQSNKYLHLLDQVAILRSARWAA
1322	282968	WP_009787871.1	59	Lyngbya sp. PCC 8106	chemotaxis protein		MVGNPDFLTGQSPDSPEFQELETPEGEPHLRFYLPSGMELALSAIGIKEVLSQSPDRMTPIPNISPLLLGTLNIRGRVVWVADLGQFLGDQIPLNTDRTEIPVIAVEDHDTILGLAVEKIGDIVWLDIEQMKMPNQVPDTMAPFIKGECQMGENKDPLRILDQITVVRSARWGAA
1322	44971	WP_010472886.1	9	Acaryochloris marina MBIC11017	chemotaxis protein		MVSHQDIVADTDTNQLSNLQELQNPEGDLFLRFFIESGQEFALPAQGIREVLALAPDQITPIPNVSPVLMGVLNLRGQVVWVTDIGQFLGHPKPLDTDCQEISIIAIESQEITVGLAVDKVMDMDWLDADRLSPSLSAPDNMAPFLKGEWVLGDSEQYLRLLDPEAILRSARWAT
1322	292691	WP_010472886.1	60	Acaryochloris sp. CCMEE 5410	chemotaxis protein		MVSHQDIVADTDTNQLSNLQELQNPEGDLFLRFFIESGQEFALPAQGIREVLALAPDQITPIPNVSPVLMGVLNLRGQVVWVTDIGQFLGHPKPLDTDCQEISIIAIESQEITVGLAVDKVMDMDWLDADRLSPSLSAPDNMAPFLKGEWVLGDSEQYLRLLDPEAILRSARWAT
1322	218810	WP_010995102.1	46	Nostoc sp. PCC 7120	chemotaxis protein		MVSKPDFLNGGGQDHFRPELQVESPEGELHLRFYIPSHQEFALPATGIREVMELSPDRITPIPNASPLLLGTLNLRGRVIWVADLGQFLGEATPLNTDRAEIPVIAVQEQDTTVGLAVDEIGGMDWLDVQNLMPPTSIPDTMAPFLRGEWLLEPKNNQSLRLLDQMAILRSARWAG
1322	10846	WP_011242842.1	2	Synechococcus elongatus PCC 7942	chemotaxis protein CheW		MADPISTEPQSQGDPYLAFQVSKGEIFAFAATSVREVILQPADSITPMPNVAKQVLGMFNLRGRVIWVGDLAQLLGLPSQFRSDRPEVPLLAIEHGNVLMAVMIDQLGGMVWLNRQELQPISGPAKLQTFCRGERPATETGRAIRVLDPTVILNPQHWSL
1322	678739	WP_011242842.1	146	Synechococcus elongatus PCC 6301	chemotaxis protein CheW		MADPISTEPQSQGDPYLAFQVSKGEIFAFAATSVREVILQPADSITPMPNVAKQVLGMFNLRGRVIWVGDLAQLLGLPSQFRSDRPEVPLLAIEHGNVLMAVMIDQLGGMVWLNRQELQPISGPAKLQTFCRGERPATETGRAIRVLDPTVILNPQHWSL
1322	1075889	WP_011242842.1	281	Synechococcus sp. UTEX 2973	chemotaxis protein CheW		MADPISTEPQSQGDPYLAFQVSKGEIFAFAATSVREVILQPADSITPMPNVAKQVLGMFNLRGRVIWVGDLAQLLGLPSQFRSDRPEVPLLAIEHGNVLMAVMIDQLGGMVWLNRQELQPISGPAKLQTFCRGERPATETGRAIRVLDPTVILNPQHWSL
1322	65720	WP_011317384.1	13	Anabaena variabilis ATCC 29413	chemotaxis protein		MVSKPDFLNGGGQDHFRPELQVESPEGELHLRFYIPSHQEFALPATGIREVMELSPDRITPIPNASPLLLGTLNLRGRVIWVADLGQFLGEATPLNTDRAEIPVIAVQEQDTTVGLAVDAIGGMDWLDVQNLMPPTSIPDTMAPFLRGEWLLEPKNNQSLRLLDQMAILRSARWAG
1322	708640	WP_011433530.1	154	Synechococcus sp. JA-2-3B'a(2-13)	chemotaxis protein		MLGDLDLLMGDETQELREMEAPEGELFLKFKIATGEEFALPAVSVVEVMSIGPEKITPMPNVAPVLLGTLNLRGEIIWVADLGQFLGISPPLNIDRAEIPVVAVMDQQDLLMGLAVDLIVGMEWLKTELVRPALTAPESMAPFLRGEWVVPGTGSRLPLLDQSAILRSNRWG
1322	29849	WP_011612706.1	6	Trichodesmium erythraeum IMS101	chemotaxis protein		MIGNEDFLPSQGIGIQELENPEGEQHLRFYLPSGNEFALLATDIREVIYQSPEGITAIPNVSPLLLGTINVRGRVIWVADLAQFLGEQIPINPDQTEIKIIAVEDQDTILGLAVDKIVGMEWLDEKKLKMSTDVADGMAPFLRGEWVFGEKGEHILRLLDQEAIIRSARWAA
1322	672942	WP_011612706.1	144	Trichodesmium erythraeum 21-75	chemotaxis protein		MIGNEDFLPSQGIGIQELENPEGEQHLRFYLPSGNEFALLATDIREVIYQSPEGITAIPNVSPLLLGTINVRGRVIWVADLAQFLGEQIPINPDQTEIKIIAVEDQDTILGLAVDKIVGMEWLDEKKLKMSTDVADGMAPFLRGEWVFGEKGEHILRLLDQEAIIRSARWAA
1322	829205	WP_012306992.1	186	Synechococcus sp. PCC 7002	chemotaxis protein		MSTPDDSSLPQNLTSLETQLQGLESPEGELHLKFQLPSGTGFVLPAFGIREVMQQSPDRITPIPNVSPLLLGTINLRGQVIWVADLGQFLGDSAPLRTDRAEIPVIAIEDQDMLLGLAVEEMQGMQWLAAETLQIQLSDLSDVMAPFVRGIWTDGDDASKSWHLLDHVAILKSARWAT
1322	23249	WP_012412196.1	4	Nostoc punctiforme PCC 73102	chemotaxis protein		MVSKPDFLSGSGQDHFRPELQVESPEGELHLRFYIPSHQEFALQATGIREVIELSPDRITPIPNASPLLLGTLNLRGRVIWVADLGQFLGEASALNTDRAEISVIAIEEQDTIVGLAVEEIGGMDWLDVQNLMPPTSVPDTMVPFLRGEWLLSAKNNQCLRLLDQMAIVRSARWAG
1322	552139	WP_012594081.1	121	Cyanothece sp. PCC 8801	chemotaxis protein		MVRNPELETLNTQEIAPEIQSLQSPEGELHLRFYLPSQDEFAIPAAAIREVMQQTPDRITPIPNASPLLLGTINLRGQVIWVADLGQFLGDRVLLKTDRTEIPVIAIEEQELILGLAIEGLGDMEWLNVEELQMSSNVSDHIAPYVQGEWVLNKDSQQVLRLLDHIAILRSARWAT
1322	902230	WP_012594081.1	206	Cyanothece sp. PCC 8802	chemotaxis protein		MVRNPELETLNTQEIAPEIQSLQSPEGELHLRFYLPSQDEFAIPAAAIREVMQQTPDRITPIPNASPLLLGTINLRGQVIWVADLGQFLGDRVLLKTDRTEIPVIAIEEQELILGLAIEGLGDMEWLNVEELQMSSNVSDHIAPYVQGEWVLNKDSQQVLRLLDHIAILRSARWAT
1322	769363	WP_012629121.1	170	Cyanothece sp. PCC 7425	chemotaxis protein		MLSSPDFLAEPQEQRGEFQELQNPQGDLHLRFYIPSGLELALPAIGIREVVSPSPDRITPVPNASPLLLGVFNLRGQVIWVADLGQFLGETPLNTDRGEIPVIAIEDEEITLGLAVGQIIGMDWLDGEQMRLVSDSPDNMAPFLRGEWVVDGQTNRCLRLLDPIAILRSARWAA
1322	79566	WP_013193092.1	15	'Nostoc azollae' 0708	chemotaxis protein		MVSKPDFLSGSGQDQFRPELQLESPEGELHLRFYIPSHQEFALQATGIREVIELSPDRITPIPNASPLLLGTLNLRGRLIWVADLGQFLGDATPLNTDKSEIPVIAIEDQDIIVGLGVEQICGMGWLDAQSLMPPNNIPDTMAPFLRGEWLDTNNNKYLRLIDQTAILRSARWAG
1322	855615	WP_013323442.1	194	Cyanothece sp. PCC 7822	chemotaxis protein		MVNNPDFFTGKGQDLAPDIQELQTPEGELHLRFYLPSQSEFALPATGIREVMQQAPDRITAIPNASPLLLGTINLRGQIIWVADLGQFLGEEAILNTDRSEIPVIAVEAQETILGLAVDRLGEMEWLDLEHLQLSNNVSDQIAPYVQGEWIINEESRQILRLLDHVEILRSARWVA
1322	249837	WP_015081427.1	52	Anabaena sp. 90	hypothetical protein		MVNKPDFLNGSEQDQFRPELQLESPQGELHLRFYLPSRQEFALQAMGIREVIELSPDRITPIPNTSPLLLGTLNLRGRLIWVADLGQFLGETTPLNTDCSEIPVIAIEDQDTIVGLGVEEICGMDWLDVQYLKPQNNVPDAMAPFLRGEWLFDTEKEKKYLRLLDQIAILRSARWAE
1322	717091	WP_015112465.1	156	Nostoc sp. PCC 7107	hypothetical protein		MVSKPDFLSGSGQDHFRPELQVESPEGELHLRFYIPSHQEFALPATGIREVLELSPDRITPIPNASPLLLGTLNLRGRVIWVADLGQFLGEGTALNTDRAEIPVIAIEEQETIVGLAVEEVGGMDWLDVQHLMPPTNLPDTMAPFLRGEWLLGAKNNQCLRLLDQTAIVRSARWAG
1322	321605	WP_015116942.1	68	Rivularia sp. PCC 7116	chemotaxis signal transduction protein		MDSKPDFLGGGGQDEFRPELQVESKDGELHLRFFIPSHQEFALPATGIKEVIELSPDRITPIPNASPLLLGTLNLRGRVIWVADLGQFLGETTPLNTDRAEISVIAIEEQDTIVGLAVEEIGGMDWLDVQHLSAPTNVPDTMAPFLRGEWLKDAEVERCLRLLDQMAILRSARWAG
1322	1040291	WP_015122828.1	266	Synechococcus sp. PCC 6312	chemotaxis signal transduction protein		MLSSSDFLADDSQVLDGSFQGLQTPEGDLHLRFSLSSGTELALPAVGVREVIATPPDRITPVPNTSATLLGVLNLRGQVIWVADAGQFLGEEAPINADRPEISIIAIEDEELVVGLAVDQVKGMEWLNPEAIVPPGNISDSMIPFIRGEWIMDEASSQSLKLLDPVAVIRSARWGG
1322	586819	WP_015128433.1	128	Calothrix sp. PCC 7507	hypothetical protein		MVSKPNFLSGSGQDHFRPELQVESPEGELHLRFYIPSHQEFALPATGIREVMELSPDRITPIPNASPLLLGTLNLRGRVIWVADLGQFLGEATALNTDRAEIPVIAIEEQDTIVGLAVEEIGGMEWLDVQHLVLPTHVPDTMVPFLRGEWLLDTKKNQCLRLLDQMAILRSARWAG
1322	833480	WP_015134636.1	187	Leptolyngbya sp. PCC 7376	hypothetical protein		MVGNTEFGQNPSPFGSEVQKLESPEGELHLRFTLPSGMAFALPAEGIREVMQQSPDQITPIPNVSPLLLGTINLRGQIIWVADLGQFLGDQIPLRTDRQELPVIAIEDQDTLLGLAVGDMKGMRWLPPEDLQIQLSDVPDSMAPFVRGGWLPGEDEDLIWHLLDHVAVLRSARWAT
1322	598536	WP_015139859.1	130	Nostoc sp. PCC 7524	chemotaxis signal transduction protein		MVSKPDFLSGSGQDHFRPELQVESPEGELHLRFYIPSHQEFALPATGIREVMELSPDRITPIPNASPLLLGTLNLRGRVIWVADLGQFLGEATPLNTDRAEIPVIAVQEQDTIVGLAVEAVGGMDWLDVQNLMPPTNIPDTMTPFLRGEWLLETKNHQCLRLLDQIAILRSARWAG
1322	269081	WP_015142392.1	56	Pleurocapsa sp. PCC 7327	chemotaxis signal transduction protein		MIGNPEFFTGNERNLAPELQELKTPEGELYLRFYLPSSDEFALPATGIMEVMQQPTERITPIPNSSPLLLGTINLRGQVIWVADLGQFLGDPAVLNTDRAEIPVIAIEDQEMILGLAIERLGEMDWLDAEQLQMPTNVPDRIVPFVKGEWVLKDDSSPTQILRVLNHVAILRSARWAA
1322	166469	WP_015150213.1	36	Oscillatoria acuminata PCC 6304	chemotaxis signal transduction protein		MVGNPDFLTGIGLEQAPEFQELESPEGELHLRFFVPSGNEFALSATGIREVISQAPDRITLIPNVSSLLLGTLNVRGRVIWVADLGQFLGEPATLNTDRPEIPVIAVEDQDTILGLAVDQIVGMAWLDVEQVRLPTNVPDSMAPFLRGEWIIPPKEESKEEEEKILRLLDQVAIVRSARWAA
1322	99978	WP_015152229.1	21	Chroococcidiopsis thermalis PCC 7203	hypothetical protein		MVDLDLSMGADQVQVASEFQQLEIREGELHLRFFVTPTQELALPAIIVREVISAPLDRITPIPNISSLLLGTINLRGRVIWVADLSQILGESTALNTERPEIPVIAVEEQEILLGLAVDRIVGMEWLSAEKVQQPTQVANSMAPFVRGEWILDEDTHQRLRLLDHKAIISSELWAA
1322	341759	WP_015161621.1	71	Chamaesiphon minutus PCC 6605	chemotaxis signal transduction protein		MVLNLDFLTSDDNSAANEVSSGSRDGELCLRFDVPSGNEFALPASGVREVMSVYFDRITPIPNASPYFLGTYNWRGQVIWVADLGQFLGDRVLVNTDQNEVSVLIVEEQELVMGFAVHTVANTEWLDIERVLPPDRQIPAAMKGYVKGIYSTGADRPELRLLDQVAILRSSQWTI
1322	240015	WP_015164432.1	50	Pseudanabaena sp. PCC 7367	hypothetical protein		MVGNPDFLLGNSPGQDPEFQEEIGAPEGELHLRFFTASGLEFALPATGIKEVIEYPPDRINPMPNVSPLILGTINIRGRVVWVGDLGQFLGESAPVNTDRSEVSIIAIEDQGLLLGLAIEKIGVMAWLDPDKLKVSRNSPDSMAPFLKGEWLIEPDEMSLRLLDHVNISRSARWAS
1322	1049039	WP_015168526.1	269	Synechococcus sp. PCC 7502	chemotaxis signal transduction protein		MVENSELEIDQDQKPPFQEVEAPEEVEVKVPEGELHLRFFVGSGIEFALPAVGIKEVLEYSPDRINPMPNVSSMLLGTINLRGRVVWVGDLGQLLGESTPLSIDRNDVSIIAVEDQGLILGLAIEKIGVIAWLDPDELKATKTLPDSMAPFIKGEWIIDNGNHSLKLLDQVSILRSARWAS
1322	245284	WP_015172703.1	51	Geitlerinema sp. PCC 7407	hypothetical protein		MVGNPDFLTGRGQDQAPEFQELESPEGELHLRFFVPSGNEFALPAIGIREVISPTPDRITPIPNVSPLLLGTLNVRGRVIWVADLGQFLGDSAPLNTDRPDISVIAIEDQDLMMGLAVDRIHEMDWLDIEDIQMPTSVPDSMAPFLRGEWVINPDADTVLRLLDQIAILRSARWAT
1322	267092	WP_015185082.1	55	Microcoleus sp. PCC 7113	chemotaxis signal transduction protein		MVGNPDFLTGSGQDQAPEFQELESPEGELHLRFFVPSGNEFALPATGIKEVISQSPDRITAIPNASPLLLGTINIRGRVIWVSDLGQFLGDAMVLNTDRPEIPVIAVEDQDTMLGLAIDRIGEMDWLDLEQLQMPTNVPDSMAPFLRGEWVSDKESNQYLRLLDQVAILRSARWAA
1322	273829	WP_015187575.1	57	Gloeocapsa sp. PCC 7428	hypothetical protein		MSGNLELLTTSPSQEQVANQLQELERPEGELHLRFYLASGQELAFSAMAIREVISAPPDRITPIPNTSPLLLGTLNLRGRVIWVADLGQFLGETSAVNTDRAEIPIIAVEDQETIIGLAVEQIVGMEWLDVEAIQQPTTTDNITPYLRGEWLLSDRTHQCLRLLDQKAIIRSNRWAAV
1322	192335	WP_015194714.1	41	Stanieria cyanosphaera PCC 7437	hypothetical protein		MVSNSELLIGNEQELSLEIKPLDNPEGELHLRFYLASGEELALPATGIAEVMHPSPDHITPIPNASPLLLGTINLRGKIIWVADLGQFLADSGILNTDRPTLPVIAIEHQEQIIGLAIDRIGGMDWLDTEKLEVATNLSDSMAPFIHKQWKLDNDSTRILRLLDQVDVLRSARWAA
1322	727186	WP_015199019.1	158	Calothrix sp. PCC 6303	hypothetical protein		MVSKPDFFAGTGEDQFRPELQVESPEGELHLRFFIPSHQEFALLATGIREVIELSPDRITPIPNASPLLLGTLNLRGRVIWVADLGQFLGDTTVLNTDRAEISVIAIEEQDTIVGLAVEEIGGMDWLDVQNLVAPMNIPDTMAPFLRGEWKLNTGQHQCLRLLDQTAILRSARWAG
1322	180967	WP_015202218.1	39	Crinalium epipsammum PCC 9333	hypothetical protein		MVGNLDFLPGSGQDNSPEMQELQSPEGELHLRFYVPSENEFALPAIGIREIISTPPDRITAIPNASPLLLGTLNWRGQVIWVADLGQFLGDTATLNTDRAEIPVIVVEDQDTMIGLAVDRIFGTDWLDIEQIQMTTNVPDSMAPFLRGEWVKGEEHKKYLRLLDQLAILRSARWAA
1322	178848	WP_015210813.1	38	Cylindrospermum stagnale PCC 7417	chemotaxis signal transduction protein		MLSKPDFFSASGQDHFRPELQVETPEGELHLRFYIPSHQEFALQATGIREVIELSPDRITPIPNASPLLLGTLNLRGRVIWVADLGQFLGEATALNTDRAEIAVIAIEEQDTIVGLAVEDIGGMDWLDVQYLMPPSNVPDAMAPFLRGEWLFDAKNKQCLRLLDQMAILRSARWAG
1322	108645	WP_015212646.1	23	Anabaena cylindrica PCC 7122	hypothetical protein		MVSKPDFLSGSGQDQFRPELQLESPEGELHLRFYLPSYQEFALQATGIREVIELSPDRITPIPNASPLLLGTLNLRGRLIWVADLGQFLGEGTALNTDRSEIPVIAIEDQDIIVGLGVEQICGMGWLDVQYLMPSNNVPDTMAPFLRGEWLDTKNNKYLRLIDQTAILRSARWAG
1322	312250	WP_015224342.1	65	Halothece sp. PCC 7418	hypothetical protein		MVNPAEFNEQTPFGAEEDDLGSEIQSYEPPEGELHLRLYLPSERELAIPATGIREVVSQSPNLITPIPNASVLLLGTMNLRGQVIWVADLGKFLGDPGVLTTERSEIPVITIEDQDMMMGLAVEKIAGMEWLEPEELEVASNLSDEMAPFIQGEWEWDRSSLFLLDPSAILRSARWAA
1322	162461	WP_015230945.1	35	Dactylococcopsis salina PCC 8305	chemotaxis signal transduction protein		MVNSTAFGEENNQSALNEAEDLSAEIQSYEPPEGELHLRLYLPSKRELAIPATGIREVVSQSPSLITPIPNASVLLLGTMNLRGQVVWVADLGQFLGEPGTLTTERSEIPVITIEGEEMIMGLAVEQIAGMEWLEPEALEMASNLSDEIAPFILGEWEEEGSALLLLDPSAILRSARWAA
1322	747923	WP_015955000.1	162	Cyanothece sp. PCC 7424	chemotaxis protein		MVNSPEFFTGKGQDLASDIQDLQTPEGELHLRFYLPSQSEFALPAAGIREVMQQTPDRITPIPNASPLLLGTINLRGQIIWVADLGQFLGEETILNTDRSEIPVIAVEDQEMILGLAVEQLGEMEWLDLENLQPSHNISDQIAPYVEGEWITDQELNQVLRLLNHVAILRSARWVA
1322	149699	WP_016859607.1	32	Fischerella muscicola SAG 1427-1 = PCC 73103	chemotaxis protein		MVNKPDFLGGNGQDHFRPELQVESPEGELHLRFIIPSHQEFALPATGIREVIELSPDRITPIPNASPLLLGTLNLRGRVIWVADLGQFLGEATVLNTDRAEIPVIAIEEQDTIVGLAVEEIGGMDWLDARHLLTPTNVPDTMTPFLRGEWLFDTQNKQCLRLLDQTAILRSARWAG
1322	622665	WP_016865709.1	135	Fischerella muscicola PCC 7414	chemotaxis protein		MVNKPDFLGGSGQDHFRPELQVESPEGELHLRFFIPSRQEFALPATGIREVIELSPDRITPIPNASPLLLGTLNLRGRVIWVADLGQFLGEATALNTDRAEISVIAIEEQDTIVGLAVEEIGGMHWLDAQHLMAPTNVADTMAPFLRGEWLLDAQNKQYLRLLDQTAILRSARWAG
1322	572507	WP_016951070.1	125	Anabaena sp. PCC 7108	chemotaxis protein		MVSKPDFLSGSGQDQFRPELQLESPEGELHLRFYISADQEFALQATGIREVIELSPDRITPIPNVSPLLLGTLNLRGRLIWVADLGQFLGEGTALNTDRSEIQVIAIEDQDIIVGLGVEEICGMDWLDVQYLMPSNNVPDTMAPFLRGEWLDTTKNKYLRLIDQTAILRSARWAG
1322	198810	WP_017290868.1	42	Leptolyngbya boryana PCC 6306	chemotaxis protein		MVGSPDFLTGRGQDQAPEFQELESPEGELHLRFYTPSGAEFALPATGIREVLSPSPDRITPVPNVSPLLLGTLNVRGRVVWVADLGQFLGDAASLNTDRPEISVIAIEDQDIMLGLAVDRILGMEWLDIENVQATTAAPDSVAPFLRGEWVLGQDGSQCLRLLDQVAILRSARWAA
1322	116650	WP_017299241.1	24	Nodosilinea nodulosa PCC 7104	hypothetical protein		MVGNPDFLTQTGQDQDPELQELETPDGELFLRFFVTPEDEFALPATGIRRIIEQPPDRITPIPNVSNLLLGTLNEQGRVVWVADLGQFLGYASVLNTDRPEISVIAIEDQGTMLGLAVNRIVGTRWLNPDKTRVSDTSPDTMAPFLRGEWVIDAEERKTLRLLDHVAVIRSARWAT
1322	364794	WP_017305820.1	76	Spirulina subsalsa PCC 9445	hypothetical protein		MIGNPHFLQGQGDDISPDIEKLETPEGELHLRFFLPSGIELALPATGIKEVMNQPPDRITPIPNASPLLLGTLNLRGQVIWVADLGQFLGDPVALNTQRAEIPVIAVEDQEIILGLAIDQIGEMGWLPSDQIQAPNNVPDTMTSFILGEWVTKGDPEQCVRLLDQVKILRSARWAT
1322	485657	WP_017312154.1	99	Mastigocladus laminosus UU774	chemotaxis protein		MVNKPDFLGGNGQDHFRPELRVESPEGELHLRFTIPSHHEFALPATGIREVIELSPDRITPIPNASVLLLGTLNLRGRVIWVADLGQFLGEATVLNTDRAEIPVIAIEEQDTIVGLAVEEIGGMDWLDAQHLLTPTNVPDTMAPFLRGEWLLDAQNKQCLRLLDQTAILRSARWAG
1322	743453	WP_017312154.1	161	Fischerella sp. PCC 9339	chemotaxis protein		MVNKPDFLGGNGQDHFRPELRVESPEGELHLRFTIPSHHEFALPATGIREVIELSPDRITPIPNASVLLLGTLNLRGRVIWVADLGQFLGEATVLNTDRAEIPVIAIEEQDTIVGLAVEEIGGMDWLDAQHLLTPTNVPDTMAPFLRGEWLLDAQNKQCLRLLDQTAILRSARWAG
1322	173131	WP_017318786.1	37	Mastigocladopsis repens PCC 10914	chemotaxis protein		MISKPDFLEGSGQDQLRPELQVERLEGELYLRFYIPSYQEFSLLATGIREVIELSPDKITPIPNASPLLLGTLNLRGRVIWVADLGQFLGDTTALNTDRAEIPVIAIEEQDTIVGLAVEKIVGMDWFDLQHLIISTSVPDTMAPFLRGEWILDAKENQCLRLLDQTAILGSARWAG
1322	392542	WP_017319934.1	84	cyanobacterium PCC 7702	chemotaxis protein		MVSKPDFLGGSGQDHFRPELQVESPEGELYLRFFIPSHQEFALLATGIREVIELSPDKITPIPNASPILLGTLNLRGRVIWVADLGQFLGETTALDTDRAEIPVIAIEEQDTIVGLAVEEIGGMHWLDMQHLMAPTNVPDTMAPFLRGEWILDAQKKHCLRLLDQTAILRSARWAG
1322	1056631	WP_017326789.1	272	Synechococcus sp. PCC 7336	hypothetical protein		MVGDLDILSGSGASNFDTDELQELEIPAGELHLKCKLASGLELAFVAEGIAEVMSVAPEQIAPMPNISPLLLGALNFRGKVIWLADLGQFLGEAKPLNTDRADLSVLALTDRQDIILGVAVDSVAGMEWLEGASLRPSEDCPDEMAPFVRGEWLLPEGDGVLRLLDETAIIRSSRWAT
1322	253831	WP_017654175.1	53	Microchaete sp. PCC 7126	chemotaxis protein		MVNKPNFLSGSGQDHFRPELQVESPEGELHLRFYIPSHQEFALPATGIREVMELSPDRITPIPNASPLLLGTLNLRGRVIWVADLGQFLGQATALNTDRAEIPVIAIEEQDTIVGLAVEEIGGMDWLDVQYLVLPTHVPDTMAPFLRGEWLLDAQNHQCLRLLDQMAILRSARWAG
1322	579713	WP_017663556.1	126	Geitlerinema sp. PCC 7105	hypothetical protein		MVGNPDFLMGEADSIQAPEFQELETPEGELHLRFRVPSGNEFALPATGIREVLDPPPDRITPMPNVSPLLLGTFNVRGRVIWVADLGQFLGDNVPLNSDRAEIFVIAVEDQDTILGLAVERIVKMQWLDLEKLQMSANMPDGMAPFLKGEWTFEENERPVTLRLLDQVSILRSARWAA
1322	135954	WP_017713070.1	29	Prochlorothrix hollandica PCC 9006	hypothetical protein		MVGNPDFLAGHDQDNSPEMQELETPDGELYLRFFIPSGDELALPAVGIRQAIFEPPDRITPIPNVSSLLLGTLNVRGRVIWVADLGQFLGDTTPLSGDRTELHVIAVEDQDTMLGLAVDRVGDTQWLNIDDIQVPTDISDTMAPFVRGEWIMKDSASNRRLRLLDQVSILRSARWAA
1322	636010	WP_017713070.1	137	Prochlorothrix hollandica PCC 9006	hypothetical protein		MVGNPDFLAGHDQDNSPEMQELETPDGELYLRFFIPSGDELALPAVGIRQAIFEPPDRITPIPNVSSLLLGTLNVRGRVIWVADLGQFLGDTTPLSGDRTELHVIAVEDQDTMLGLAVDRVGDTQWLNIDDIQVPTDISDTMAPFVRGEWIMKDSASNRRLRLLDQVSILRSARWAA
1322	236005	WP_017718665.1	49	Oscillatoria sp. PCC 10802	chemotaxis protein		MVGNPDFLTGIGPDRAPDEFQELESPEGELHLRFYVTSGNEFALPAKGIREVISPSPDRITPIPNVSSLLLGTLNLRGRVIWVADLGQFLGDPTPLNTDRPELPVIAVEDSDTILGLAVDRIVGMEWLDVAQLQRRTSAPDSMEPFLEGEWVWNAEADRVLRLLDQVKILRSARWAA
1322	397513	WP_018397446.1	85	filamentous cyanobacterium ESFC-1	hypothetical protein		MVGNSDFPAENTPEIASDIERLETPEGELHLRFFLPSGSEFALSASGIKEVLNQPPDRITPIPNASPLLLGTINLRGQVIWIADLGQFLGDRVALNPQRQEIPIIAIEDQEIMFGLAIDRIGEMEWLDIAQIQMPTNVPNHIAPFIRGEWVLDSEENQSLRLLDQVAILRSARWGAA
1322	784066	WP_019495819.1	173	Calothrix sp. PCC 7103	chemotaxis protein		MTLKPDFLVGDSDYQLGRELEVSSPEGELHLRFFIPSHQEFALLATGIREVIELSPDRITPIPNASPLLLGTLNLRGRVIWVADLGQFLGDATPLNTDRAEIPVIAIEEQETIVGLAVDSIGGMDWLLVQHLLAPTNIPDIAAPFLRGEWYSNTEGNSSLRLLDQTAILRSARWAG
1322	580294	WP_019498459.1	127	Pseudanabaena sp. PCC 6802	hypothetical protein		MVANEDLLPGIDRDRVTEFQGELEAPEGELYLRFFVGSGMEFALPATGIKEVLEYTPDRINPIPNVSPLLLGTVNIRGRVVWVGDLGQFLGNSTAVNTDRSEISIIAIEDQGLMLGLAIESIGVMTWLDPDRLRVPRSNLDSMAPFVKGEWQLESENVPLKLLDQTSILRSARWAS
1322	565387	WP_019509312.1	123	Pleurocapsa sp. PCC 7319	hypothetical protein		MVSNPELYTESGLDLSLDIQPLENPEGELHLRFYLASGEACAFPATGIAEVMQQTPDQIAPIPNASPLLLGTINLRGKVIWVADLGQFLGDSGVLKTDRPTIPVIAIEDQEQILGLAINSIGDMDWLDVEQLEIYHPPSDTMAPFVQAQWQVEDSSNQIINLLDPGKILRSARWAT
1322	224214	WP_020861449.1	47	Synechocystis sp. PCC 6803	hypothetical protein		MVSSNSADIFVDGKQELDPAFQELQALEGELHLRFYLPSREEFALPAVSIREVMQQEPDRITPIPNASPLLLGTINLRGQVIWVADLGRFLGNNANLNTDRAEIPVIAVEDQETLLGLAIDSLGNMEWLDTDNLQPANDVPDHIAPYVQGEWQIPANDAPSSPPQILRLLDHVALLRSARWAT
1322	721198	WP_020861449.1	157	Synechocystis sp. PCC 6803	hypothetical protein		MVSSNSADIFVDGKQELDPAFQELQALEGELHLRFYLPSREEFALPAVSIREVMQQEPDRITPIPNASPLLLGTINLRGQVIWVADLGRFLGNNANLNTDRAEIPVIAVEDQETLLGLAIDSLGNMEWLDTDNLQPANDVPDHIAPYVQGEWQIPANDAPSSPPQILRLLDHVALLRSARWAT
1322	786641	WP_020861449.1	174	Synechocystis sp. PCC 6803 substr. GT-I	hypothetical protein		MVSSNSADIFVDGKQELDPAFQELQALEGELHLRFYLPSREEFALPAVSIREVMQQEPDRITPIPNASPLLLGTINLRGQVIWVADLGRFLGNNANLNTDRAEIPVIAVEDQETLLGLAIDSLGNMEWLDTDNLQPANDVPDHIAPYVQGEWQIPANDAPSSPPQILRLLDHVALLRSARWAT
1322	835853	WP_020861449.1	188	Synechocystis sp. PCC 6803 substr. PCC-N	hypothetical protein		MVSSNSADIFVDGKQELDPAFQELQALEGELHLRFYLPSREEFALPAVSIREVMQQEPDRITPIPNASPLLLGTINLRGQVIWVADLGRFLGNNANLNTDRAEIPVIAVEDQETLLGLAIDSLGNMEWLDTDNLQPANDVPDHIAPYVQGEWQIPANDAPSSPPQILRLLDHVALLRSARWAT
1322	859439	WP_020861449.1	195	Synechocystis sp. PCC 6803 substr. PCC-P	hypothetical protein		MVSSNSADIFVDGKQELDPAFQELQALEGELHLRFYLPSREEFALPAVSIREVMQQEPDRITPIPNASPLLLGTINLRGQVIWVADLGRFLGNNANLNTDRAEIPVIAVEDQETLLGLAIDSLGNMEWLDTDNLQPANDVPDHIAPYVQGEWQIPANDAPSSPPQILRLLDHVALLRSARWAT
1322	898372	WP_020861449.1	205	Synechocystis sp. PCC 6803	hypothetical protein		MVSSNSADIFVDGKQELDPAFQELQALEGELHLRFYLPSREEFALPAVSIREVMQQEPDRITPIPNASPLLLGTINLRGQVIWVADLGRFLGNNANLNTDRAEIPVIAVEDQETLLGLAIDSLGNMEWLDTDNLQPANDVPDHIAPYVQGEWQIPANDAPSSPPQILRLLDHVALLRSARWAT
1322	936715	WP_020861449.1	219	Synechocystis sp. PCC 6803	hypothetical protein		MVSSNSADIFVDGKQELDPAFQELQALEGELHLRFYLPSREEFALPAVSIREVMQQEPDRITPIPNASPLLLGTINLRGQVIWVADLGRFLGNNANLNTDRAEIPVIAVEDQETLLGLAIDSLGNMEWLDTDNLQPANDVPDHIAPYVQGEWQIPANDAPSSPPQILRLLDHVALLRSARWAT
1322	691667	WP_021830988.1	150	Crocosphaera watsonii WH 8502	chemotaxis protein		MVSNLDLDQDNGQDISPEMEALQTPEGELYLRFHLPSQEEFALPAIAIREVMQQSPDRITPIPNASPLLLGTLNLRGQVIWVADLGQFLGNTVPLRTDRPEIPVIAVEEQDTLLGLAIDQLGDMEWLNIEELQAPNNVADHIAPYVQGEWLGENTHQVLRLLDQVAILRSARWAT
1322	355393	WP_022607729.1	74	Rubidibacter lacunae KORDI 51-2	chemotaxis signal transduction protein		MTADQPLLGNLVPSNAAVEDFEQRLAPEGELYLRFCIPSGKEFALSATGIREVVSQSPGLITAIPNASYLLLGTMNLRGQVIWVADLGQFLGETTALTTERSEIPVIAIEEQETTIGLAVEDIIGMDWLDTNRLRMSSSVPDSMTSFVSGEWDLDAQSGPCLRLLDAAAILRSARWAA
1322	375652	WP_023069341.1	78	Lyngbya aestuarii BL J	cheW-like domain protein		MVGNPDFLTGQSPDSPEFQELETPEGEPHLRFYLPSGMELALSAIGIKEVLSQSPDRMTPIPNISPLLLGTLNIRGRVVWVADLGQFLGDQIPLNTDRTEIPVIAIEDHDTILGLAVEKIGDIVWLDIEQMKMPNQVPDTMAPFIRGECQMGENKDPLRLLDQIAVVRSARWGAA
1322	212108	WP_023071015.1	45	Leptolyngbya sp. Heron Island J	hypothetical protein		MVGNPDFQTGIGQDQDPELQKIETPDGELHLRFYVGSDDEFALPAIGIRRIIENPPDRITPVPNVSPLLLGTLNEQGRVIWVADLGQFLGYPQPMNTDRAEIPVIAVEHQGTMLGLAVNQIVGTDWLDAERMKISRDYSDTMAPFLKGEWILNADTERSLRLLDHVAILRSARWVA
1322	376199	WP_024123876.1	79	Thermosynechococcus sp. NK55a	pilin-protein PilI		MFSSSDLLATNAPIDSDRIDDLRTPEGDLHILFTIPSGDTLALPAIGVREVVAVSPDRITPVPNTSNLLLGILNLRGQVIWVADTGKFLGNDTPLNTDRSELSIIAIEDDELMVGLAVHQVRGMEWLNNDTIRPATHVSDQMAPFVRGEWVFDAEQQDIVKLLDPLAILRSARWGL
1322	870848	WP_024546234.1	197	Synechococcus sp. NKBG15041c	chemotaxis protein		MTDNSNPEQNLNSLEANLKELTSPEGELHLKFCLPSGMGFVLPAVGIREVMQQSPDRVTAIPNVSPLLLGTINLRGQVIWVADLGQFLGDTAPLRTDRAEIPVIAIEDQDMLLGLAVQEMQGMEWRSPEALQIHLNDLSDTMAPFIRGAWRDEADDETPWYLLDYVAILRSARWGA
1322	995002	WP_024969888.1	242	Microcystis aeruginosa PCC 7005	chemotaxis protein		MLNDTDFFTGDAQNTAPDTQELETPVGELYLRFYLPSQDEFALSSVGIREVMQQPVDRITPIPNASPLLLGTINLRGQVIWVADIGQFLGDSSPLNTDQAEIPVIVIEEQETILGLAVQRLGDMKWLDPDKLGSVVSIPDQIAPYVRGEWILGQESKKTLRLLDHLGILRSSRWAA
1322	140127	WP_026087582.1	30	Chlorogloeopsis fritschii PCC 6912	chemotaxis protein		MMSKPDFLGGSGQDHFRPELQVESPEGELHLRFFIPSHQEFALLATGIREVIELSPDKITPIPNVSPLLLGTLNLRGRVIWVADLGQFLGGTTALNTDRAEIPVIAIEEQDTIVGLAVDEIGGMHWLDVQHLMAPTNVPDTMAPFLRGEWLLDAHKKQCLRLLDQTAILRSARWAG
1322	631027	WP_026087582.1	136	Chlorogloeopsis fritschii PCC 9212	chemotaxis protein		MMSKPDFLGGSGQDHFRPELQVESPEGELHLRFFIPSHQEFALLATGIREVIELSPDKITPIPNVSPLLLGTLNLRGRVIWVADLGQFLGGTTALNTDRAEIPVIAIEEQDTIVGLAVDEIGGMHWLDVQHLMAPTNVPDTMAPFLRGEWLLDAHKKQCLRLLDQTAILRSARWAG
1322	774529	WP_026722280.1	171	Fischerella sp. PCC 9431	chemotaxis protein		MVNKPDFLGGNGQDHFRPELRVESPEGELHLRFVIPSHQEFALPATGIREVIELSPDRITPIPNASPLLLGTLNLRGRVIWVADLGQFLGEPTVLNTDRAEIPVIAIEELDTIVGLAVEEIGGMDWLDAQHLLTPTNVPDIMAPFLRGEWLLDAQNKQCLRLLDQTAILHSARWAG
1322	257780	WP_026733031.1	54	Fischerella sp. PCC 9605	chemotaxis protein		MVNKPDFLGGSGQDHFRPELQVESPEGELYLRFFIPSHQEFALPAIGIREVIELSPDKITPIPNASPLLLGTLNLRGRVIWVADLGQFLGEATALNTDRAEISVIAIEEQDTIVGLAVEEIGGMHWLDVQNLMTPTNVPDTMAPFLRGEWLLGTQDKQCLRLLDQMAILRSARWAG
1322	98480	WP_026788064.1	20	Planktothrix rubescens NIVA-CYA 407	chemotaxis protein		MVGNSDFLTGQGTDSPEFQELATPEGEPHLRFFVPSRNEFAIPAIGIREVLFQSPDRMTPIPNVSPLLLGTFNLRGRVIWVADLGQFLGDATPLNTDRTEIHVIAVEDQDIILGLAVDEVNDMAWLDPDKMQMPTQVSDSMTPFIKGEWQVGTEGSVLRLLDQIAILRSARWAT
1322	125773	WP_026788064.1	26	Planktothrix agardhii NIVA-CYA 126/8	chemotaxis protein		MVGNSDFLTGQGTDSPEFQELATPEGEPHLRFFVPSRNEFAIPAIGIREVLFQSPDRMTPIPNVSPLLLGTFNLRGRVIWVADLGQFLGDATPLNTDRTEIHVIAVEDQDIILGLAVDEVNDMAWLDPDKMQMPTQVSDSMTPFIKGEWQVGTEGSVLRLLDQIAILRSARWAT
1322	369635	WP_026788064.1	77	Planktothrix prolifica NIVA-CYA 406	chemotaxis protein		MVGNSDFLTGQGTDSPEFQELATPEGEPHLRFFVPSRNEFAIPAIGIREVLFQSPDRMTPIPNVSPLLLGTFNLRGRVIWVADLGQFLGDATPLNTDRTEIHVIAVEDQDIILGLAVDEVNDMAWLDPDKMQMPTQVSDSMTPFIKGEWQVGTEGSVLRLLDQIAILRSARWAT
1322	390673	WP_026788064.1	83	Planktothrix mougeotii NIVA-CYA 405	chemotaxis protein		MVGNSDFLTGQGTDSPEFQELATPEGEPHLRFFVPSRNEFAIPAIGIREVLFQSPDRMTPIPNVSPLLLGTFNLRGRVIWVADLGQFLGDATPLNTDRTEIHVIAVEDQDIILGLAVDEVNDMAWLDPDKMQMPTQVSDSMTPFIKGEWQVGTEGSVLRLLDQIAILRSARWAT
1322	540721	WP_026788064.1	117	Planktothrix prolifica NIVA-CYA 540	chemotaxis protein		MVGNSDFLTGQGTDSPEFQELATPEGEPHLRFFVPSRNEFAIPAIGIREVLFQSPDRMTPIPNVSPLLLGTFNLRGRVIWVADLGQFLGDATPLNTDRTEIHVIAVEDQDIILGLAVDEVNDMAWLDPDKMQMPTQVSDSMTPFIKGEWQVGTEGSVLRLLDQIAILRSARWAT
1322	641107	WP_026788064.1	138	Planktothrix agardhii NIVA-CYA 15	chemotaxis protein		MVGNSDFLTGQGTDSPEFQELATPEGEPHLRFFVPSRNEFAIPAIGIREVLFQSPDRMTPIPNVSPLLLGTFNLRGRVIWVADLGQFLGDATPLNTDRTEIHVIAVEDQDIILGLAVDEVNDMAWLDPDKMQMPTQVSDSMTPFIKGEWQVGTEGSVLRLLDQIAILRSARWAT
1322	698176	WP_026788064.1	152	Planktothrix agardhii NIVA-CYA 34	chemotaxis protein		MVGNSDFLTGQGTDSPEFQELATPEGEPHLRFFVPSRNEFAIPAIGIREVLFQSPDRMTPIPNVSPLLLGTFNLRGRVIWVADLGQFLGDATPLNTDRTEIHVIAVEDQDIILGLAVDEVNDMAWLDPDKMQMPTQVSDSMTPFIKGEWQVGTEGSVLRLLDQIAILRSARWAT
1322	758545	WP_026788064.1	165	Planktothrix prolifica NIVA-CYA 98	chemotaxis protein		MVGNSDFLTGQGTDSPEFQELATPEGEPHLRFFVPSRNEFAIPAIGIREVLFQSPDRMTPIPNVSPLLLGTFNLRGRVIWVADLGQFLGDATPLNTDRTEIHVIAVEDQDIILGLAVDEVNDMAWLDPDKMQMPTQVSDSMTPFIKGEWQVGTEGSVLRLLDQIAILRSARWAT
1322	800032	WP_026788064.1	178	Planktothrix agardhii NIVA-CYA 56/3	chemotaxis protein		MVGNSDFLTGQGTDSPEFQELATPEGEPHLRFFVPSRNEFAIPAIGIREVLFQSPDRMTPIPNVSPLLLGTFNLRGRVIWVADLGQFLGDATPLNTDRTEIHVIAVEDQDIILGLAVDEVNDMAWLDPDKMQMPTQVSDSMTPFIKGEWQVGTEGSVLRLLDQIAILRSARWAT
1322	409378	WP_027404670.1	87	Aphanizomenon flos-aquae NIES-81	chemotaxis protein		MVSKPDFLSGTGQDQFRPELQLESPEGELHLRFYLPSRQEFALQATGIREVIELSPDQITPIPNTSPLLLGTLNLRGRLIWVADLGQFLGETTPLNTDCSEIPVIAIEDQDTIVGLGVEEICGMDWLDVQYLMPQNNVPDAMAPFLRGEWLFDTEKEKKYLRLLDQIAILRSARWAG
1322	532970	WP_027404670.1	114	Aphanizomenon flos-aquae 2012/KM1/D3	chemotaxis protein		MVSKPDFLSGTGQDQFRPELQLESPEGELHLRFYLPSRQEFALQATGIREVIELSPDQITPIPNTSPLLLGTLNLRGRLIWVADLGQFLGETTPLNTDCSEIPVIAIEDQDTIVGLGVEEICGMDWLDVQYLMPQNNVPDAMAPFLRGEWLFDTEKEKKYLRLLDQIAILRSARWAG
1322	738039	WP_027404670.1	160	Anabaena sp. wa102	chemotaxis protein		MVSKPDFLSGTGQDQFRPELQLESPEGELHLRFYLPSRQEFALQATGIREVIELSPDQITPIPNTSPLLLGTLNLRGRLIWVADLGQFLGETTPLNTDCSEIPVIAIEDQDTIVGLGVEEICGMDWLDVQYLMPQNNVPDAMAPFLRGEWLFDTEKEKKYLRLLDQIAILRSARWAG
1322	203609	WP_027841429.1	44	Mastigocoleus testarum BC008	chemotaxis protein		MVMKPDFLGGGGVQEDDFSPELQVESPEGELHLRFYIPSHQEFALLATGIKEVIELSPDRITPIPNASPLLLGTLNLRGRVIWVADLGQFLGEVTPLNTDRAEISVIAIEEQDTIVGLAVEGIGGMDWLDIQNSVAPNNVPDIMAPFLRAEWVLDSQKGNSLKLLDQTAILRSARWVG
1322	615030	WP_027841429.1	132	Mastigocoleus testarum BC008	chemotaxis protein		MVMKPDFLGGGGVQEDDFSPELQVESPEGELHLRFYIPSHQEFALLATGIKEVIELSPDRITPIPNASPLLLGTLNLRGRVIWVADLGQFLGEVTPLNTDRAEISVIAIEEQDTIVGLAVEGIGGMDWLDIQNSVAPNNVPDIMAPFLRAEWVLDSQKGNSLKLLDQTAILRSARWVG
1322	121266	WP_028083391.1	25	Dolichospermum circinale AWQC310F	chemotaxis protein		MVSNSEFLTDPGQYQFPPQLQPENSPGQSDQIRLSSELHLRFYLPSGQEFAFLATGIREVIELSPERITQIPNTSPLLLGTTNLRGRLIWIADLGQFLGETIPLNTDCPEISIIVIEDQDTILGLGVAEISGIDWLDIGHLVPLNHVPDDQTEFLRGAYIFDTETEKKYLQLLDQVAILRSTRWS
1322	644969	WP_028091357.1	139	Dolichospermum circinale AWQC131C	chemotaxis protein		MVSNSEFLTDPGQSQFLPQLEPENSPVQGNQIGLSSDLHLRFYLPSGEEFTFLATGIREVIELNPGRITQVPNTSSLLLGAINLRGRLIWVADLGQFLETTPLNTDVPEISIIIIEDQDTILGLGVAAISGIDWLDIEHLVPINHVPDDQTQFLRGAYIFDTETGKKYLQLLDQVAILRSTRWL
1322	917163	WP_028948127.1	210	Synechocystis sp. PCC 6714	chemotaxis protein		MVSSNPADIFIDSRQEFDPEFQELQALEGELHLRFYLPSREEFALPAVSIREVMQQEPDRITPIPNASPLLLGTINLRGQVIWVADLGRFLGNNVNLNTDRAEIPVIAVEDQETLLGLAIDSLGNMEWLDTDNLQPANNVPDHIAPYVQGEWQIPAGDAPSSPPQILRLLDHVALLRSARWAT
1322	384632	WP_029637979.1	80	[Scytonema hofmanni] UTEX 2349	chemotaxis protein		MVKLPDFLGGSGQDHFRPEFQVESPEGELHLRFYIPLHQEFALPATGIREVIELSPDRITPIPNASPLLLGTLNLRGRVIWVADLGQFLGEVTPLNTDKAEIPVIAIEEQDTIVGLAVEQIGGMDWLDVQHLIAPNNVPDAMAPFLRGEWLLDAQKNQCLRLLDQIAILRSARWAG
1322	1087008	WP_030006571.1	287	Synechococcus sp. PCC 73109	chemotaxis protein		MSTPDDSSLQQNLTSLETQLQGLESPEGELHLKFQLPSGTGFVLPAFGIREVMQQSPDRITPIPNVSPLLLGTINLRGQVIWVADLGQFLGDSAPLRTDRAEIPVIAIEDQDMLLGLAVEEMQGMQWLAAETLQIQLSDLSDVMAPFVRGIWTDGDDASKSWHLLDHVAILKSARWAT
1322	1109506	WP_030006571.1	297	Synechococcus sp. NKBG042902	chemotaxis protein		MSTPDDSSLQQNLTSLETQLQGLESPEGELHLKFQLPSGTGFVLPAFGIREVMQQSPDRITPIPNVSPLLLGTINLRGQVIWVADLGQFLGDSAPLRTDRAEIPVIAIEDQDMLLGLAVEEMQGMQWLAAETLQIQLSDLSDVMAPFVRGIWTDGDDASKSWHLLDHVAILKSARWAT
1322	230305	WP_035154389.1	48	Calothrix sp. 336/3	chemotaxis protein		MDSKPDFLGGTGQDHFRPELQVESPEGELHLRFFIPSQQEFALPATGIREVIELSPDRITPIPNASPLLLGTLNLRGRVIWVADLGQFLGEVMALNTDRAEISVIAIEEQDTIVGLAVDEIGGMDWLDVQYLMAPNSVPDTMTPFLRGEWLLDGSKNTRQSQQKGLAFPGNSPHCLRLLDQMAILRSARWAG
1322	791997	WP_035987131.1	176	Leptolyngbya sp. KIOST-1	chemotaxis protein		MVGNPDFLTQTGQDQDPELQELETPDGELFLRFFVTAEDEFALPATGIRRIIEQPPDRITPIPNVSNLLLGTLNEQGRVVWVADLGQFLGYSSVLNTDRPEISVIAIEDQGTMLGLAVNRIVGTRWLNPDKTQVSDTSPDTMAPFLRGEWVMDAEDHKTLRLLDHVAVIRSARWAT
1322	711724	WP_036000703.1	155	Leptolyngbya sp. JSC-1	chemotaxis protein		MIGSPDFLAGRGQDQAPELQQLESPEGELHLRFFVASGDEFALPASGIREVISAPPDRITPIPNVSPLLLGTLNIRGRVIWVADLGQFLGGATSLSTDRAEISVIAVEDQDMMLGLAVERIVGMDWLDIDEIQMPTNVPDGMAPFLRGEWFAKENNQSLRLLDQVAILRSARWAA
1322	417552	WP_036482140.1	89	Myxosarcina sp. GI1	chemotaxis protein		MVDSLDLSLEIKPLENPEGELHLRFFLPSGVEFALPATSIAEVLQQTPDSIAPIPNASPILLGAINLRGKVVWVADLGQFLGDSGELNTDRPTIPVIAVEYQNLVLGLAIEKIGDMDWLDVEKLQMYSSPPENMAPFISAQWQVDRESDRVLNLLETSEIFQASRWATRAMAI
1322	431316	WP_036535310.1	91	Neosynechococcus sphagnicola sy1	chemotaxis protein		MIGNPDFLTSGGQDQAPEFQELESPEGELHLRFYVTSGNEFALPATGIREVIAPSPDRITPIPNVSPLLLGTLNIRGRVIWVADLGQFLGDTTPLNADRPEIPVIAVEDQDTMLGLAVDRIVGMDWLDVEEIQMPTNVLDSIAPFLRGEWLLDDRTDKVLRLLDQVAILRSARWAA
1322	704268	WP_037219115.1	153	Richelia intracellularis	chemotaxis protein		GTLNLRGRVIWVADLGQFLGEMTSLNTDQAEIPVIAVEEQDTMVGLAVDNIGGMDWLDIQHLVAANNVPDTMAPFLRGEWLLDASKSQYLRLLDPMAILRSARWAG
1322	706379	WP_037224071.1	153	Richelia intracellularis	chemotaxis protein		MVSKPEFLGGSGQDQFRPEVQVESPEGELHLRFYIPSHQEFALPAIGIREVIELSPDRITPIPNASPLL
1322	423617	WP_038074637.1	90	Tolypothrix bouteillei VB521301	chemotaxis protein		MVSKPDFLGGSGQDHFRPELQVESPEGELYLRFYIPSHQEFALLATGIREVIELSPDRITPIPNASPLLLGTLNLRGRVIWVADLGQFLGEVTALNTDRAEIPVIAIEEQDTIVGLAVEEIGGMDWLDVQHLMAPSGVPDTMTPFLRGEWMLDAKKNQCLRLLDQTAILRSARWAG
1322	432581	WP_039717291.1	92	Scytonema millei VB511283	chemotaxis protein		MVDLDLSMGADQVQVASEFQQLEIREGELHLRFFVTPTQELALPAIIVREVISAPLDRITPIPNTSSLLLGTINLRGRVIWVADLSQILGESTALNTERPEIPVIAVEEQEILLGLAVDRIVGMEWLSAEKVQQPTQVATSMAPFVRGEWILDEDTHQRLRLLDHKAIISSELWAA
1322	442888	WP_039725692.1	93	Aphanocapsa montana BDHKU210001	chemotaxis protein		MVGNPDFLTGTGQEQGPELQELESPEGELYLRFFITAGDEFALPATGIRRIIEHPPDRITAVPNVSPLLLGTLNEQGRVIWVADLGQFLGYPTQMNTDRPEIPVIAIEEQGTMLGLAVNQIVGTDWMDLDSLNLSQNTPDTMAPFLKGEWVIEHDSSKQVVRLLDHIAVLRSARWAA
1322	460848	WP_039725692.1	95	Lyngbya confervoides BDU141951	chemotaxis protein		MVGNPDFLTGTGQEQGPELQELESPEGELYLRFFITAGDEFALPATGIRRIIEHPPDRITAVPNVSPLLLGTLNEQGRVIWVADLGQFLGYPTQMNTDRPEIPVIAIEEQGTMLGLAVNQIVGTDWMDLDSLNLSQNTPDTMAPFLKGEWVIEHDSSKQVVRLLDHIAVLRSARWAA
1322	458780	WP_039747882.1	94	Hassallia byssoidea VB512170	chemotaxis protein		MVKLPDFLGGSGQDHFRPEFQVESPEGELHLRFYIPSHQEFALPATGIREVIELSPDRITPIPNASGLLLGTLNLRGRVIWVADLGQFLGEVTPLNTDKAEIPVIAIEEQDTIVGLAVEQIGGMDWLDVQHLIAPNNVPDAMAPFLRGEWLLDAQKNQCLRLLDQMAILRSARWAG
1322	87971	WP_039887356.1	18	Microcoleus vaginatus FGP-2	chemotaxis protein		MSGSPDFILPGLGVDPAPEFQELETPEGELHLRFYVPSGNEFALPATGIREVLSPSPDRMTPIPNVSSLLLGTLNMRGRVIWVADLGQFLGDQTPLNTDRPEIPIVAVEDQDTILGLAVDRIVGMDWLDVEQLHSQNNAPDGMIPFLRGEWMLGAPAQKVLRLLDQVKILRSARWAA
1322	130216	WP_040467008.1	28	Geminocystis herdmanii PCC 6308	chemotaxis protein		MTLGLEQSVEAVEAPEGEPHLRFVLSSGDEFALPAIGIREVMQQEPERITPIPNASPLLLGTINLRGEIIWVADLGQFLGYPNMLNTDRSDIPVIAIEDQETILGLAVDKLGAMQWLDLDTIQIPQNIPDHIAPYIQGEWIDEKNDYVRLLDQIAILRSARWVA
1322	469034	WP_041037737.1	96	Tolypothrix campylonemoides VB511288	chemotaxis protein		MVNKPDFLEGSGQDQPRPEVQLESPETELCLRFYIPSNQELALLATGIREVIELSPDRITPIPNASALLLGTLNLRGRVIWVADLGQFLGEATALNTNRTEIPVIAIEEQDTIVGLAVEAIGGMDWLDVKHLVAPTVPDTMAPFLRGEWILEAKKNQCLRLLDQTAILRSARWAG
1322	107365	WP_041234853.1	22	Cyanobacterium stanieri PCC 7202	chemotaxis protein		MDESPYSLPLDSDFTEDVEALEGESHLRFFLPSGDEFALSAMGIREIMQQEPSNITPVPNASPLLLGTINLRGEIIWVADLGQFLGYPNMLNTDRGEVPVIAVEEQEIVLGLAVKSLGAIHWLEVDKLQIPQNVPDHIAPYVQGEWVEGNNHHIRVLDHIAILRSARWVA
1322	620388	WP_041438647.1	133	Synechococcus sp. JA-3-3Ab	chemotaxis protein		MLGDLDLLMGDETQELQEMEAPEGELFLKFKVATGEEFALPAVSVVEVMSIGPEKITPMPNVAPVLLGTLNLRGEIIWVADLGQFLGISPPLNLDRAELPVVAVMDQPDLLMGLAVDLIVGMEWLKTEAVRPVLVAPESIAPFLRGEWVVPATGARLPLLDQSAILRSDRWG
1322	350006	WP_041623211.1	73	Oscillatoria nigro-viridis PCC 7112	chemotaxis protein		MSGSPDFILPGLGVDPAPEFQELETPEGELHLRFYVPSGNEFALPATGIREVLSPSPDRMTPIPNVSSLLLGTLNMRGRVIWVADLGQFLGDQTPLNTDRPEIPIVAVEDQDTILGLAVDRIVGMAWLDVEQLHSQNNAPDGMIPFLRGEWMLGAPAQKVLRLLDQVKILRSARWAA
1322	490427	WP_045052840.1	100	Aliterella atlantica CENA595	chemotaxis protein		MMENPGSLTTSSKKHNLTEFQDLETKEGELYLRFYVTAEREFALPATIVREVISAPLDRITPIPNASYSLLGTMNLRGRVIWVADLSYVIGETSPLNTERSEMPVIAIAEQDTMVGLAVDRIVGMEWLDGEKVQTHQQALSEKVTNFVKGEWLLDERTHKSLQLLDQTAIIQSELWAA
1322	1003098	WP_045362187.1	247	Microcystis aeruginosa NIES-44	chemotaxis protein		MLNNADFFAGNAPPPVGELHLRFYLPSQDEFALSAVGIREVMQQPIDRITTMPNASPLLLGVINLRGQVIWVADLGQFLGDNKRLNTERAEITVIAIEEQETILGLAVERLGDMEWLDLNKLGSAASIPDQIAPYVRGEWILGEESPKTLRLLDHLALLRSARWAA
1322	302820	WP_045867637.1	63	Tolypothrix sp. PCC 7601	chemotaxis protein		MVSKPDFLSGGSQDHFRPELQVESPEGELHLRFYIPSRQEFALPATGIREVMELSPDRITPIPNASPLLLGTLNLRGRVIWVADLGQFLGEATALNTDRAEIPVIAIEEQDTIVGLAVEEIGGMDWLDVQHLMLTTHVPDTMAPFLRGEWLIDAKTNKSLRLLDQMAILRSARWAG
1322	497854	WP_046279394.1	101	Limnoraphis robusta CS-951	chemotaxis protein		MVGNPDFLTGQSPDSPEFQELETPEGEPHLRFYLPSGMELALSAIGIKEVLSQSPDRMTPIPNVSPLLLGTLNIRGRVVWVADLGQFLGDQIPLDTDRTEIPVIAVEDQDTILGLAVEAISDIVWLDVEQMKMPTQLPDSMAPFIKGECQMGDAEEPLRLLDQIAIVRSARWGAA
1322	677388	WP_046662877.1	145	Microcystis aeruginosa NIES-2549	chemotaxis protein		MLNNADFFAGDAQNITPDTQELQTPVGELHLRFYLPSQDEFALSAVGICEVIQQPLDRITPIPNASPLLLGAINLRGQVIWVADLGQFLGDKSRLNTEQAEIPVIVIEEEETILGLGVQRLGEMEWLDLDQLGSAAGIPDQIAPYVQGEWILGQESKKTLRLLDHLAILRSARWAA
1322	477657	WP_048870913.1	97	Scytonema tolypothrichoides VB-61278	chemotaxis protein		MISQPDFLGGGGQDHSGSELQVKSPEAELCLRFYIPFGSAQGEPLHQEFALLATDIREVIELSPDRITPIPNTSGLLLGALNLRGRVIWVVDLGQFLGQGITLNTNRSEIPVIAIEEQDTIIGLAVEEIGGMEWLDKKHLTVLKSVSDTMASFLQGEWILETKKNQCLRLLDHKAILRSARLLGKN
1322	346311	WP_051018191.1	72	Cyanobacterium aponinum PCC 10605	chemotaxis protein		MNNNVPLGAEQTVEQVEAPEGELHLRFVLPSGDEFALSAVGIREVMQQESERITSVPNASPLLLGTINLRGEIIWVADLGQFLGYPNILNTDRAEIPVIAVEEQETILGLAVDKLGAMEWIDVDTLQLPQNLPDHIAPYIQGEWIDDKNKRIRLLDQIAILRSARWVA
1322	509051	WP_053458832.1	103	Hapalosiphon sp. MRB220	chemotaxis protein		MVNKPDFLGGNGQDHFRPELRVESPEGELHLRFVIPSHQEFALPATGIREVIELSPDRITPIPNASPLLLGTLNLRGRVIWVADLGQFLGEATVLNTDRAEIPVIAIEELDTIVGLAVEEIGGMDWLDAQHLLAPTNVPDIMAPFLRGEWLLDAQNKQCLRLLDQTAILHSARWAG
1322	512672	WP_054470166.1	104	Planktothricoides sp. SR001	chemotaxis protein		MVGNPDFNIGSEAAEFQEIQTPEGELYLRFYISSGDEFALPATGIREVIEAGSEEITPIPNVSPFLLGTLNLRGRVIWVADLGQLLGDVSPLKTDRSEIPVIAVEDSDIILGLAVDRIGDTDWLDVKSLIQPNSVTETMRPFLRGEWVFGEESQRILRLLDQGEILRPKHWAS
1322	731218	WP_055074733.1	159	Pseudanabaena sp. 'Roaring Creek'	chemotaxis protein		MVGNQEFFPGIGQDQATDFDQGIEAPEGELHLRFFVASGIEFALPAIGVSQVLEYAPDRINPMPNVSPLLLGTVNIRGRVVWVGDLGQFLGETPPVNTDRAEISIIAIEDQGMMLGLAVEQIGVMAWLDSSKLNVSRNSSDSMAPFIKGEWIMEESEPLKLLDQVNILRSARWAS
1322	522791	WP_057178554.1	107	Cylindrospermopsis sp. CR12	chemotaxis protein		MITRQNRHAKLPENTDTKSLNQFPSLKDELYLRFYLSSPEEFALPLISIKEVIEVTPNQIIPIPNTSPLVLGVVNWRSRLIWVVDLGKFMGEMIPLNLERRSQVSVITTEYEDTIIGLAVDQICATFWLDMESVVAPTDVPDDTVPFVHGEWLDSENNKSVKLINQKIILQSDKWTSMVKFNQEEK
1322	529093	WP_058882214.1	110	Oscillatoriales cyanobacterium MTP1	chemotaxis protein		MIGNPDFLTGRGQDQAPEFQELDSPEGELHLRFYVSSGDEFALPATGIREVISPSPDRITPIPNVSPLLLGTLNVRGRVIWVADLGQFLGDSPPLSTDRPEISVIAVEDQDTMLGLAVDRIVGMEWLDVEEVQMPSNVPDSMAPFLRGEWFLKEEKGRFLRLLDQVAILRSARWAA
1322	894924	WP_058999056.1	204	Leptolyngbya sp. NIES-2104	chemotaxis protein		MVGSPDFLTGRGQDQAPEFQELESPEGELHLRFYTPSGAEFALPATGIREVLSPSPDRITPVPNVSPLLLGTLNVRGRVVWVADLGQFLGDAAALNTDRPEISVIAIEDQDIMLGLAVDRILGMEWLDIENVQAATAVPDSVAPFLRGEWILDKEGGQSLRLLDQVSILRSARWAA
1322	1012489	WP_061433348.1	250	Microcystis aeruginosa NIES-88	chemotaxis protein		MLNNADFFAGNAQNIAPDNQELQTPVGELYLRFYLPSQDEFALSAVGICEVIQQPLDRITPIPNASPLLLGTINLRGQVIWVADLGQFLGDSSRLNTDRAEIPIIALKEEETILGLAVERLGDMEWLDQDKLGSAASIPDQIALYVQGEWILGQESKKTLRLLDHLAILRSARWAA
1322	646830	WP_061545109.1	140	Cylindrospermopsis raciborskii ITEP-A1	chemotaxis protein		MVSKPDFVTDPRQNSHAKLPENADAKGLNQSPSLKDELYLRFYLSSPEEFALPLISIKEVIEVTPSQIVPIPNTSPLVLGVVNWRSWLIWVVDLGKFMGAMIPLNLERRSQVSVITTEYEDAIIGLAVDQICATFWLDMESVVAPTDVPDDIVPFVQGEWLDSENNKSVKLINQKVILQSDKWASIVKFNQEGK
1322	568349	WP_062247417.1	124	Fischerella sp. NIES-3754	chemotaxis protein		MVNKPDFLGGSGQDHFRPELQVESPEGELHLRFFIPSRQEFALPATGIREVIELSPDRITPIPNASPLLLGTLNLRGRVIWVADLGQFLGEATALNTDRAEISVIAIEEQDTIVGLAVEEIGGMHWLDTQHLMAPTNVPDTMAPFLRGEWLLDTQNKQYLRLLDQTAILRSARWAG
1322	520453	WP_062297986.1	105	Nostoc piscinale CENA21	chemotaxis protein		MVSKPDFLGGTGQDHFRPELQVESPEGELHLRFYIPSHQEFALPATGIREVLELSPDRITPIPNASPLLLGTLNLRGRVIWVADLGQFLGEGTALNTDRAEIPVIAIEEQETIVGLAVEEVGGMDWLDVQNLMPPTNLPDTMAPFLRGEWSLGAKSNQCLRLLDQTAIVRSARWAG

## Sheet: hmpD
Cluster ID (internal)	Protein ID (internal)	protein_ID	organism_ID (internal)	Organism name	Annotation (NCBI)	Symbol (NCBI)	Sequence
1458	5195	KYC40261.1	1	Scytonema hofmanni PCC 7110	chemotaxis protein		MATGIEDYEQIYQQAYLAYVDTNYEQAATLIDQVVQHLPDDPNIRLLRGHIYYVLQQYDVAKTEYQYVLKLTGDPNITSYAQSGLEAIEQYQQAFDEQDDVPEKDEKQSSFSSQSKIHVFEEELEDSEELEEIKDFDSNSFDLKSFDLDRAEVADEMEELPVSSPFDIPLDGSARSSSSSSSQDSVGSNPFAVNPSFSEQKNANSKEEELELPPFLQDDLSDFKFENVEDNTPQPFSTISVEKEPDNQQDASNSPFAQLELPSLGGLGNQDFFSNNNSEEENDKDINMRINIADDETLLTDDIELTNNSAVSYSSQEKFSHSQNNTLENVAPSFSSESDRGVRSQSDSTSQDRVSTSNSKSIPLPQIDSASSNNSFTYNHLGKEEKPQNSNPKTQKNIF…
1458	24916	NP_681138.1	5	Thermosynechococcus elongatus BP-1	methyl-accepting chemotaxis protein		MASSSTQHTQEYQKAVAAYVQGNYEEAAKITDQLVGTRPGDPNLRLLRGHIYCCQQRYSEAQEQYHAVLNATTDPELINLANESLAKIRDLIPAAEPARHGGEEYATPLQGDDTQLQGDNTFLQTTPPIGEPQATSPSEELSLEHFEDFGSDLGTRNPFDDLEVAGIEEEFGASLEQVTFNPFDEDAAVQDPFSSFSADPLEEPVADIPEIPIGESVQPLGVEATGDDDITMLMGSSPLTRSAPPSPSPTFDGEAAASTADPFQEMTPPSLETFDNPFAAEVAVSEESPFGGLTESGAANASEESLFPAFEDSPAVNISAESLFGEIEEAPAASISEESPLPNLRESPQANVPEVSTSAAGISDLFTNEEPDAIELLPQPELSSSDAAEEEDDLFGDFL…
1458	966815	WP_002738499.1	231	Microcystis aeruginosa TAIHU98	hypothetical protein		MPSGKEYAKLYGKANTAYCQGNLEDAAVIVKEMISKYPDDANVILLQGHIYVGLQQYSLAEGRYEKVLELAKNSANFFELVDYARRGLDQIQQSRFEAENGDFMIAAAESIAYSEAAFDPSQGFSNSLSGRSQAADRDQQQEVMDWDSGLFNDEDFGEPTAGTVDSYGDDFGESEETAFSSLILAGSGSHGSQWSGDSADGEPPFPFLEAAEIDPLQEGWGGGLGSTGEATFTADWRENPVTGRDQELSYADAPETSTFAIEPELPRRQAAKTDLNQGRVTQKRYEEDEARDFRELKLNDEDLDGFSQLRLTDIGEELGESELFTGSGEEALTAGFVPEPRASLNASSAVGEPSFHPSRLEIPDDKRDSHLGPVSERLLGPVVEVNPGKLAFFVNASLG…
1458	974662	WP_002747175.1	234	Microcystis aeruginosa DIANCHI905	hypothetical protein		MPSGKEYAKLYGKANTAYCQGNLEDAAVIVKEMISKYPDDANVILLQGHIYVGLQQYSLAEGRYEKVLELAKNSANFFELVDYARRGLDQIQQSRFEAENGDFMIAAAESIAYSEAAFDPSQGFSNSLSGGSQAAAIERQQEVVDWDSGLFNDEDFGEPTAGTVDSYGDDFGESEATAFSSLILAGSGSHGSQWSGDSADGEPPFPFLEAAEIDPLQEGWGGGLGSTGEATFTADWRENPVTGRDQELSYADAPETSTFAIDPELPRRQAAKTDLNQGRVTQKRYEEDEARDFRELKLNDEDLDGFSQLRLTDIGEELGESELFTGSGEEALTAGFVPEPRASLNASSAVGEPSFHPSRLEIPDDKRDSHLGPVSERLFGPVVEVNPGKLAFFVNASLG…
1458	686123	WP_002751699.1	149	Microcystis aeruginosa PCC 9432	methyl-accepting chemotaxis protein		MPSGKEYAKLYGKANTAYCQGNLEDAAVIVKEMISKYPDDANVILLQGHIYVGLQQYSLAEGRYEKVLELAKNSANFFELVDYARRGLDQIQQSRFEAENGDFMIAAAESIAYSEAAFDPSQGFSNSLSGGSQAAAIERQQEVMDWDSGLFNDEDFGEPTAGTVDSYGDDFGESEETAFSSLILAGSGSHGSQWSGDSADGEPPFPFLEAAEIDPLQEGWGGGLGSTGEATFTADWRENPVTGRDQELSYADAPETSTFAIDPELPRRQAAKTDLNQGRVTQKRYEEDEARDFRELKLNDEDLDGFSQLRLTDIGEELGESELFTGSGEEALTAGFVPEPRASLNASSAVGEPSFHPSRLEIPDDKRDSHLGPVSERLLGPVVEVNLGKLAFFVNASLG…
1458	811549	WP_002757616.1	181	Microcystis aeruginosa PCC 9717	methyl-accepting chemotaxis protein		MPSGTEYAKLYRKANTAYCQGNLEDAAVIVKEMISKYPEDANVMLLQGHIHLGLQQYRLAEERYEKVLQLAKNSPNSSDLADYAQRGLDQIRQLRFEAEEGDFTIAATESIAYSEAAFDPSQSFNRSRSWKSQGAAPDGQKKGLDWNSSLFNEEDPSEPTVSKVHSYDDDFEESEETAFSSLTLPGPGSHGSQWSSDSAEGEAPFPFLEAAEIDSLEEGWDGELGSTGEATFMVSSDLGGNPLTGRDQELSYRDTLEESTFAIDLESTHPQGAKTGLNQGRVTQKRYEEDETGDFGEPELNDEDLDGFSPLALTDTVQGLGDWELFTPSGGEALSGGFLPEPGARLNASSGVGEPSFNPSRLKTPNDKRDSHLTHASDLLLKPVVEVNPGKLGFFVNAS…
1458	820400	WP_002766703.1	184	Microcystis aeruginosa PCC 9443	methyl-accepting chemotaxis protein		MPSGTEYAKLYRKANTAYCQGNLEDAAVIVKEMISKYPEDANVMLLQGHIHLGLQQYRLAEERYEKVLQLAKNSPNNSDLVDYAQRGLDQIRQLRFEAEEGDFTIAATESIAYSEAAFDLGQGFNHSRSRKSQGADPDGQNKGLDWNGSLFNEEDPSEPTVSKVHSYDDDFEESEETAFSSLTLPGPGSHSSQWSSDSAEGEAPFPFLEAAEIDSLEEGWDGELGSTGEATFMVSSDLRGNPLTGRDQELSYRDTLEESTFAIDLESTHPQGAKTGLNQGRVTQKRDEEDETGDFGEPELNDEDLDGFSPLALTDTVQGLGDWELFTSSGGEALSGGFLPEPGARLNASSGVGEPSFNPSSLKIPNDKRDSHLTHASERLLKPVVEVNPGKLGFFVNAS…
1458	881326	WP_002778815.1	199	Microcystis aeruginosa PCC 7941	methyl-accepting chemotaxis protein		MPSGKEYAKLYGKANTAYCQGNLEDAAVIVKEMISKYPDDANVILLQGHIYVGLQQYSLAEGRYEKVLELAKNSANFFELVDYARRGLDQIQQSRFEAENGDFMIAAAESIAYSEAAFDPSQGFSNSLSGGSQAAAIERQQEVMDWDSGLFNDEDFGEPTAGTVDSYGDDFGESEETAFSSLILAGSGSHGSQWSGDSADGEPPFPFLEAAEIDPLQEGWGGGLGSTGEATFTADWRENPVTGRDQELSYVDAPETSTFAIDPELPRRQAAKTDLNQGRVTQKRYEEDEARDFRELKLNDEDLDGFSQLRLTDIGEELGESELFTGSGEEALTAGFVPEPRASLNASSAVGEPSFHPSRLEIPDDKRDSHLGPVSERLLGPVVEVNLGKLAFFVNASLG…
1458	954957	WP_002783044.1	226	Microcystis aeruginosa PCC 9806	methyl-accepting chemotaxis protein		MPSGTEYAKLYGKANTAYCQGNLEDAAVIVKEMISKYPEDANVVLLQGHIHLGLQQYRLAEERYETVLQLAKNSLNRSDLVDYAQRGLDQIRQLRFEAEEGDFTIAATESIAYSEAAFDPGQGFNHSRSWKSPGADPDGQNKGLDWNSSLFNEEDPSEPTVSKVHSYDDDFEESEETAFSSLTLPDPGPQSSQWSGDSPEGENPFPFLEAAEIESLQEGWGGGLGSTGEATFMVSSDLGENHLTGRDQELFYSDDSEPTHPQGAKTGLNQGRVTQEREEEDETGDFGQPELNHEDLDGFSPQALTDRVQGLGDWELFTRSGGEALSGGFLPEPSEILNASSGVGESSFHPSRLKIPNDRRDSHLTHASERLLKPVVEVNPGKLGFFVNASLGKKQLILA…
1458	885339	WP_002785385.1	202	Microcystis aeruginosa PCC 9807	methyl-accepting chemotaxis protein		MPSGTEYAKLYRKANTAYCQGNLEDAAVIVKEMISKYPEDANVMLLQGHIHLGLQQYRLAEERYEKVLQLAKNSPNSSDLADYAQRGLDQIRQLRFEAEEGDFTIAATESIAYSEAAFDLGQGFNHSRPRKSQGADPDGQNKGLDWNSSLFNEEDPSEPTVSKVHSYDDDFEESEETAFSSLTLPGPGSHGSQWSSDSAEGEAPFPFLEAAEIDSLEEGWDGELGSTGEATFMVSSDLGGNPLTGRDQELSYRDTLEESTFAIDLESTHPQGAKTGLNQGRVTQKRYEEEETGDFGQPELNDEDLDGFSPLALTDTVQGLGDWELFTGSGGEALSGGFLPEPGARLNASSGVGEPSFNPSSLKIPNDKRDSHLTHASEHLLKPVVEVNPGKLGFFVNAS…
1458	925223	WP_002794801.1	213	Microcystis aeruginosa PCC 9808	methyl-accepting chemotaxis protein		MPSGKEYAKLYGKANTAYCQGNLEDAAVIVKEMISRHPDDANVILLQGHIYVGLQQYSLAEGRYEKVLELAKNSANFFELVDYARRGLDQIQQLRFEAENGDFMIAAADSIAYSEAAFDPSQGFSNSLSGRSQAADRDQQQEVMDWDSGLFNDEDFGEPTAGTVDSYGDDFGESEETAFSSLILAGSGSHGSQWSGDSADGEPPFPFLEAAEIDPLQEGWGGGLGSTGEATFTADWRENPVTGRDQELSYADAPETSTFAIDPELPRRQAAKTDLNQGRVTQKRYEEDEARDFRELKLNDEDLDGFSQLRLTDIGEELGESELFTGSGEEALTAGFVPEPRASLNASSAVGEPSFHPSRLEIPDDKRDSHLGPVSERLLGPVVEVNPGKLAFFVNASLG…
1458	932331	WP_002798116.1	216	Microcystis aeruginosa PCC 9809	methyl-accepting chemotaxis protein		MPSGTEYAKLYRKANTAYCQGNLEDAAVIVKEMISKYPEDANVMLLQGHIHLGLQQYRLAEERYEKVLQLAKNSPTSSDLVDYAQRGLDQIRQLRFEAEEGDFTIAATESIAYSEAAFDPSQSFNRSRSWKSQGAAPDGQKKGLDWNSSLFNEEDPSEPTVSKVHSYDDDFEESEETAFSSLTLPGPGSHGSQWSSDSAEGEAPFPFLEAAEIDSLEEGWDGELGSTGEATFRVSSALGGNPLTGRDQELSYRDTLEESTFAIDPESTHPQGAKTGPNQGRVTQQREEEDETGDFGEPELNDEDLDGFSPLALTDTVQGLGDWELFTRSGGEALSGGFLPEPSARLNASSGVGEPSFNPSRLKTPNDKRDSHLTHASEHLLKPVVEVNPGKLGFFVNAS…
1458	946962	WP_004267918.1	223	Microcystis aeruginosa PCC 9701	methyl-accepting chemotaxis protein		MPSGKEYAKLYGKANTAYCQGNLEDAAVIVKDMIGKYPDDPNVLLLQGHIYLGLQQYSLAEERYEKVLELAKNSPNFFDLVDYARRGLDQIQQLRFEAEDGDFMIAAAESIAYSEAAFDPSQGFSNSLSGRSQAADPGQNDAIDWDSGLFNDEDIGEPTVGTVDSYGDDFGESEETAFSSLIPADSGSHGSHLSGDSPDGEPPFPFLEAEEIDTLQEGWGGGLGSTRETTFTASSDWWENPVTGRDQGLSYPDTPETSTFVTDTDPTDRQAAKTDLNQGIVTQKSYEEEETGDFRQPKLNNEDEDLGGFSQLDLTDIAEELGESELFTRSGEETVTAGFVPEPSARLNASSAVGEPSFNPSRLKIPDDKKDSHLGPVSERLLKPVVEVNPGKLAFFVNA…
1458	63698	WP_006099840.1	12	Coleofasciculus chthonoplastes PCC 7420	methyl-accepting chemotaxis protein signaling domain		MASSTDYVQEYTHAQTAYAQGKYQEAADLISRLIEEYPDDPSALLLKGHICCYGLQQYEQAREHYEQVLNLTSEPDFIEYAHKGLEDANQLSSEFDSVDSPPSTEDFDNNFHDIDETDDLNEIPTLETWQDSEEIDESEDFDLGALDLDEAGLGDDFDSTSSSPFAEPLDSSAIESETTDEPSSVDESNPFALRGLDEESGDVDNLYESSSDFDLNDNPFAEVDYEDYEEGASDFDLNDTPFSEANYPENYEEGASDFDLNDTPFSEADYQDHFEDFSAESEDDTAATFVMPPGSAPEFENAEEQNPPSYESESHFDEDLSDVDQEMEGWHDESIDESYEDHPVYEDETLLMNSGELGASLPTDTDEFDYSAEETDEAIEAFESQEYTQDESDFDQNGF…
1458	54537	WP_006194265.1	11	Nodularia spumigena CCY9414	chemotaxis protein		MPASLNDYLDSYKQACTAYAQQNYDVAATLVDEVVKNVPDDPNCHLLRGHIYYVLQQYDVAEQEYQKVLQLSNDPEIVGFANNGLQSINQYQEPLDSQIGTEENHQPEPDHFTDISEDLESNPPELEDLGVFGNLDSNSFELNPLEEIQPFVDLDELPSNNPFEISSDSVSFEQTPDSTAPLSEDPFALSQNQNGKESHANTANEPFELELPVFWQEEMAAKSVNDPEITSDLSSSETDYSEEMSLVYDEDLDDTAFAAANFSTSNSLEHTPEPVIEEPEEEPNMANFALEINSQEDETLPMHQENFQHDSRETNNLSHNYQAHLPDADPSNWLEQIEVEQIEVEQIEVEEIEVEEKLSAPSSSLNGRYSVKDQESSHHAALDINHFDSDDFDDFEVFK…
1458	652650	WP_006194265.1	141	Nodularia spumigena CCY9414	chemotaxis protein		MPASLNDYLDSYKQACTAYAQQNYDVAATLVDEVVKNVPDDPNCHLLRGHIYYVLQQYDVAEQEYQKVLQLSNDPEIVGFANNGLQSINQYQEPLDSQIGTEENHQPEPDHFTDISEDLESNPPELEDLGVFGNLDSNSFELNPLEEIQPFVDLDELPSNNPFEISSDSVSFEQTPDSTAPLSEDPFALSQNQNGKESHANTANEPFELELPVFWQEEMAAKSVNDPEITSDLSSSETDYSEEMSLVYDEDLDDTAFAAANFSTSNSLEHTPEPVIEEPEEEPNMANFALEINSQEDETLPMHQENFQHDSRETNNLSHNYQAHLPDADPSNWLEQIEVEQIEVEQIEVEEIEVEEKLSAPSSSLNGRYSVKDQESSHHAALDINHFDSDDFDDFEVFK…
1458	981986	WP_006457085.1	238	Synechococcus sp. PCC 7335	methyl-accepting chemotaxis protein signaling domain		MTSATDYAQTYQAAEIAYMQGRFEEAAQAIDVLAEDYPDDVSVLLLKGHIYCYGLQEYEVAKQQYKALLHISSDPEFADYANNGLAYANQSIKQSEGSYSEEDLFDEEQLGEVVPSPMPEEFDDGLLEPIAEVDIQPEDFTSNDMDSQADTLAWSKEYKAEARGDELSEFGDLTDDFDSDYDGDDFENTGSWVSSDGNPFELSADQLDMEGEDPSSALKDGDNPFDLNGVAESSVADDPLAATSDSPFGMPFTDEVSGGSSVEDDMSVLSDDADVDFDIAEFDEAFGDAGEANERDSLLAVGQNSGTGADETSEYESNSSPTLDSDDSLDEEDDGSFEGVSFEPQIEAQAEENTFLMGDKRDDSLDEEDDGSFEGVSFEPQIETQAEENTFLMGDKRDD…
1458	278302	WP_006507908.1	58	Xenococcus sp. PCC 7305	methyl-accepting chemotaxis protein		MASGTNYSQEYAQAEKAYLQGNFTQAAEIIDRLVEEFSDNPNVLLLRGHIYCYGFQNYELAQQLYESVLELSQEQGLLDFAYNGIEQVQQLQKQAENDGLFEQGYEMEELDNNNWDSANFQEGEDLIDASSKLNGQNDFSFSEEDNEDAFANFSISESENESLDELDNDDNYELPELSFEEEGTEIVGEINESSSEDDIKARPSVHNSSTFMVDDEEESDDDEDYLANSLAEFEMDNNFVEENEVDDNSEIEIDTVLTEPFAIDNSGGFNIEESSEQYGLDYQDELEFDEIDSSFFDLEELEQGLPDTGLFNVSQEETEDSPSLPASEMMEYEDSSFVNPSSAINPIENSIDNSQLEMTAANDSDIEPVVEVKQGAFSGFANSSIKKKLFVTALSTGIV…
1458	867438	WP_006517811.1	196	Leptolyngbya sp. PCC 7375	methyl-accepting chemotaxis protein		MASGIDYAQTYQAAERAYMQGSYEQAADIIEQLAENYPSDPNVLLLKGHIYCYGLSAYDVARTQYKSVLNLTSDPEFVNYANNGLTYAEQMDVSQVQADENGIEDITADGLFDSIELYGDMGEEGDDLSAGLDLSFEEADGASFQTEPTADSPTDLSAPEPNALENEDSYDLATEATGDPFNATADYESTSGDQGLELDDEDDPFSISDLSIGGDLGNAELLDPFADSSLEGLIESSEEEEITLDSVVRDESSTPVQDVSQFDQDDFDEAFPSAPSSSGELEDFPDVDDFLETGSSSLEIDRPELEVGLDAGSDLLEEPDDKTLFMMEPDDAQPDTMPIGDFQEFDEASTLPGIETTDNGLMDDDIDEQTFPGVDTMEGLESQPGGDIDFLDEFDEFDD…
1458	559328	WP_006530812.1	122	Gloeocapsa sp. PCC 73106	methyl-accepting chemotaxis protein		MTSGVNYSEAYAKAEKAYLNGNYQEAAGVIDEMAREFPEDPSVLLLRGHIYCYGLQQYEMAKQQYQLVLELTDKTEFVNFAHDGLVRIRQMLEDSEPTQSTMGLKSSFTRNQAISDLDGDFEERVTAVDEQTAYQQSRFSQAFGLKSDNNLYSKGKQVRENPFEDEEDEVATEHHWQETIDRSSRTGEFPFFEPELVPDVQDNLEVLDREEAPTFVVSSALEEMSYFEDIFDEHGSGRDNDYSSELDPIDDSMATSALKGGDSDDISEDLSAGEDNRFSDFEADLSQELPDSGLFDDSLEEDEGTINFDLETINRTEIPNRVNLKDSKKKLVTNFVGTGDNLSKPKGEIKLGPLAVFFNAPIRNKQLVKASLVGILSAIAVMGTGIVTTNTEAGNSKFF…
1458	50708	WP_006617201.1	10	Arthrospira platensis NIES-39	methyl-accepting chemotaxis protein		MTASAEYLQEYQKTEAAYTDGKLDEAATLVYKLVEDYPEDPFARLLCGHIYYGLQQYDVAREQYEVVLGLTDDPELVQQAEDYLTEASQFCEDSETGSSLGDISLDDEFDDAQETILEDLSSVGDDANGSLDLDLEEELDLNAIDEQLDELEELTAASQQLGKYPQKPSATIETLDDALDLYDDEDMGMEEIDISSALDDLDELSNLEFEEGTEENLEAIDDVLGDFDISADELEPENLNGKASVGGEELNDSLEDEFALEEDNFNPLELEANPLVDDSNFDLDDEVDPDLTNPLNNPFAQGQETDEEEEDPDLNFDLETSDPFVMDEEDELVLTEGLDPEDPMSGSLEQLPEELFEEDLIDAPHKDSPATNTPGVTQEHQDSWDDLGDDFSLTDLPLT…
1458	654937	WP_006617201.1	142	Arthrospira platensis YZ	methyl-accepting chemotaxis protein		MTASAEYLQEYQKTEAAYTDGKLDEAATLVYKLVEDYPEDPFARLLCGHIYYGLQQYDVAREQYEVVLGLTDDPELVQQAEDYLTEASQFCEDSETGSSLGDISLDDEFDDAQETILEDLSSVGDDANGSLDLDLEEELDLNAIDEQLDELEELTAASQQLGKYPQKPSATIETLDDALDLYDDEDMGMEEIDISSALDDLDELSNLEFEEGTEENLEAIDDVLGDFDISADELEPENLNGKASVGGEELNDSLEDEFALEEDNFNPLELEANPLVDDSNFDLDDEVDPDLTNPLNNPFAQGQETDEEEEDPDLNFDLETSDPFVMDEEDELVLTEGLDPEDPMSGSLEQLPEELFEEDLIDAPHKDSPATNTPGVTQEHQDSWDDLGDDFSLTDLPLT…
1458	804644	WP_006617201.1	179	Arthrospira platensis str. Paraca	methyl-accepting chemotaxis protein		MTASAEYLQEYQKTEAAYTDGKLDEAATLVYKLVEDYPEDPFARLLCGHIYYGLQQYDVAREQYEVVLGLTDDPELVQQAEDYLTEASQFCEDSETGSSLGDISLDDEFDDAQETILEDLSSVGDDANGSLDLDLEEELDLNAIDEQLDELEELTAASQQLGKYPQKPSATIETLDDALDLYDDEDMGMEEIDISSALDDLDELSNLEFEEGTEENLEAIDDVLGDFDISADELEPENLNGKASVGGEELNDSLEDEFALEEDNFNPLELEANPLVDDSNFDLDDEVDPDLTNPLNNPFAQGQETDEEEEDPDLNFDLETSDPFVMDEEDELVLTEGLDPEDPMSGSLEQLPEELFEEDLIDAPHKDSPATNTPGVTQEHQDSWDDLGDDFSLTDLPLT…
1458	694036	WP_006621463.1	151	Arthrospira platensis C1	methyl-accepting chemotaxis protein		MTASAEYLQEYQKTEAAYTDGKLDEAATLVYKLVEDYPEDPFARLLCGHIYYGLQQYDVAREQYEVVLSLTEDPALVEQAEDYLTEASQFCEDSETGSSLGDISLDDEFDDEFDDAQETILEDLSSVGDDANGSLDFDLEEELDLNAIDEQLDELEELTAASQQLGKYPQKPSATIETLDDALDLYDDEDMGMEEIDISSALDDLDELSNLEFEEGTEENLEAIDDDLGDLDRYADELEPENLNGKASVGGEELNDSLEDEFDLEEDNFNPLELEANPLVDDSNFDLDDEVDPDLTNPLNNPFAQGQETDEEEEDPDLNFDLETSDPFVMDEEDELVLTEGLDPEDPMSGSLEQLSEDLFEEDLIDDSHKDSPGTNTPGVTQEHQDSLDDLDDDFSLTD…
1458	87970	WP_006633927.1	18	Microcoleus vaginatus FGP-2	methyl-accepting chemotaxis protein		MATSTNFQQDYQRAEAAYMDGNYSEAAALVYQLVEDFPEDPSARLLCGHIYCYGLQQYEVAREQYTVVLGLSDDPSLVEHAHNGITYTDQFLSGELQTENFEALSAETELEFYPDLSLDEGLEDPDLGLFQGNSPSLSYRSQSSDDMENEDLADLGMSGLGWEAEDDDRAGPVSDLTSHSNPFAGDSGGMAAYAETSDSLDIDEFADSDFGDPFALDDGGFDAADVSSSKVSGKSGPYSGDSFSEAPTQMLNGQSFASSETGNSFDSNQLDSPIGPSDNFGEPFAALDLPDEFDDNSDYDYQSPPQSGQNYGHNAPLAEEEDPFAEAMPSSGFGSSRPQNKQPNNGSDYSSNYSLAEDETLLMGGAVPNSQSQRSSRGQFNSVDQPSANSNGYSDSEPP…
1458	73924	WP_006669108.1	14	Arthrospira maxima CS-328	methyl-accepting chemotaxis protein		MTASAEYLQEYQKTEAAYTDGKLDEAATLVYKLVEDYPEDPFARLLCGHIYYGLQQYDVAREQYEVVLSLTEDPALVEQAEDYLTEASQFCEDSETGSSLGDISLDDEFDDEFDDAQETILEDLSSVGDDANGSLDFDLEEELDLNAIDEQLDELEELTAASQQLGKYPQKPSATIETLDDALDLYDDEDMGMEEIDISSALDDLDELSNLEFEEGTEENLEAIDDDLGDLDRSADELEPENLNGKASVGGEELNDSLEDEFDLEEDNFNPLELEANPLVDDSNFDLDDEVDPDLTNPLNNPFAQGQETDEEEEDPDLNFDLETSDPFVMDEEDELVLTEGLDPEDPMSGSLEQLSEDLFEEDLIDDSHKDSPGTNTPGVTQEHQDSLDDLDDDFSLTD…
1458	542326	WP_006669108.1	118	Arthrospira sp. TJSD091	methyl-accepting chemotaxis protein		MTASAEYLQEYQKTEAAYTDGKLDEAATLVYKLVEDYPEDPFARLLCGHIYYGLQQYDVAREQYEVVLSLTEDPALVEQAEDYLTEASQFCEDSETGSSLGDISLDDEFDDEFDDAQETILEDLSSVGDDANGSLDFDLEEELDLNAIDEQLDELEELTAASQQLGKYPQKPSATIETLDDALDLYDDEDMGMEEIDISSALDDLDELSNLEFEEGTEENLEAIDDDLGDLDRSADELEPENLNGKASVGGEELNDSLEDEFDLEEDNFNPLELEANPLVDDSNFDLDDEVDPDLTNPLNNPFAQGQETDEEEEDPDLNFDLETSDPFVMDEEDELVLTEGLDPEDPMSGSLEQLSEDLFEEDLIDDSHKDSPGTNTPGVTQEHQDSLDDLDDDFSLTD…
1458	660961	WP_007310782.1	143	Crocosphaera watsonii WH 0003	methyl-accepting chemotaxis protein		MTSGTDYAKLYNEAYVAYGQGNFEEAATLMEPMAQAFPEDPDVLLLRGHIYFSLGRYETACQQYQLVISRSDRPDLVDCANQGLTQAQKLLAQSGDNQISNGLSSSSNISSQTVDTEEQWSEPEMSSEDWESQEFDLDGLDWDSAIFDDEDLGEPTIGQQGSQGKPLENNHHREQKGTSSEMEVDPFTTLSEVKPFDSQTDLPNTNTAEDDGWNDFVDEDFPDFSFAEEHGLETEASACSAVQEDEDQTFVVSSNLNPPSLGNRDGQTSSENSSNDWSNNSHPDDPTVQSTPQMMSSGQIQEQKQVLDQFDAFQDEALEDLSNFDFTDINDQLPDSGLFTQTSDQLSDNLGLQTGDLLSEQGPETVNWVKSEDGDNTSLSDSPLKADKPKVDTEQGYFG…
1458	357945	WP_007354950.1	75	Kamptonema formosum PCC 6407	methyl-accepting chemotaxis protein		MATTTDFEQEYQRAEAAYLEGNYEEAAALVYQLVEDFPEDPSARLLCGHIYCYGLQQYDVAREQYMVVLSLTDDTGFVDHANNGIAYAEQFAVGAPGESLENFSEDLDLEMYPGLSGENDLEQPDLSLFGGGSDLESDLGTSSLELDNAGMMGMGLSELDFENNLENYANDAELLNPFGESPNFDSNSSGSGGMAAFADADLDSGVELGGLDFDDDAMAMADTQLTFPAPKEKPSPPAQEQRQADVFAGAASKQNGRTIGSQSLADSGLADSGIEDLGEFPEDFDDMFAPLELPDDLNFEESYPPAETNGKQKMPLQPQPTAEPGQTRSRTSGIQAKEGSDLGGSKSNYSVAEDETLLMGSHSAPEALSEIGKPSKDLNSGFKSTTQGSKAAKGEDLQN…
1458	413047	WP_007354950.1	88	[Oscillatoria] sp. PCC 6506	methyl-accepting chemotaxis protein		MATTTDFEQEYQRAEAAYLEGNYEEAAALVYQLVEDFPEDPSARLLCGHIYCYGLQQYDVAREQYMVVLSLTDDTGFVDHANNGIAYAEQFAVGAPGESLENFSEDLDLEMYPGLSGENDLEQPDLSLFGGGSDLESDLGTSSLELDNAGMMGMGLSELDFENNLENYANDAELLNPFGESPNFDSNSSGSGGMAAFADADLDSGVELGGLDFDDDAMAMADTQLTFPAPKEKPSPPAQEQRQADVFAGAASKQNGRTIGSQSLADSGLADSGIEDLGEFPEDFDDMFAPLELPDDLNFEESYPPAETNGKQKMPLQPQPTAEPGQTRSRTSGIQAKEGSDLGGSKSNYSVAEDETLLMGSHSAPEALSEIGKPSKDLNSGFKSTTQGSKAAKGEDLQN…
1458	316434	WP_008057213.1	67	Arthrospira sp. PCC 8005	methyl-accepting chemotaxis protein		MTASAEYLQEYQKTEAAYTDGKLDEAATLVYKLVEDYPEDPFARLLCGHIYYGLQQYDVAREQYEVVLSLTEDPALVEQAEDYLTEASQFCEDSETGSSLGDISLDDEFDDEFDDAQETILEDLSSVGDDANGSLDFDLEEELDLNAIDEQLDELEELTAASQQLGKYPQKPSATIETLDDALDLYDDEDMGMEEIDISSALDDLDELSNLEFEEGTEENLEAIDDDLGDLDRSADELEPENLNGKASVGGEELNDSLEDEFDLEEDNFNPLELEANPLVDDSNFDLDDEVDPDLTNPLNNPFAQGQETDEEEEDPDLNFDLETSYPFVMDEEDELVLTEGLDPEDPMSGSLEQLSEDLFEEDLIDDSHKDSPATNTPGVTQEHQDSLDDLDDDFSLTD…
1458	752677	WP_008057213.1	164	Arthrospira sp. PCC 8005	methyl-accepting chemotaxis protein		MTASAEYLQEYQKTEAAYTDGKLDEAATLVYKLVEDYPEDPFARLLCGHIYYGLQQYDVAREQYEVVLSLTEDPALVEQAEDYLTEASQFCEDSETGSSLGDISLDDEFDDEFDDAQETILEDLSSVGDDANGSLDFDLEEELDLNAIDEQLDELEELTAASQQLGKYPQKPSATIETLDDALDLYDDEDMGMEEIDISSALDDLDELSNLEFEEGTEENLEAIDDDLGDLDRSADELEPENLNGKASVGGEELNDSLEDEFDLEEDNFNPLELEANPLVDDSNFDLDDEVDPDLTNPLNNPFAQGQETDEEEEDPDLNFDLETSYPFVMDEEDELVLTEGLDPEDPMSGSLEQLSEDLFEEDLIDDSHKDSPATNTPGVTQEHQDSLDDLDDDFSLTD…
1458	332668	WP_008180681.1	70	Moorea producens 3L	methyl-accepting chemotaxis protein		MASSINYPQLYGEAEKAYMQGKYQEAATLVDRLIEDFPNEPSALLLRGHIYCYGLQQYDLARQQYESVLNLTSEPDFVNYANNGLEYAQQSTNGHQDPGLSPDDVNTSQVKLDETEELSAEPTEGNWQDFADFNDISEFDPESLSFDNTGVDDFASESTSPFKESFQDSTSDSDEGAIELQSADNLDPFSMVSDLEEDSEDLESWEIGSDLELDVNAVSSQTCYNGTEGHFPELSQEEGLQTFMVSPEENLDEELSYGSEQLTSESSTVEFNVLAEEELESLADYEFSDLEEQSKNSFVEAATLLMNSPELEGNFSPTPSSDPTPTTEENYSRTEQSLETEKPTSGDTQAYADNQEDLEYLNQAPDSTEPYLSGNYGSDEQLLDSAYEHNGLNSPSPDQ…
1458	329102	WP_008202350.1	69	Microcystis sp. T1-4	methyl-accepting chemotaxis protein		MPSGTEYAKLYGKANTAYCQGNLEDAALIVKEMSSKYPEDANVILLQGHIHLGLQQYSLAEERYETVLRLAKNSTSRSDLVDYARRGLDQIRQLGFEVEGGDFTIAATESIAYSEAAFDPGQGFKHSRSGKSQGADPDWQNKGMDWNSSLFNEEDPGEPTVSKVHSYDDDFEESEETGFSSLTLTSLGSSDSQRSDDSVGGEPPFSFLEAAEIDSLPEEWDGELGSTGEATFMVSSDLGENPLTGRDQGLSYSDTREESAFAIDRQSTQGQGAKTGLNQGRVTQNRYQEEDTGDFRGPELNDEDLDSFSPLGLTDRMQGLGESELFTRLGEEALSVGFVPEPSGLLNASSGVGEPSFNPSRLKIPNDKRDSHLAHGSDRLLKPVVEVNPGKLAFFVNAS…
1458	845629	WP_008275931.1	191	Cyanothece sp. CCY0110	methyl-accepting chemotaxis protein		MASGTDYAKLYNEAYIAYGQGNYEEAATLIEPMAGAFPEDPDVLLLQGHIYFSLGRYETACQQYQSVINRADRPDLVECANQGLQQARQFLHQSGNNHKTDDNLQQPMINSESMKIEQQWSDSGEVSGDWQGEEFAVDGLDWDSGIFDDDDLGEPTIGHQGNASQSSEEQPEKQNSFEMPVDPFTTLSEVRPFDSQTDIPNTNASEEEGWTDFVDEDFPDFSFGDEQGLETEAHTGAGDEENTFVVSSSLNPPSLSNRGSTPPLQDSSHDWSNSPAQDDPTVHATPQMMSSDQVQEHNRVLDEFDAFQEEALEDLSNFDFTEMSDQLPDSDLFTQASEDGSGSIGLQTGDLLSEPGPQTVNWVKSDDMANTSLSDSEVKIVKPTAERQQGYLRWFFNAP…
1458	600949	WP_008310151.1	131	Leptolyngbya sp. PCC 6406	methyl-accepting chemotaxis protein		MASSTDYSQAYQKAERAYMQGSYEEAATAIDQLAAEYPTDPSVLLLRGHIYCYGLQDYRMAREQYQAVLDTTSDPEFIDFANNGLAYADQFADDSNGSASSASASDADDLYATLADASYGQAGSSSDNFDFPDMSLHEEGGAGIGANEEDPTAYGDPFGEALATDDLGHGSGDSPFAADPFAAPSVSEPNWPEEESVANPFTGNSLPDDVFGSPSAGDPFSDFDSLGTAGSGEPLNGLDPLAMPPREGFGEEADTLGSVNEFPGEDQTLFMPESGSFGGQRSSSPDAFADADAFSSPMDGDDDQTVFSPGPPDLNNDPYANAFGDSDYGDSGAGAMAFGRSETMADTGSGSGSNVDFLDDFDDFDDLGSLPDFELTDSSAGFTSPSVGSVGIGSSDDMG…
1458	146846	WP_009454481.1	31	Fischerella thermalis PCC 7521	chemotaxis protein		MAASIENYVQTYQQALTAYAQQDYQGAATLIDEVVQNLPNDPNTHLLRGHVYYVLQQYDVAKAEYQKVLELTQDPEITVFAESGLDNINQYQQELNAFVDEDDNSQQSSQEASIFAAAKPAEQELEKLEILGDLDSNSFDFNAIASHEESPKDIDNPFGLSTDSSFDPGVDSCETFYDNPFASSQAEAGPTSQANIWEGAELELPAFLQDDLSSSTEKTEINGNLERSDSSNTHQNLEKNQPNIRDPDFAKITLTPNHRFNSQENDSAEQISQKYSDDSLQNINTRNFDQETLLVEETGTDIEITEINSVEYKSKEKFSSTASVNSTFTIEDKQLNSNFSTKQNQNFDEDSFDLEAFESAFGSQSFSENEHENTNGKLNGQVSQGSNIEFLDDFDEFDD…
1458	842152	WP_009454481.1	190	Fischerella sp. JSC-11	chemotaxis protein		MAASIENYVQTYQQALTAYAQQDYQGAATLIDEVVQNLPNDPNTHLLRGHVYYVLQQYDVAKAEYQKVLELTQDPEITVFAESGLDNINQYQQELNAFVDEDDNSQQSSQEASIFAAAKPAEQELEKLEILGDLDSNSFDFNAIASHEESPKDIDNPFGLSTDSSFDPGVDSCETFYDNPFASSQAEAGPTSQANIWEGAELELPAFLQDDLSSSTEKTEINGNLERSDSSNTHQNLEKNQPNIRDPDFAKITLTPNHRFNSQENDSAEQISQKYSDDSLQNINTRNFDQETLLVEETGTDIEITEINSVEYKSKEKFSSTASVNSTFTIEDKQLNSNFSTKQNQNFDEDSFDLEAFESAFGSQSFSENEHENTNGKLNGQVSQGSNIEFLDDFDEFDD…
1458	295378	WP_009546531.1	61	Cyanothece sp. ATCC 51142	methyl-accepting chemotaxis protein		MASGTDYAKLYNEAYVAYGQGNFEEAAALMEPMAEAFPEDPDVLLLRGHIYFSLGRYETACQQYQSVIGHTDRPDLVDCAKQGLAQAQQLLAQSGDNHRSNELAEPSEIASESVDRKEQWSEPTDSSGDWESEDFELDGLDWDSAIFDDDDLGEPTIGHQVSQGQPFDNNHHPPEQRPANFEMEVDPFTTLSEVKPFDSQTDIPKTNTSDKENWTDFVDHEFSDFSFGDEQGLETEAHTGGEIAGDEDNTFVVSSSLNPPSLDNRGSTTSPEEPSSDWSNYPAQDDPTIQATPRMMPSNPAQEQNQVLDKFDAFQEEALEDLSNFDFTEMSDQLPDSDLFSQASEDLSGSLGLQTGDLLSEQGSQTVNWVKSDDMAHSSLSNSETKVIKPTVEAKQGYL…
1458	912617	WP_009546531.1	209	Cyanothece sp. ATCC 51472	methyl-accepting chemotaxis protein		MASGTDYAKLYNEAYVAYGQGNFEEAAALMEPMAEAFPEDPDVLLLRGHIYFSLGRYETACQQYQSVIGHTDRPDLVDCAKQGLAQAQQLLAQSGDNHRSNELAEPSEIASESVDRKEQWSEPTDSSGDWESEDFELDGLDWDSAIFDDDDLGEPTIGHQVSQGQPFDNNHHPPEQRPANFEMEVDPFTTLSEVKPFDSQTDIPKTNTSDKENWTDFVDHEFSDFSFGDEQGLETEAHTGGEIAGDEDNTFVVSSSLNPPSLDNRGSTTSPEEPSSDWSNYPAQDDPTIQATPRMMPSNPAQEQNQVLDKFDAFQEEALEDLSNFDFTEMSDQLPDSDLFSQASEDLSGSLGLQTGDLLSEQGSQTVNWVKSDDMAHSSLSNSETKVIKPTVEAKQGYL…
1458	184878	WP_009625280.1	40	Pseudanabaena biceps PCC 7429	methyl-accepting chemotaxis sensory transducer		MASSTQYQKEYEKASLAYMQGDYNQAGKLTQELVKACPSDPMYRLLHAHINLALERYQDSIGEYQTVLQLTDDNSILEYAHSGIAAAKERLDINDDSYNLGALGSANDDFSSNQYGYESNRYNQSNQSTYMQGSWSSNDSGGQSTGSGRSEDFDFEDFSSNSSLNGSSQYSYGAETQITGDSGFSSSYKPSSSSGSLNADTDVVFMDEFDDFDDISESSFSSSFGESDATQMVSDRSLNDFGGQDFTTSSSRNTTSVASQDIATARFNQSENEAELFGLGNINTPVGAKRGGVDIVTEASDQGGLFSPFDNMPLKTKGLVTAIAAGVVAMVAAGVVTNFATGTIKDQGQREQVRNTGWMMAGAAALASGAIAWGLGKRSTRIIDQSTANLQAQFEAVIR…
1458	93754	WP_009767902.1	19	Oscillatoriales cyanobacterium JSC-12	methyl-accepting chemotaxis protein		MASGTEYAQDYQQAQLAYMKGSYEEAAEIVDRLVKEFPGDPSANLLRGHIYCYGLQQYSVAREQYESVLTLTDDPEFTNYAHQGLQHIQENSNGTDAIANSDLGVMDNATFDVFDEQSFDEQSFNQVFDEPALEDAAAFGNQTFDEPAFDNVAFENPAAPSTWENTGQSLDEVDFGSLDDQQFGLETPESQDAQPFSNPFEDSHYPPKNLVASNDDFNAFSDPFGGDSPNLDFAVDDDPFQLPAADPFGSPSEMSTEEYGARISGFSPVSDEFDEPFAPLDLPDETPSQSLAQDAAAIDDFPPETPSGLRGNITAQQSGEEETLFMGSTNLYDEPDQAFNAAYGQADSDEQRFDFSLGNSAYSDSFSDAEPSAGQTNVDFLDEFDEFDDLGNLSDFDLS…
1458	282969	WP_009787872.1	59	Lyngbya sp. PCC 8106	chemotaxis sensory transducer		MQASTDFLQEYQQTEAAYNQGNYEEAAALVYQLVENYPEDPSARLLCGYIYGYGLQQFEVAREQYFAVLELTDDPELIDQAHEAMTQADQYIADSAAYAVSGDLGSDIALDDPDDLGTADTQLEDEELMAETAISHADLDQFANHSETQLDSELNLDELEELSVSDLDSSPLNAEIDLDKVDLSKSQRQAGGIEAEEDLNEISIDLSDDDLDLEDLSGDLQFEDLMNSGNLDSESQQEMLNPNPITAENPFAQGGEGLSDQIDEDAIATQLESDPFELDDEQISDSVEQEIRQPDEDWSGNFLAEEPPENYDTLPQSETSETDSEEAFEIDDIMELGDFEDDEPASKVATQKNGRPQTQPTVAHSTTRDVSENAEGIDLDEFNSDLDDIFQSLQFAPDS…
1458	292690	WP_010472884.1	60	Acaryochloris sp. CCMEE 5410	methyl-accepting chemotaxis protein		MSLSTRYTQDYQQAVSDYMKGHYQEAAETTDQLVKEYPDDPNLRLLRGHIYSCLQKYEIANQQYKSVLELTHDPELLDCARNSLADSTRYLESGYGYSEPMPTIDNNSAALTMTHGNEPPLGEAVVAQPSSSLQTTSDGESSTADDNPFAVNSNPFDDYVSAPLVAGNTNRQPLVSDSFADGEDDTLLMNKNHSTSDSESSDTRPSGIFSDSESDAIQSEFTDISGVDNTIQTSDADAWDEPFDLAGENTTQSADLDFSDSIDQTEFPMSGIDLSEELSMDGLEGDAEIDSFDPATEFDLDPSLLNLAEDEQDLIGDTGLINVAENAQALAIDDLPPSSDLAASSQSGFLGDSQDGSAFFSDGQGAALSKKPGGILAPFTNASLQQKQIIMSTTAGVVS…
1458	224215	WP_010871656.1	47	Synechocystis sp. PCC 6803	chemotaxis protein		MATETNFSQLYGLAYAAYGQGNYQEASSHIEQLAADFPEDPNVLLLRGHIYVGLEQYALAHQAYQGVIRFSDRQDLIDCANQALGQIQEEEPRGNGAKDSLDQDWQSDIDAIDNSMAWETGVFTEEDFGEPTLGRAPSPTNPGMDHPFGRSSASFGTSGARSYEIENLDWSPEAFTDDLDSDDEQTMMPQTGESTFVVPPAFGEGIADFADLAADVSSAGIGGTDGAEYPPYQTWDGGDWSEALGLDDPEALAQAPTPTSGDYGAGNNLPSFDAFEEGVEDELSDFNLTDIAPELPDSSLFSQATNLDIGAVGRIDDTQGGDTVVHGGNAAPPGMATWLKPDGAATGDLSSATSPFNDRPTSEVDAGFLGWFTNASLFRKQIYMAIASGVFSGFAVLVL…
1458	721199	WP_010871656.1	157	Synechocystis sp. PCC 6803	chemotaxis protein		MATETNFSQLYGLAYAAYGQGNYQEASSHIEQLAADFPEDPNVLLLRGHIYVGLEQYALAHQAYQGVIRFSDRQDLIDCANQALGQIQEEEPRGNGAKDSLDQDWQSDIDAIDNSMAWETGVFTEEDFGEPTLGRAPSPTNPGMDHPFGRSSASFGTSGARSYEIENLDWSPEAFTDDLDSDDEQTMMPQTGESTFVVPPAFGEGIADFADLAADVSSAGIGGTDGAEYPPYQTWDGGDWSEALGLDDPEALAQAPTPTSGDYGAGNNLPSFDAFEEGVEDELSDFNLTDIAPELPDSSLFSQATNLDIGAVGRIDDTQGGDTVVHGGNAAPPGMATWLKPDGAATGDLSSATSPFNDRPTSEVDAGFLGWFTNASLFRKQIYMAIASGVFSGFAVLVL…
1458	786642	WP_010871656.1	174	Synechocystis sp. PCC 6803 substr. GT-I	chemotaxis protein		MATETNFSQLYGLAYAAYGQGNYQEASSHIEQLAADFPEDPNVLLLRGHIYVGLEQYALAHQAYQGVIRFSDRQDLIDCANQALGQIQEEEPRGNGAKDSLDQDWQSDIDAIDNSMAWETGVFTEEDFGEPTLGRAPSPTNPGMDHPFGRSSASFGTSGARSYEIENLDWSPEAFTDDLDSDDEQTMMPQTGESTFVVPPAFGEGIADFADLAADVSSAGIGGTDGAEYPPYQTWDGGDWSEALGLDDPEALAQAPTPTSGDYGAGNNLPSFDAFEEGVEDELSDFNLTDIAPELPDSSLFSQATNLDIGAVGRIDDTQGGDTVVHGGNAAPPGMATWLKPDGAATGDLSSATSPFNDRPTSEVDAGFLGWFTNASLFRKQIYMAIASGVFSGFAVLVL…
1458	835854	WP_010871656.1	188	Synechocystis sp. PCC 6803 substr. PCC-N	chemotaxis protein		MATETNFSQLYGLAYAAYGQGNYQEASSHIEQLAADFPEDPNVLLLRGHIYVGLEQYALAHQAYQGVIRFSDRQDLIDCANQALGQIQEEEPRGNGAKDSLDQDWQSDIDAIDNSMAWETGVFTEEDFGEPTLGRAPSPTNPGMDHPFGRSSASFGTSGARSYEIENLDWSPEAFTDDLDSDDEQTMMPQTGESTFVVPPAFGEGIADFADLAADVSSAGIGGTDGAEYPPYQTWDGGDWSEALGLDDPEALAQAPTPTSGDYGAGNNLPSFDAFEEGVEDELSDFNLTDIAPELPDSSLFSQATNLDIGAVGRIDDTQGGDTVVHGGNAAPPGMATWLKPDGAATGDLSSATSPFNDRPTSEVDAGFLGWFTNASLFRKQIYMAIASGVFSGFAVLVL…
1458	859440	WP_010871656.1	195	Synechocystis sp. PCC 6803 substr. PCC-P	chemotaxis protein		MATETNFSQLYGLAYAAYGQGNYQEASSHIEQLAADFPEDPNVLLLRGHIYVGLEQYALAHQAYQGVIRFSDRQDLIDCANQALGQIQEEEPRGNGAKDSLDQDWQSDIDAIDNSMAWETGVFTEEDFGEPTLGRAPSPTNPGMDHPFGRSSASFGTSGARSYEIENLDWSPEAFTDDLDSDDEQTMMPQTGESTFVVPPAFGEGIADFADLAADVSSAGIGGTDGAEYPPYQTWDGGDWSEALGLDDPEALAQAPTPTSGDYGAGNNLPSFDAFEEGVEDELSDFNLTDIAPELPDSSLFSQATNLDIGAVGRIDDTQGGDTVVHGGNAAPPGMATWLKPDGAATGDLSSATSPFNDRPTSEVDAGFLGWFTNASLFRKQIYMAIASGVFSGFAVLVL…
1458	898373	WP_010871656.1	205	Synechocystis sp. PCC 6803	chemotaxis protein		MATETNFSQLYGLAYAAYGQGNYQEASSHIEQLAADFPEDPNVLLLRGHIYVGLEQYALAHQAYQGVIRFSDRQDLIDCANQALGQIQEEEPRGNGAKDSLDQDWQSDIDAIDNSMAWETGVFTEEDFGEPTLGRAPSPTNPGMDHPFGRSSASFGTSGARSYEIENLDWSPEAFTDDLDSDDEQTMMPQTGESTFVVPPAFGEGIADFADLAADVSSAGIGGTDGAEYPPYQTWDGGDWSEALGLDDPEALAQAPTPTSGDYGAGNNLPSFDAFEEGVEDELSDFNLTDIAPELPDSSLFSQATNLDIGAVGRIDDTQGGDTVVHGGNAAPPGMATWLKPDGAATGDLSSATSPFNDRPTSEVDAGFLGWFTNASLFRKQIYMAIASGVFSGFAVLVL…
1458	936716	WP_010871656.1	219	Synechocystis sp. PCC 6803	chemotaxis protein		MATETNFSQLYGLAYAAYGQGNYQEASSHIEQLAADFPEDPNVLLLRGHIYVGLEQYALAHQAYQGVIRFSDRQDLIDCANQALGQIQEEEPRGNGAKDSLDQDWQSDIDAIDNSMAWETGVFTEEDFGEPTLGRAPSPTNPGMDHPFGRSSASFGTSGARSYEIENLDWSPEAFTDDLDSDDEQTMMPQTGESTFVVPPAFGEGIADFADLAADVSSAGIGGTDGAEYPPYQTWDGGDWSEALGLDDPEALAQAPTPTSGDYGAGNNLPSFDAFEEGVEDELSDFNLTDIAPELPDSSLFSQATNLDIGAVGRIDDTQGGDTVVHGGNAAPPGMATWLKPDGAATGDLSSATSPFNDRPTSEVDAGFLGWFTNASLFRKQIYMAIASGVFSGFAVLVL…
1458	10845	WP_011242843.1	2	Synechococcus elongatus PCC 7942	chemotaxis protein		MTSMASEDRSLSYEQVEQEYLSGHYSEAAELAEALVQTEPQNPRLRLLRGHIFYSLGRNDQARVEYELIRGITPDPDILEQALLGMDRCDSRPHEDVSSDMEGTVIVPIGAALPVIEQVDPSALALDLPPLSGTDTIAEEPSSDRDDGDNPFATDPASPAASETEAEAPAWLADIEESAFSSTDESSPEPWAEAAEAEETAVAEPAVEEAIAPAAETLIASEPEAIPEPLSPEVDLAESQPPITADETVVEVDLAAEFAALAEPEEVASEPAASTAGLEEPGPVSFDAIADEVAKEVLGAAETAVAPQPELKASPAPVLENLPTPPNLAEAAAIARQPVTSPLRPQETKANRAAVAATPASNAPKALPTPPKQTAETRVGLIALVSALAAAAVGVVGWQ…
1458	678740	WP_011242843.1	146	Synechococcus elongatus PCC 6301	chemotaxis protein		MTSMASEDRSLSYEQVEQEYLSGHYSEAAELAEALVQTEPQNPRLRLLRGHIFYSLGRNDQARVEYELIRGITPDPDILEQALLGMDRCDSRPHEDVSSDMEGTVIVPIGAALPVIEQVDPSALALDLPPLSGTDTIAEEPSSDRDDGDNPFATDPASPAASETEAEAPAWLADIEESAFSSTDESSPEPWAEAAEAEETAVAEPAVEEAIAPAAETLIASEPEAIPEPLSPEVDLAESQPPITADETVVEVDLAAEFAALAEPEEVASEPAASTAGLEEPGPVSFDAIADEVAKEVLGAAETAVAPQPELKASPAPVLENLPTPPNLAEAAAIARQPVTSPLRPQETKANRAAVAATPASNAPKALPTPPKQTAETRVGLIALVSALAAAAVGVVGWQ…
1458	1075890	WP_011242843.1	281	Synechococcus sp. UTEX 2973	chemotaxis protein		MTSMASEDRSLSYEQVEQEYLSGHYSEAAELAEALVQTEPQNPRLRLLRGHIFYSLGRNDQARVEYELIRGITPDPDILEQALLGMDRCDSRPHEDVSSDMEGTVIVPIGAALPVIEQVDPSALALDLPPLSGTDTIAEEPSSDRDDGDNPFATDPASPAASETEAEAPAWLADIEESAFSSTDESSPEPWAEAAEAEETAVAEPAVEEAIAPAAETLIASEPEAIPEPLSPEVDLAESQPPITADETVVEVDLAAEFAALAEPEEVASEPAASTAGLEEPGPVSFDAIADEVAKEVLGAAETAVAPQPELKASPAPVLENLPTPPNLAEAAAIARQPVTSPLRPQETKANRAAVAATPASNAPKALPTPPKQTAETRVGLIALVSALAAAAVGVVGWQ…
1458	620389	WP_011431516.1	133	Synechococcus sp. JA-3-3Ab	methyl-accepting chemotaxis protein		MVSSANNQRDFTEAMVAFWQGDYVEAVRLFNQVAAAQPQDTAVKLLLASAQKQAGQLLEARHTYDTILKTASDPEELESARRGLEELLQMAPELADVPSPAQEDKLQPQGEFPPQPEEADPFPQFEFEAMREQEADPFAQDLFSMRSDSFAADEMTFGEEESFADPFETRLEMEPADPFASSHPLPANPQVTPPAVPGETALRAGREQPQTDPVVDDDFAFLSEFDRQHLQDLDSDSITQLAGDAAFPEEMGFSLPTFGEEEVGSLDEGLPTELATPMSEPIPAPEEDTAGPGPALFELNELDSLDRELAGMEGGEVPVFSPDEGETQEAGGTARSSPTISMPLPGGQGAGMFAGIANRPLADRQLATALIQGAVSLAAGLAIGLGIPANGGARLLAGV…
1458	708639	WP_011433529.1	154	Synechococcus sp. JA-2-3B'a(2-13)	methyl-accepting chemotaxis protein		MVPSANSQRDYTDAMAAFWQGDYVRAVRLFNQVAAAEPQDTAVKLLLALAQKQAGQLLEARQTYNIILQTASDPDELESARKGLEELLQMAPELADLPDSPEADEFRPPDEFAPGSDAFSEEAFSAPDPFLQFEEMGEEEADPFAQNPFPLEADSLGSDFMGEERFRDPLETGLQMPGADPLGSSHPMPTHSRVTPPATSRRVGSEEGGPQTDPVVEDDFAFLNEFDREHLEALEDNFDSITQLAGDADFPNEMGFSLPGFEEEEGGSLEESLPTELAAPMSEPIPAPDEDTASPGSALFELDELDSLDRELAGMDGGEPVGAFRPDEGAIGGMSPMAETGSGAAQVLLPTASLPISSVGEQGARTSAGIANRPIGDRQLAIALIQGAVSLAAGLAIGL…
1458	29848	WP_011612705.1	6	Trichodesmium erythraeum IMS101	methyl-accepting chemotaxis sensory transducer		MTSSSTDFLQNYQRVEDAYSEGKYEQAAALVYDLIQDYPEDPTSRLLCGHIYCYGLHQYDVAKEQYQLVLDLSDDIDLIKYAQQGISDSEQFIREDPGLYSNVEEMLEDININNDQNEDSKEGEVSSYLEAFANQNALELDLKNLENVTDSELILDKNSVELNPKNLENAIDLELLLDENGLELDPKDLEDVINSELILDENGLELDPKDLEDVINSELILDEKTLELKAENPQEKFDFDQENIDDLEFTYQDNNPFVTNGSLNKDTKDEDSKYVENLQELVQFEDNLSRDDGDNEELIDQLAIENSKVYPNQTSEKLQDDTVVNGKHSEAIEEISDLSLTVDLDEIWKKQQKEFFQEQEISENQTVEDKEIKSNINFGQDYPIEELDLEALNEDFENV…
1458	672941	WP_011612705.1	144	Trichodesmium erythraeum 21-75	methyl-accepting chemotaxis sensory transducer		MTSSSTDFLQNYQRVEDAYSEGKYEQAAALVYDLIQDYPEDPTSRLLCGHIYCYGLHQYDVAKEQYQLVLDLSDDIDLIKYAQQGISDSEQFIREDPGLYSNVEEMLEDININNDQNEDSKEGEVSSYLEAFANQNALELDLKNLENVTDSELILDKNSVELNPKNLENAIDLELLLDENGLELDPKDLEDVINSELILDENGLELDPKDLEDVINSELILDEKTLELKAENPQEKFDFDQENIDDLEFTYQDNNPFVTNGSLNKDTKDEDSKYVENLQELVQFEDNLSRDDGDNEELIDQLAIENSKVYPNQTSEKLQDDTVVNGKHSEAIEEISDLSLTVDLDEIWKKQQKEFFQEQEISENQTVEDKEIKSNINFGQDYPIEELDLEALNEDFENV…
1458	44970	WP_012164389.1	9	Acaryochloris marina MBIC11017	methyl-accepting chemotaxis protein		MSLSTRYTQDYQQAVSDYMKGHYQEAAETTDQLVKEYPDDPNLRLLRGHIYSCLQKYEIANQQYKSVLELTHDPELLDCARNSLADSTRYLESGYGYSEPMPSIDNNSAALTMTNGNEPQLGEAGVAQPSSSLQTTSDGESSTADDNPFAVNSNPFDDYVSAPLVAGNTNRQPLVSDSFADGEDDTLLMNKNHSTSDSESSDTRPSGIFSDSESDAIQSEFTDISGVDNTIQTSDADAWDEPFDLAGENTIQSADLDFSDSIDQTEFPMSGIDLSEELSMDGLEGDAEIDSFDPATEFDLDPSLLNLAEDEQDLIGDTGLINVAENAQALAIDDLPPSSDLAASSQSGFLGDSQDGSAFFSDGQGAALSKKPGGILAPFTNASLQQKQIIMSTTAGVVS…
1458	15167	WP_012266253.1	3	Microcystis aeruginosa NIES-843	methyl-accepting chemotaxis protein		MPSGTEYAKLYRKANTAYCQGNLEDAAVIVKEMISKYPEDANVMLLQGHIHLGLQQYRLAEERYEKVLQLAKNSPTSSDLVDYAQRGLDQIRQLRFEAEEGDFTIAATESIAYSEAAFDPSQSFNRSRSWKSQGAAPDGQKKGLDWNSSLFNEEDPSEPTVSKVHSYDDDFEESEETAFSSLTLPGPGSHGSQWSSDSAEGEAPFPFLEAAEIDSLEEGWDGELGSTGEATFMVSSALGGNPLTGRDQELSYRDTLEESTFAIDLESTHPQGAKTGPNQGRVTQQRDEEDETGDFGQPELNDEDLDGFSPLALTDTVQGLGDWELFTPSGGEALSGGFLPEPSAHLNASSGVGEPSFNPSRLKTPNDKRDSHLTHASELLLKPVVEVNPGKLGFFVNAS…
1458	829204	WP_012306991.1	186	Synechococcus sp. PCC 7002	methyl-accepting chemotaxis protein		MPPSTTDYSKEYAEAQKAYYQNNLPEAEAIANRLLKDYPDDPHLLLLSGHISLGLQDLGRASAFYHRVLDVTNQRDYHEYARQGLTQVNAYSDQVNGHRETSGGQPTLTQPEDYPVAAEYNSPENFVTAAGEQSISADDYSEQWAEPELPLRNFPEDEETFLVPHPGDRSPEPGLNQSLNDPFFEAEAGEFIEFNEDELVEFDSAAGLEEDGDFLGSEDTSPFDLDWSPTHENGRISADQDHFDAVDTAPLGFESESPTWLENPPLADADALTFDEPAHPSFAPDSLSPDEAADFDDEISLGSLGAELFDEEPEAPPKQDEGGFLEEFGILNEQDLDDFGDLGSDILDDDQKMPDTGLFEAPLETPTTSGEFNFDDFPEELGLTEDDSLFITLGEDSLS…
1458	552138	WP_012594080.1	121	Cyanothece sp. PCC 8801	methyl-accepting chemotaxis protein		MAPGTDYSKLYNQAYVAYGQGEYEEAATLIEPMAEAYSQDPHVLLLRGHIHLSLQQYETACADYQSVLTLTDQQDLLKLAQQGLAQAQEMLGQASPNNLNHSQKSASYLGSSSLNDEDEDEEDGLIWQDNEEGEADWDSNFQIDENLDWDFDEEDFGEPTIGHDPSQANPFDNAGQTTFRPPQADVASLAVEDDLNLETPDTWQSPFTEAMEDFPFTDDEDLRTEPHPTASVGKNTFLVTPKLDNSRENPEGTPIESFLRPSSRNLLNYNSDEDLTLPPSSSSMGNQENQLVENLDSDLSHLTEMAAELPDSDIFTRSAEVFSDNLSLDASDLMSAAPTPTTVTWVKPNEAMGGDLSVASNQGIKPTVEVAQQGWAAWFINASLKHKPWIAAGATGIAS…
1458	902229	WP_012594080.1	206	Cyanothece sp. PCC 8802	methyl-accepting chemotaxis protein		MAPGTDYSKLYNQAYVAYGQGEYEEAATLIEPMAEAYSQDPHVLLLRGHIHLSLQQYETACADYQSVLTLTDQQDLLKLAQQGLAQAQEMLGQASPNNLNHSQKSASYLGSSSLNDEDEDEEDGLIWQDNEEGEADWDSNFQIDENLDWDFDEEDFGEPTIGHDPSQANPFDNAGQTTFRPPQADVASLAVEDDLNLETPDTWQSPFTEAMEDFPFTDDEDLRTEPHPTASVGKNTFLVTPKLDNSRENPEGTPIESFLRPSSRNLLNYNSDEDLTLPPSSSSMGNQENQLVENLDSDLSHLTEMAAELPDSDIFTRSAEVFSDNLSLDASDLMSAAPTPTTVTWVKPNEAMGGDLSVASNQGIKPTVEVAQQGWAAWFINASLKHKPWIAAGATGIAS…
1458	769362	WP_012629120.1	170	Cyanothece sp. PCC 7425	methyl-accepting chemotaxis sensory transducer		MASSTQYTQDYQQAVNAYMNGGYDEAAAITDRLVESYPDDPNLRLLRGHIYCCKQQYDIAREQYSLVLNLTTDPELINCAHASLADTDQFSQGMAGSNSVHPSADSFSPVAESEWDSDEITAFQTRLQPTAAGHPDSLSASEQNHSEFFPPALEEPATQLVADPFDAGNDLFGDDEDATRMVGLGGGNAGLWETQLFNSSETAPPSPAAELGQEDSGEDSLFGDYFTPSPAPSSPAPPHAPLETFALLEEDEQTILMGKERHPSAASFPIGENSVSAMDTEFNLQAGALGNTSLPQELTIGTTETFALPATSSLQATSGSPISMDADLSEFSRPSSASSDFMDDDRSGITDHEPVPFPSPSTPPSKPSVSSSNPADLVPPDTGSSKPSGLNQSFIQAIA…
1458	79565	WP_013193091.1	15	'Nostoc azollae' 0708	chemotaxis protein		MATTNIDDQNSKYQQAVTAYTQGDYEVAATLVDQAVNNLPDDPNSHLLRGHIYYVLQHFETAKAEYEQVFHLTDDEGIIGSATGYLENINLYLQSLREDAAEIEFEQLINSEKVSNGLVTDEGELLDLGVDIDLDNSSFNLKSFGDYEVSEEALEDISVSNPFDSSLDSLNFDRISSNTVDFGNDPFALDQPFTELQASSSGSEALGELELSPVCQKNNHFSDLDGNSDQADSAMNDVQMNSDFGDINLSDDYNASSLAESFRQPEDSSEFENINMGNLGFSSNSQKSLHVIIDEQELHDDFTREDFIDISDETSLSSADSWLQKIPEELNNNSASNFNNQVSSSLNNNSDHTDQQANSDGKQNQHNFDDDSFDLEAFESAFGSESFASDEDNNRLQGE…
1458	855614	WP_013323441.1	194	Cyanothece sp. PCC 7822	methyl-accepting chemotaxis protein		MTSGIDYVKQYGKANAAYCRGDLDEAVSLIDQLAQEYPDDPHTLLLRGHIFLSMQQYQIAQQEYEKVLKITQQPDLLDYAERGLEQIQLVESDFDEMDFTIDETEGFTVSQANLNTDESFEQPDFSHWSQHPDMPDLEEMDWGNQPTVHWNPDDDDMGEPTIGKEFSRHQFANPFAEDAETSFNPDLSQFEDLAETFGLPSEPSHHPELERYVNSLDQPGADDDQTNFYWHNNADEDEQRHLSFIEEDNNGFNSNGYRSNFDQFSDTGESTLVVSSDLPSNALKSNATKFLGKNPSNGKFSENLAADHSDSWNEEAFRKEPQQRKPLSSHTQQPANSDGFLNDLEVFNDDDLDGLSQFDITDVAQSLPDSGLFERHTDGLDSGLETGSGISAAAMEASS…
1458	249838	WP_015081428.1	52	Anabaena sp. 90	methyl-accepting chemotaxis sensor transducer		MEARIDNQELTYDRARIAYEQQDYELAAVLIDKLVQNSPTDPNLHLLKGHTYYMLQQYDVAKDSYQSVLYLTSEEEVIRLVNNCIATIDQYTEPFSDYKSPFHGLVTTGESLDLGMMGNLHSRSVEMNSFAEYEPPLDPLEHNPFASHPDSMEFDSNALDGVMSDDPFGVPTEYLTSDPISGQLELPPFWQEDISGGDNQAVINHNLANETSAISDDSSSYSPFAATKLSLDYDSENQTEILMGEDIDDLMDDNFEDLTLSQNDTYLEINEQAINNNQDQPISASFTNNSAPPQRQFNFNSSSAKNNFDDDSFDLDAFESAFGAENEGDLGAETFISTKDTSNISSGGSNKNNIEFLNDFDEFDDLGDRPGFDLTEDSSFGDGGMLSESPDSRGNSLNQ…
1458	717090	WP_015112464.1	156	Nostoc sp. PCC 7107	methyl-accepting chemotaxis sensory transducer		MAATIDDYLETYQQACTAYAEQDYEFAATLVDQVVEKVPDDPNCHLLRGHVYYVLQQYDVAKAEYQQVLQLTDEPEIISFAKNGLENIHQYLQPLEEAIPLEIDQSINFASIADSSELDTADLQDLGAFANLDSQSFDLSSFEESQSSLNPFDVPTDSIVMNKSVEESPSLMADPFAVHQDENSSDLHSNPEEEIALDLPAFWQEDISVVNLDDSGITNNPFNSGTNSGQESSTFDSNSVDSPFAPVDLLASNILDTSSKALLTEQYPEPNIANLDFKMDILEKNSPKSPENISNVDAKTNQDNVFAAKPSNWLEKIEFPDNSETTNSSVNDDFSLQNSPLKAGTTLDTNSFDGDDNFDFEAFESAFGSDEFKTDEDTNSMLSGENSKSNIEFLDDFDE…
1458	321606	WP_015116943.1	68	Rivularia sp. PCC 7116	methyl-accepting chemotaxis protein		MAPSIDYEQMYKQAYNAYVNQNYTEAATLIDQVVQHLTKDPNALLLKGHVYYVLQKYNIAKEAYNTVLNLTTDQELLDFARNGLENISHYQAELDAQSFEVDNGSEDIDLPDSSSEEIQPAENLFDESASSSNSDSNNFTFSSENASEDEGKEVTDLLNEAKSPFDIGADSQIFDAIPNFEEENLSEDNPFAQSELKPADTDVHQNGEGVSKPELELPSFWQEDISASNSKDSAAAGDDSSSSGEEYSPFSKLEVDDNSNQNQFAPSADLPPTSSLQEEDLFFEDNPGEDSESFSLPSNFFSEDFSVDDTQAKTFSSSARGLDRVSDSFSEMSSVEEDFSREQSSELLESSQLSEESTASEQNKPGDDSFDLDAFEEVFGAEDFVTNNEDTKSIAKAVN…
1458	586820	WP_015128434.1	128	Calothrix sp. PCC 7507	methyl-accepting chemotaxis sensory transducer		MAASIDDYLEIYKQACTAYAQQNYEVAATLVDQVVQNLPDDPNSHLLRGHIYYVLQQYVVAKDEYQKVLLLSDDSEIIGFANNGLENIKQYQPLDDSEQIYSTGTSGDLLSNEPELTDLDDSGNFDSNSFNLNSFDAEQEAINQIENLSLGNPFDIPSDSMEFNQNSNSSASISDDPFNLNQQQKEQESKSNIWEEQGELELPAFWQEDPSEGSIDNPGINSNFFDADVNTDSKSNDIPINHSNSPFDEVNLPTSNTWEIPTEFLMDENSQEPSSGNLELNKNGLGNKTLLTNKMPLQDGAIEADKSKHKSQDNFAQTASENWVKPIEIQDNFPEEDSSVNRNSIKEEKAIKRGGTGIPNNLEEDNFDFKAFESAFGAEEFTSEPETNSALGGGNSKSN…
1458	833481	WP_015134637.1	187	Leptolyngbya sp. PCC 7376	methyl-accepting chemotaxis sensory transducer		MPLSTDYMKEYSEAQNAYFQNDLGKAESITNQLLKAHPDDPNLLLLSGHIYLGLQDFQTASQQYNQVLDVTQQEDFHEYARQGLEQASASMGDEDANGQGVENQDFTESDDDYGTLTQDESGLFGDHVDFGEPEASGDFEGESLDEEPFSNPFDTENSLGAVAKSFNSSEEEDLNSPFSSAFESNGGSFDDDYEQEDFPFVDETSSLGGEPNSSFDDELGNWMAESGNDGEQTFVLPTGGDRQSSDSSINDDQGDSDFINSFSGENEDDQNFVDFNPDALDDFSAGDDNEIDLGSFQDFIDESDNDVDAASPQTLGTLAVDPIQENFDQADQEYGDFDLGDEDVDESPVAPGNFQETLLMGIDGGGSDLSHDTLESASPDSGLFESDNYAADSFANNDI…
1458	598535	WP_015139858.1	130	Nostoc sp. PCC 7524	methyl-accepting chemotaxis protein		MAASIEDYLETYKQACTAYAQQKYEVAATLVDQVVQNVPDDPNCHLLRGHIYYVLQQYDIAEVEYQKVLELSDDLEIIGFAHNGLENISHYQQTETEVTDNLEHHEPINFTDTDDFLEAQASELEDLGAIENFDINSSDLNGLEESTPSLDTGDLSVDNPFAVSTDSMAVNQTSASIPVLSDDPFALNDQPSSLDLSGELDLPAFWQEDSSENSSAHSEVETNFLDSGTNFSSDDHNSLDSPFAEFEPSTNLNGEYTAAEFLQATEKEPPSNFELASSSQSQTDENLVIGTAELSNDPMPSDNSLDSISDNFAQSKANNWLQEIAEQEQLSETPSAFNGNMARKEQPYPEIAQQETHSFDVDESFDFEAFESAFGSESVAADEETSSILHKDNAQSNIE…
1458	269080	WP_015142391.1	56	Pleurocapsa sp. PCC 7327	methyl-accepting chemotaxis protein		MAPETDYTQLYEQAQTAYLEADYPQAAAIVERLATEYPDDPNVLLLRGHIYLGLHQYALASEQYRTVLELTEEPEWVEYAQKGLEQAQQMHSAEADNFVDEEATGFTLNESELSATDLSSEENNSFPRWQEESDGITWENNISGGEIDWDSSVFDEDDAGEPTVGQVQSFDNSFENDLDANFESPSEPSEASSDTPFAQSDDPDTALNWQQLEENPPEFSFAREDRTDYSFSPSQAVGEPTFVVGTDSQNNPLQDSNEQAKDEFKEEGAIDNPSENFPLEESQDRSAYAVTSTESSESFLDNLDALPDDGLEDITRFDLTDVAADFSDSELFTSASPELSGNLNSGISQSMASGSGTGLATWGEGESSAALGLSGVSEQFIKPTVEVRQGKLARFLNAS…
1458	166471	WP_015150214.1	36	Oscillatoria acuminata PCC 6304	methyl-accepting chemotaxis protein		MVSSTDYQQDYEQALTAYTEKNYEEAALIVNQLVANFPEDPSARLLAGHIYCYGLQMYDVALGQYEGVLSLTDDPAFIEGASQGIDYANQYATEGMQSSEYGYEADNEFQSAMPEDFESDFDSIQSEQDTALFELEAPAPSYEEEFWEEDNSALGLQDRAYNEALAINQIGSDDADLSMELDPVDPNLELESMEFDELAEFESGDLGGGSGTPEGGLLNPFTSEEAFEGIADEDPFAIDDEEILSEVQNNQWSDPLASELPDFLPRDDEMPDLVGEETGIRVSKQSPFDQGQDDLDLMDLATPFQEFEDAFAPEDEAEFDSNLDPLEDEEDTSYYSNNGSAIDSDFDLFDADDDFGNEFSEEDEDESPHQNGKGAGTSGIPYDIDEDFDFNAPSEEEET…
1458	99977	WP_015152228.1	21	Chroococcidiopsis thermalis PCC 7203	methyl-accepting chemotaxis sensory transducer		MTSSTNHEQQYQQAQTAYIQGNYEEAATFVDRLIEDFPADPNSRLLRGHIYCVLRQYEIAREQYQTVLQLTQDPELIDCAKNGLESVKQYESSEQYSNGRMPASEIENTFLLGADAAEPPDYYATEQSSYSDSPKSFSHQFDSPFSQSHLDSTNVTSSSNSSMPFGNPFVWNQPESNLSEDSNLESSLPDLSQHELSHPHNSDLSHFQIEREFSERYDLDTENNNVSRSERNSIEEFELPESASELLDSGLLSSPLSGSASSLSSADSHGELSDRASNKAEVAQLASSMPNLQADDTGDRQLSANSGGLVGQFEQAPLAKKQWLTASTVGITSALVVTAAGFGGSMLLKGENQRAVQGTGIAMALVAGATSFASSRFMGRLTLKQIQHTTMDLRGQFNT…
1458	341760	WP_015161622.1	71	Chamaesiphon minutus PCC 6605	methyl-accepting chemotaxis protein		MISNPDRMQDYTQDYQLAEAAYLQGNYEKAATIIDTLVTKFQDDPSVRLLRGHIYCYGLYQYEIGKKEYEYVIGISTDPEFLQFAHSGLDYANSCIGQMGDRVEREQFNGGDSGGHYRNTTADSAELLTWRQPEDLTADEDFDLAALNFNVDMSGQLFPAQGTDIFSLETNTNIGSHKPQIATGFYNNEQETLTDAFAFGYNQEESKAEQLFDDLPLANASEAADDTGFFNISPAAQRAFETLDPDRSPSPFESSDRSTDVPAAVSPEPESNTDMPDSTVAASERPTMIFPAHAPEPSVQPLHDKIAEISGDFGPAEFSVEDISDALNEISGALPMAWPPTGQSSNPANWMDEISPADARGIERHDDIDNPQADGFDFNVAQAFQDAFQPQEVHTTPPA…
1458	240014	WP_015164431.1	50	Pseudanabaena sp. PCC 7367	methyl-accepting chemotaxis sensory transducer		MASSTQQQKDYDRASLAYMQGDYERAMDLSQQLVGACPDEPTYRLLHGHVNLVLEQYQDAIAEYQAVLNLTEDTQLVENASICMSTASERLNQSATGEVNADYGDDNNEYNLASEDQSQPDEEYSSPFATPGDDFNFSGMDFDDTFAFDNAQQMPQVATNLQANRGTNLQAGGMAPPDNASPPSDFNDVAEFDQLGDGDDFNFDDINIADDMENFDYAADTQMAGNNAAEMFDPGTGIGGDEFIDEFDDFDEIGDLAATFPGSFDESDATQMVTGGESSGFNTSASAVDFGMSGSLGAEPLMGQGDPSGGFGQSLPDSEAELFGLSSGAPLGTSKPSVSESSSSSIEASDQGMLSFFDNMSLPQKNVITAIVSGGVAAIAAAFVFNISVARIPVEKEAK…
1458	1049038	WP_015168525.1	269	Synechococcus sp. PCC 7502	methyl-accepting chemotaxis protein		MAPSIQNQKDYEKASLAYMQGDYENAAAMTEKLVKESPDNATYRLLNGHINLVLEKYQSAVDDYQIVLQLTNDMAIIENANWGMETAVDRLRQDEEDDTEEQPSYSYSDNSEKFPEPNQAFNEFADNFPDDEIDDPFSLGQDEFITQATSIQSSPRTSSQANPTKLEIEAAESSLGDTYAGESRVEFNSFDNSDDFTFNSLTLDEANQYDLDQDIDYSDITEAVIAEPKTAQSVDKDDNNLVFINEFDDFDNLSDVSGFPGAFDDSEATQMVTGGEVSGFNVGAKPLPKNQLDIKESSKTFSSSTGSPKTPIAISAPIDNGKKGVFSFFDNMPLKSKSLFISFLSGLAAVSAITFVATSAVTDLITKEDQPSIPKQEVISRVTKFSLTMALAAGLSSSI…
1458	245285	WP_015172704.1	51	Geitlerinema sp. PCC 7407	methyl-accepting chemotaxis sensory transducer		MGSSIDYAQEYQQAQMAYMQQDYETAASVIDRLVQDFPEDPSARLLRGHIYCYGLQQYQVAQEEYSAVLGLTSEPDFIDYANSGLAYAEQFAGSGGAAAAFDTSEFNLAAEGDIDAYGPDAYGVPDTSNLEEAYGADVAATPNDAFAQADNAFAADSFGAESWQSFEDEHLDENLLGDASDFNFDDFGGSAAAADNPFGTMGSEGAIAPSEPETPFDNPFGLDADLSTDEANAFAEASNPFALDDAFGTEEAAADNESFFADEPNFGAEEADYGAIAPESPFDTSSAPETPEAPDYPASYSPDAGSYDDTFDPGDFGLGDEGSADDWANAGSTLEDQGSLESFDYGYSQTEDETFFMGDAGADAAGMGSAPYGGFQPTYDQDEQTFIAPPQPEDEAESF…
1458	350007	WP_015177013.1	73	Oscillatoria nigro-viridis PCC 7112	methyl-accepting chemotaxis sensory transducer		MATSTNFQQDYQRAEAAYMDGNYSEAAALVYQLVEDFPEDPSARLLCGHIYCYGLQQYEVAREQYTVVLGLSDDQSLVEHAHSGITYTDQFLSGELQTENFEALSAETELEFYPDLSLDEGLEDPDLGLFQGNSPSLSYRSQSPDEMENEDLADLGMSGLEWEAEDDDRAGSVPEDLASHSNPFGGDSGGMAAYAETSDSLDIDEFAGSDFGDPFVLDDGGFDAADVSSSKLSAKSAPYSGDSFSEAPTQMLNGQSFASSESGNSFDSNQLDSPIGPSDNFGEPFAALDLPGEFDDNSDYDYQSPPLSGQNYGHNAPGPEEEDPFAEAMPSSGFGSSRPQNKQPNNGSDYSSNYSLAEDETLLMGGAVPNSHSSRSSRGQFNSVDSASANSNGYSDSEP…
1458	267091	WP_015185081.1	55	Microcoleus sp. PCC 7113	methyl-accepting chemotaxis protein		MASGTDFAQEYGQAEKAYMQGNYQEAATICDRLVEDFPENPSVRLLLGHIYCYGLQQYDVARQQYEAVLTLTSEQDFIEYANNGLEYANQLMNGAGSGEETASSDDFDISYGDLGETDELGNSSNFENWSNLAAEDDVSSGFDLGSLDFDEVGSDTFTSRSESPFDNPFGGSGMDEQQPPESGHASDTPFAFSSDFGEDSDDLETFGTSTSGFELDDSVFGSPGLEDTPEEFFPDPGADETDMTFVIPGSEEFDDTQTEDDFSPGFTPSSQFDVDFPEEESGTYRDEEIGEPFNSGYPVFEDETLLMGSEDLDNTFAIDRDELGYLSDRRSNAAESLQEDNSLQDEPTFDSAYDQNGFNSSDHFDFDTFDEAFGNQTFVMDEGTEAEEETITGIESRPS…
1458	273828	WP_015187574.1	57	Gloeocapsa sp. PCC 7428	methyl-accepting chemotaxis sensory transducer		MTLSINQDQEYQEAQKAYIQGNYEAAAAILERLLQEFPDDPNSHLLRGHIYCVHQQYAQAQAEYRTVIELTEDTDLIDCANEALESIGQYESAQQASHYTNSEKEFEDTYLLMDVANDAVTPFNHQQPEDNELAAFEEFNPSSFDFEHFDYNTPSLSEVESPFQDAFSSASGDRAQEATSIEAFVDPFALAQAEVPSSIGRTKLQDEDLPSNSDFFATTAATEHSKADFSKSVATETSEIEDTFGYPASQQQQVEEVEDQTLLLSPTKLQVEEAESPSAEDPTIEDTFGSKVPVNNFIQDEHPTAGHAASTSIQEFSIAEFDAFDDLGSVPEFEHSATEVAPQDTNGGDVILGDLASEVAATPTANESVLPHTDNASVPPSTHAQGWRKHFENASLEKK…
1458	192336	WP_015194715.1	41	Stanieria cyanosphaera PCC 7437	methyl-accepting chemotaxis sensory transducer		MASETNYSNEYGQAEKAYLQGNFNQAAEIIDRLAEDFPEDPHVLLLRGHIYCYGFQNYDLAQQQYELASELSQDQEILDYAYHGIEQVKQLQQQASSEQNFEQFDVEEGAFSQDFELAENWNETSFTPDLDSDHNDFEHENNYGFQLDDLELEDLSEVNQNAESYLEKESTFTNPFGVEEKENWDSFNEIEPASAFSKQNTFDQNYSENDPFAQFEPEEVEQDLSAQVESSYEFEDFEASEAKFDESNANASRNNVKTFMVDEEDENESLYGSGSHAPEDTNFLGDTNFIGDENYSSDLDVDTILTESYSDRYKRNLNDHAEEDESDYQDELEFDEIDSSFFDLEELEQGLPDTGLFNVADNAGHSSHLSPNNDVFQENRLIGIEENEASQISQISHVA…
1458	727187	WP_015199020.1	158	Calothrix sp. PCC 6303	methyl-accepting chemotaxis sensory transducer		MAASIDDDYAQIYQQALTAYAKQSYEEAAALIDQVVQNIPSDPNTHLLRGHIYFVLQDFDVAKAEYKQVLDLTKDPEITSFAKNGLESIVQYQQPTETNASVAFSELSFNTEASVVGNSTQDFLEPSFDLNNDTKGNNTSEDLSSFGNLNADFDLSVFSDSGLDSVGHNSSVTNPFDLPADSAIFGKSGDLSQKSSTQNPFATNPNDLEPESNGKTELPGFWQEDISLTGGVSAAVKENTTFGQADSGKVDEDFSFSQFDLPSGELGDSSNFFLNSAFSPETTTEKKLNVTSIDEAVKAQNDSIKNDNLASNSQESSTQGETKSTSGTNTFSTFDLTPEAKATTEVNDLEDNHNFDFEAFESAFGADSLIDVEKTGAVTSGNNTTSNNQVKQNNIEFLD…
1458	180966	WP_015202217.1	39	Crinalium epipsammum PCC 9333	methyl-accepting chemotaxis sensory transducer		MTSSTDYAQEYQQAEKAYLQGNYNQAAEIVDQLVQKLPDDPSSHLLRGHIYCYGLQQYDVAEQQYDLVKTLTSEPEFLEYANNGLEYARACSTSADYAEQGGAIEEAPAHQNYTDEDANLAESSFTPYSEELETGYLGEFDLGEINFDDDSEQNFDQYGSSDHFSNPFNNRLDESPESSHIQEDFLDPFAFGQSPNNDSAIPSTGTDFNFNPIEESNDFFPMDAFADLDDDADGGETLFLNPPDAPNGKGFIITPADTLDTTPDPTDAFHQDDLGNSYDFESHVDPNATDYGNSNGNYSNAPPSNHFPSERPVYEDETLLMRAEDLENTFAAPSGNFATDYQPGSEDTNLFVVDEYDSEEATQHFSSAQNGFTPPEAFDFDAFDEAFASDVDDPVSGFG…
1458	178847	WP_015210812.1	38	Cylindrospermum stagnale PCC 7417	methyl-accepting chemotaxis protein		MATSIDDYNQTYQQAVTAYTQGNYAVAAALVDQVVQNLPDDPNSHLLRGHIYYVLQHYDIATAEYQQVLSLTEDQEILGFATHGLENINQYLNASDAHVVIIEADEQINSAERSLDLVNSAAIPDLEVNEDLDSNSFDLQSFGSYESSTDVIEDLSSSSPFDISDSREFAQTPEESAAFGDDPFALNQQLHEQESNSKSWQEPAELELPAFWQEDISEESIEQQVGNSYFPLIDANSANEHSVTDNNGHSPFGEVDLQTSNLEVATELFTEQEYQDLRIGNSDLTNNSYGDENLVIVGKELNNDLTKTNNFEDSNQDNLSELHQRELPREAESAPSKLNEVASSFNGNFAPEAKTIQSDATVDPNNFDDDSFDIEAFESAFGSEDLTSEDRDNILAGEN…
1458	108644	WP_015212645.1	23	Anabaena cylindrica PCC 7122	methyl-accepting chemotaxis sensory transducer		MVVNIDDHNSKYQQAVKAYTEGDYEVAATLVDQVVQNLPDDPNSHLLRGHIYYVLQQFEIAKTEYEQVSHLTDDEEIIGSATSYLENINQYLQSFGGGELLIDNDEPINSREMSNGLVANDAELLDLGVAGDFDDSNFDLQSFGEYQPSDNALKDISQDNLFDSHLGDLEFDQIPNNVMAFGDDPFALDQPLKGADANGISDNGELGAFDLPLTLEPIPSIDSGEASGALELPPFWQEDISTGNIGNSGENNPFAEIEVNSAQEFSGIKDEQTNSHFGEINNWERTPELLMEQDSSDFEDISVGNFDFANHNSEEINTVKNWEHTPELLMEQDSSDFENTSMGNFDFDNHSSEEINVGIYDEQEIPNNLIKNDFRDSTEHTYLSGLDNSLSQIPEEIET…
1458	346310	WP_015220732.1	72	Cyanobacterium aponinum PCC 10605	methyl-accepting chemotaxis sensory transducer		MVSETDYQERFKQARTAYLEGDLAEASFITDGIMDDYPDDPSAFLLKGHIHLRQQEYDLAQVNYQKVLDLTDHQDLVTLAKQGLAEIEEDSEDQSLYPPEVEEPDFDDEVEEIGDDDDDNWTSSIQFDSIDWDIDDLEEEEIEDPTLQQNSPFDQSFSKNSNNPPPTLSKSEKRTEQKKSGDDDEQDEDDTAANFIDPSLDENNFDDDINLDSASNDLLSFDFDNADIDYEQFESDSNDEDLNQDEMQDTGAPTFVVSSEDEPELSDLEQMLTGETGFLNDLDDDLGDYSSQLEPLTAGKTSTNTGLNLEDDNMPLVPEGEEDLFFAPDELDDIPDIDADELPVSSIFTKDNKPEQIFPNVIETDENVFDSDFDNEITGSFSFDTDKINLDLEEDISVS…
1458	107366	WP_015223216.1	22	Cyanobacterium stanieri PCC 7202	methyl-accepting chemotaxis sensory transducer		MASETDYQKRYTEAQNAYLEGNLLEARDITDILVNDYPEDPAILLLKGHICLQQDDYDTAKVSYQQVLKLSDRPELINLANQGLEQINGDEENIYPPELEDPNFGDEVEEFDEDDQGDEWTNSLSLQNLDWDPEDLEEEEIEDPTLQQDPTFENKDKPSGAYTNPFNADLDTFDDEDDVTATNFDSLSQSFGFIIDEEDQEDDEFEFGVTNIKDLNVDIDPSNIDYDDLPGDDFDHDEESEQTTGAPTFVVSSQDSDLVDLEEMLTNTGGDFLDDLGDDDYGDYSSALEPLTTPSGSFTQNKTTGGFEEETEEPLAFGEDEKFFLAPDDLDDIPDISSDSIPSSIFPQPQQLQDNGKFDDDDDSSSFSFNTSDLNSIDLGGDEGIGTSASFTPYTSPSY…
1458	312251	WP_015224343.1	65	Halothece sp. PCC 7418	methyl-accepting chemotaxis sensory transducer		MGGTTGNGIKYKKNQQEYERAKTAYITANYEEAAEIIEKLAQDSPDDPEILLLRGHIYCYFQDFEAAKEQYNLVIQNTDSEDYVECAYSGLETVDQWQSRGGGNFTSASTQGGTEARSVTSVTNRSDSEEDVTGIWSEEEDWEFEADEDEPTGALGHDQDPFSNAESDLTGIEEQPDPFTELSEDEMTAVSALNDDFDDEDDEEVTNLAESEANSLYSEELDHFGNQSQTEINGSTDGDPTDEDEHQESKGTFLFRPQDDSSDDDHTEGNLVEEEFDFSQYTNEDFLEEGEEEDDDDVNTFGHGNTEKTKQSPLGKEGATGSLAEEVPSSSFSLQQEEKTPLQSKDPSGSSQEGKATLSEENQGNNGQGLFTSATEQAQEGAELFSATETQGTDSSFDT…
1458	162462	WP_015230946.1	35	Dactylococcopsis salina PCC 8305	methyl-accepting chemotaxis protein		MASSIKNQNDYERAKTAYITGNYEEAASIIEKLAESSPSDPEILLLRGHIYCYFQEFDQAREQYNLVIENTDSAEYIDCANSGLETVRQWLDAPFRDDSIDEPTEASEFPFGDLSEDEITAISALDDDDDDEPLTNLKDTGFSPSQNLDSTHRQVATEISNSQRTNLDDDDPDTAKASPPTPTAEETNANQALFTTSNQEGAGLFSSTASQQGTNDLSFDGEGESNEPIVEQEQGLLAFLDQVSLAKKQQILADAVGVASAVVVALGSFGISSFGENQPGFFGNLVKSSALGLVGGVGSGAVTWVMGGLVVKQVKRSTGDLQAQLYAVQQGNLQAKATVYSQDEFGQLATGFNQMTRVVSTTTKEAQRKAQEQEQAKEDLQRQVIRLLDDVEGVARGDL…
1458	747924	WP_015955001.1	162	Cyanothece sp. PCC 7424	methyl-accepting chemotaxis protein		MTSGIDYVKQYGKANAAYCRGDLDEAVSIINELAQNYPDDPNVLLLRGHIFVSLQQYHLAQQQYQMVLEIAQQAELIDYANKGLQQISIVQPELDEEEMEFSIDQTEAIAVSPNFHEEDFSQMPSKSDFDEIDWDDAVFSEEEMDEPTMGSGQSDPFINPFVQEEENSSQTQDPYYDPTFKLSSSPSSREESPEVSNFSWQNYHHTDEQDTDYLPFANEETEVYNPNGQISNIDEFSEMGDSTLVVSSNLSGNSLKGPSEKLPKNVYSSQHFLRNDPEDYQDFQKESSPIQKPVNSDEFLEDLEVFNDDDLDGLSQFDITDVAQSLPDSGLFDRQPEELDMGIESSSLSAAAVENSSFSKLNWTEASGENTTTNLSTATGRFIKPTVEIEQGKLAGFKN…
1458	987884	WP_016516517.1	239	Microcystis aeruginosa SPC777	hypothetical protein		MPSGKEYAKLYGKANTAYCQGNLEDAAVIVKEMISKYPDDANVILLQGHIYVGLQQYSLAEGRYEKVLELAKNSANFFELVDYARRGLDQIQQSRFEAENGDFMIAAAESIAYSEAAFDPSQGFSNSLSGGSQAAAIERQQEVVDWDSGLFNDEDFGEPTAGTVDSYGDDFGESEATAFSSLILAGSGSHGSQWSGDSADGEPPFPFLEAAEIDPLQEGWGGGLGSTGEATFTADWRENPVTGRDQELSYADAPETSTFAIDPELPRRQAAKTDLNQGRVTQKRYEEDEARDFRELKLNDEDLDGFSQLRLTDIGEELGESELFTGSGEEALTAAFVPEPRASLNASSAVGEPSFHPSRLEIPDDKRDSHLGPVSERLLGPVVEVNPGKLAFFVNASLG…
1458	149700	WP_016859608.1	32	Fischerella muscicola SAG 1427-1 = PCC 73103	chemotaxis protein		MAASIEDNAQTYQQALTAYAQQDYQEAATLIDEVVQNLPNDPNTHLLRGHIYYVLQQYDVAKVEYQTVLELTEDPEVTVFAKTGLEHINQYQQVLENFPDEDNKFQQSAQDAFVLIEEKPAEQELEILEELENLENLNNNGFELNAIANHEETAEKREELSLGENPFYTPTDSSESDLNIDSSETLNDNPFAQSQQALELTSQANIWEKAELELPGFLQDDISSSIEKTEINTYLEKSNTISNTSTAHQNLVENQPNISDSDFAKITFTPSPNLNSQELDSVEQISQKTSDDSLQNLKIFYSEDETLLVQKLETDIEITEINRVEYSSKSLNSNFTIEDKQLNPNSQTKQNQNFDDDSFDLEAFESAFGSESFSENEQEDINSQLNHKVYQGSNIEFLD…
1458	622666	WP_016865710.1	135	Fischerella muscicola PCC 7414	chemotaxis protein		MAASIDDYVQTYQQALTAYAQQDYQGAATLIDEVVQNLPNDPNTHLLRGHVYYVLQQYDVAKVEYQKVLELTQDPEITVFAESGLDNINQYQQELNAFIDEDDNSQQSSQESSIFAAAQPAEQELEKLEILEDLDSNSFDFNAIATHEESPEDIDNPFGLSTDSSEFDPGVDSCETFNDNPFASSQTEAEPTSQANIWEGAELELPAFLQDDLSSSTEKTEINSNLARSDTSTTHQNLGKNQPNIRDPDFAKITLTPSHSFNSQENDSAELISQKHGDDSLHNINTRNFDQETLLVEETGTDVEITEINSVEYSSKEKFSSTASFNSTFTIEDKQLNSNFPTEQNQNFDDDSFDLEAFESAFGSQSFSENEHEGINSKLNGQVPQGSNIEFLDDFDEFD…
1458	140128	WP_016876363.1	30	Chlorogloeopsis fritschii PCC 6912	hypothetical protein		MAASVDDYAQTYQQALTAYAQQNYEEAATLIDEVVQNLPHDPNTHLLRGHVYYVLQQYDVAKAEYQEVLKLTEDPEIIGFAKNGLEHIEYYQQQLDADFEVDNNSQANFPNLSDSGEDGQQELEDLAAIADSSDQNFDLSSFEKPEALEMFQEDSLDSSPFDIPVDISLFDTELESSEKSDENPFAFSSEEAEDSQVNIWNKQTELKFPAFLEEDIEDISVESEKEAEGLSNFFTDSIDSVSEDSEFNQHNNGDSSSFAPDDSFSIPELEQENKRNFSTFEPENSFSIPELENQENLAEQTSPKQVEPNSKLMFNRFEDETLLVQEAGTSGDLSGINSLGYSTSNSTFTLENQKSNSSSHVKPSNSFEENDSFDIEAFESAFGSESFADSEDTNSILNG…
1458	631028	WP_016876363.1	136	Chlorogloeopsis fritschii PCC 9212	hypothetical protein		MAASVDDYAQTYQQALTAYAQQNYEEAATLIDEVVQNLPHDPNTHLLRGHVYYVLQQYDVAKAEYQEVLKLTEDPEIIGFAKNGLEHIEYYQQQLDADFEVDNNSQANFPNLSDSGEDGQQELEDLAAIADSSDQNFDLSSFEKPEALEMFQEDSLDSSPFDIPVDISLFDTELESSEKSDENPFAFSSEEAEDSQVNIWNKQTELKFPAFLEEDIEDISVESEKEAEGLSNFFTDSIDSVSEDSEFNQHNNGDSSSFAPDDSFSIPELEQENKRNFSTFEPENSFSIPELENQENLAEQTSPKQVEPNSKLMFNRFEDETLLVQEAGTSGDLSGINSLGYSTSNSTFTLENQKSNSSSHVKPSNSFEENDSFDIEAFESAFGSESFADSEDTNSILNG…
1458	572508	WP_016951071.1	125	Anabaena sp. PCC 7108	hypothetical protein		MAININDDNSTYQQAMTAYVQGNYEVAATLVSQVVQNFPDDPNSHLLRGHTYYVLQQYDIAKAEYHKVLDLTDDQEIVGFANNGIESINSYLRTLESDQLTEEPSEIKNAHEISNEPVTGELELLDLGVDGELDNTSFDMASFGDYQPSEDALEDISESNPFNIAVNNTEFNATPNNSVAFDDDPFALDQQFLDPVENSGEESGALELPAFWQEDNSSVNIEQSFGNSPFTDFDLNSEISEEENNSPFGLNNNWQPTPELIREEDSPELEEMSLGNLDFANESQEDINIGVAEQEINNSLTNNDLSNIDEDISFQTPDNWLNQIPEETNSASVSNSNHQGSLSLNSNLDGYNPQVKVNSYQNLNNFDDDSFDPEAFDRAFGSESFGADEDNSSILSGEN…
1458	198808	WP_017290866.1	42	Leptolyngbya boryana PCC 6306	hypothetical protein		MARGNEFAQEYQQAERAYMQGKYEEAAGIVDRLVDNYPQDPSARLLRGHIYCYGLQKYDVAQEQYQSVLDLTSDPEFVDYANSGLAYAGQFSDSSADSFADTSLETDYSGFDESAYLSQESANSLDDFAFDDDFKATTEESSSFGNPFGAQHNGDGSKVGASIGLDDPFAVSASSDAPFSMQDESVVSQDFSNALDDFDQVFASDDEPSHGSMSTVSTDPGMSQGDMAVPISRVTSRDTSEETLFMAAPGFYDEQAAAAFEMPTEQNKFAPIYDEPQNGSRNHPVSTPGNQSNVDFLDDFEDFDDLGNLSDFDLSEDSAGFTSPSIGSAFGFNSNMSAASDSAEVDFGQGSDFAPSNRDGSAFQDDELFSMSSTTEQVPSFTTQLDVPSSEPTPTVEQG…
1458	116649	WP_017299240.1	24	Nodosilinea nodulosa PCC 7104	hypothetical protein		MASGIDYSQAYQKAERAYVQGNYPEAAAVIDQLATDYPEDPSVLLLRGHIYCYGLQQYEVAAAQYSAVLDLTSEPEYVDYASNGLDYANQFASETPVGYEADTGDTFFDAGAALPMDAAGSELSSENDLHASLAEGAQAPSALSDPFAADPFAADPFALSPGDTGPSFGADSAGGSWPEGEDGLDDITFDDDASFDSLEVGPADDPFGVAPAMPAAAYGSVGLANLEMDEDWPPADDGGDDMTVFAPEPNLLSDDLDTASDNSNGDYDAYSDNGYGPGLEDSAQPSSNVDFLDEFSDFDDLGNLPDFELSDSSAGFTTPSVGTSGLTSTDDNSGYSSGTSAFDLSEMNDQAVISDDDIFSIAGATDSLPIFTQTDSNEVEAVSTEQDWLGFLDNAPLPT…
1458	364793	WP_017305819.1	76	Spirulina subsalsa PCC 9445	hypothetical protein		MAQGTDYLQDYAEAERAYLQGNYDQAANIIDPLADHSDDPAVHLLRGHIYCYGLHQYEIAQQQYQLVKELTEDQDYLEYAENGIQDAQAGLEGLNGGELGVEDYATPMEGEDYGDSTYSGGETYDDFEELSGADYENFDNLEDVEEFPEAGALEDYELSGDLSDEGMELGEDPLGGGQFELDSFEPEQFDDEPFEEDPLTEENTPFTNPFAEGEDDFASVFSEDSLENPFGVEEEQWQDSGATELMSSPFALSDPEDYGEELGEDFNEDSTFVIPGGTEAQSGSFAESLDDISPNWQEEGGMDFELPPEELEGLGDFPEEDFEETLLMASGINMDQFNSEALEDPEPPLENFSEDYGEDLGAEDESLYSEDFGLDSGINGNSNGMNSGGNFAFDDFDST…
1458	485656	WP_017312155.1	99	Mastigocladus laminosus UU774	chemotaxis protein		MAASIEDNAQTYQQALTAYAQQDYQEAAILIDEVVQNLPNDPNTHLLRGHIYYVLQQYDVAKVEYKKVLELTKDPEVTVFAETGLEHINQYQQALDNTTNDQKFQQSAQNVSVFAEENPAEQKLEILEDLENLENLEDLNHNSFELNAIANHEETAEQIEELSLVENPFNTPTDSSESAPNTDYSETHNGNPFTSSQKELELTSQANIWEKAELELPDFLQDDISSSTEKTNTSTANNHLGENQSNISDLDFAKINFTPSPNLNSQEDHAAEQISPIISEHNLHDLNKIYADDETLLVQKLENDLEITEINPVEYKSKSLKSNFTIKDNPLKANSQTKQNHNFDDDSFDLEAFESAFGSQSFSENEQEDIKSQLNSNVSQGNNIDFLDDFGEFDDLGNI…
1458	743454	WP_017312155.1	161	Fischerella sp. PCC 9339	chemotaxis protein		MAASIEDNAQTYQQALTAYAQQDYQEAAILIDEVVQNLPNDPNTHLLRGHIYYVLQQYDVAKVEYKKVLELTKDPEVTVFAETGLEHINQYQQALDNTTNDQKFQQSAQNVSVFAEENPAEQKLEILEDLENLENLEDLNHNSFELNAIANHEETAEQIEELSLVENPFNTPTDSSESAPNTDYSETHNGNPFTSSQKELELTSQANIWEKAELELPDFLQDDISSSTEKTNTSTANNHLGENQSNISDLDFAKINFTPSPNLNSQEDHAAEQISPIISEHNLHDLNKIYADDETLLVQKLENDLEITEINPVEYKSKSLKSNFTIKDNPLKANSQTKQNHNFDDDSFDLEAFESAFGSQSFSENEQEDIKSQLNSNVSQGNNIDFLDDFGEFDDLGNI…
1458	173132	WP_017318787.1	37	Mastigocladopsis repens PCC 10914	hypothetical protein		MAASIEDCEQTYQQAYKAYVKGNYEEAATLINQVVQHLPEDANIRLLRGHVYYVLQQYDVAKAEYQKVLQFTDDKEIISFAQNGIDNITQYQQDLDSQVVEKQDNEDKNFSDSFESQTVSQQELENFGDEQGFNSSSFDLNLDEHQEAVENREISVSSPFDLPLDDSTVVGMSNSKENSSDDPFAVIPQEAEQLSHGSHGEAQAELELPNFWLEDMSQKSLQEPEKNSTLPTSGTNSANHNLEIQQQNISNSPFTQVGSTSSRLEDQAIFKDENSQEVNSRDFNLKISPFEDEMLTGETEINTSATKNNIKYSAQEQFSEIPQNSSQQEEVSKSDNHTVVPVSTEISSSFDSNFLDKQLGVDSRTQQNSFDDDDNDSFDFEAFESAFGLDETLSVENDK…
1458	392541	WP_017319933.1	84	cyanobacterium PCC 7702	hypothetical protein		MAASVDDYAQAYQKALTAYAQQNYEQAAVLIDEVVQNLPHDPNTHLLRGHIYYVLQHYDVAKVEYQKVLELTKDPEIVGFAKNGLDNINQYQQQINDNSQPILSSLEDEQKFPEISPEDSLDSNPFEIPLEVRDWEPASGNYSQNYDDNPLILSSQETEDYQGKNILQKPTPVESSTPLEEVSLPPKAEKPKNLDASGTLVKPIDSHQKLTINRFEDETLLVQESRINEELLGTNNCKNEHDQKLSSPNSLPKNLSLEEEKSPQNPAYLNRGSSLVEEDDSFDLEAFESAFGSENFSDAEDTNSTTNGKTVRGSNIEFLDDFDEFDDLGDIQAEFDFAADSNLSDSQSDSGALAPQSKHSSKGIENLHSIQRKEKTGGLLEKEREDELFSITGSQEAVP…
1458	1056632	WP_017326790.1	272	Synechococcus sp. PCC 7336	hypothetical protein		MVSSIDNIRDKAIEAFAREEYTTATDLFEQLTGQHPEDLSLKLWLASSQQWAGRLDDARNTYESVLATTQDPALVTAAQNGLAQLGGFTPPAADNGASMSGGEKSGGSRISGHRASETDAMDDAFGEFTTEFTDVGNDASMPDLFSDGDTFDSDSAEIEEELTHVAPSSAREEVDDSANPFDDLFDGADGEVLQLDAELNEETNFFVPGSAANDDTDNQTNGFAPTGELTDDDDSFALLQELDEELGLDEESSTQMAAAGDYNFAAEPFSDITGFPSEVSASDTEVLDSTEDKHDLADTSLSSSTALFEEDRAPEIPVIEEPDLSGLEQESDGEFDSLLILPDEEAADLFDSSDDDLSNLDLLAGANASGALPHGTGNAPIARSSGTKWVLLQGAAVFL…
1458	253832	WP_017654176.1	53	Microchaete sp. PCC 7126	hypothetical protein		MATSIDDYLEIYKQAYTAYAQQKYEVAATLIDQVVENLPDDPNSHLLRGHTYYVLQKYDVAKAEYEKVLLLSNEPEIIDFANRGLENVKQYQLSDNQIVGDDAEAAAELSFIPAELTDLEDSDSFDLNYSDAEIEEINQIEALSLNSPFDITENSFSSDVKPDDSAAGNDNPFSLQQPNQEQETSSNIWEQKGELELPAFWQEDISLSQLEQSEANDFLNDNNNSPFPEIDLSSSNSWENPTEFLVNDNFSEPIVGNEELEEDSVGRNILLTKKTELQDEVAVTNSSNFVSQDDFPQTASENWAQPIEIDDNFADDTAAFNDDFVSVQKPIVASVTKARKNLGIDDNFDFEAFDSAFGSEEFTNDGDSSSNTSSISKSQSNIEFLDDFDEFDDLGGIPG…
1458	579714	WP_017663558.1	126	Geitlerinema sp. PCC 7105	hypothetical protein		MEPSIDFAREYERVEQAYVEGNYDEAAPLVDELARKYPDDPSTRLLRGHIYCGLQAYDIARTEYQSVFQITSDSEFHDHAQQGIDYVVQIAGNGKAPDFENYDADATQAFDNGFDSEGTELLNEDVNDSDVEYGESEEELESPQAWDDLAFDLEEEASESFDFENGAIAEDEEEEAFEPFDLSAEDELLDEAEAEAELGEFDLSPETPANDELPGDSELGYFDLDDPSSGAGTFEPFEVGEEAEDGEEAFEPFDLDAAEEALKTGEFDDVSPDEEGGLEADNPFAVDDASLPDEEDSWDELPAFLPSEEMPDLIGEHDDDRGEDLDDGLDEIELPQPFAEFDDVEDEPFASPTSGIPSDFDDEPVEEDWDDELEEAPFGHFDPDTDSQEFDRVSTDMTD…
1458	135955	WP_017713071.1	29	Prochlorothrix hollandica PCC 9006	hypothetical protein		MSYKQAYYHYQNQEYAEAAAIIDSLVHEKPDDTNARLLRGHIYSGLQQYDVALSEYENLQVISDDPTVLQYAEQGIANCHAYLEINHSYSNGNGNGHYGGDAVTEATMEPSVAFDNEEPPDLGLWQDSPEGNGEQWQDDFGAGLDLEESDLGADSFENLTWDDTPIADDFDDQGLGAQGEEEAVSGPFGTANGVVSSDLTAGNPFASDNLDSNTLDDLDNLGSINFGQPNFTSYDAAGADLEDDNDPFFIPNADPVTDPGLFGENLSPLDRTPDLDLDGEPTIALGRSSSFGDLENDAFSAPALDVDDFESTDFESTDFESTDFQSTDFQSTDFESTDFESTDFESTDFESTDFESTDFESTGLSYGNSQSPQTPLFANNLDGDQPDTFFMGAEPNDPP…
1458	636011	WP_017713071.1	137	Prochlorothrix hollandica PCC 9006	hypothetical protein		MSYKQAYYHYQNQEYAEAAAIIDSLVHEKPDDTNARLLRGHIYSGLQQYDVALSEYENLQVISDDPTVLQYAEQGIANCHAYLEINHSYSNGNGNGHYGGDAVTEATMEPSVAFDNEEPPDLGLWQDSPEGNGEQWQDDFGAGLDLEESDLGADSFENLTWDDTPIADDFDDQGLGAQGEEEAVSGPFGTANGVVSSDLTAGNPFASDNLDSNTLDDLDNLGSINFGQPNFTSYDAAGADLEDDNDPFFIPNADPVTDPGLFGENLSPLDRTPDLDLDGEPTIALGRSSSFGDLENDAFSAPALDVDDFESTDFESTDFESTDFQSTDFQSTDFESTDFESTDFESTDFESTDFESTDFESTGLSYGNSQSPQTPLFANNLDGDQPDTFFMGAEPNDPP…
1458	236004	WP_017718664.1	49	Oscillatoria sp. PCC 10802	hypothetical protein		MPATTDYAQDYERAQMAYMQGKYEDAAAIVDRLVEDFPEDPSARLLRGHIYCYGLQQYEVAKQQYELVLRLTKDPDFIDFANNGLADAVQFESAAAEASAQADYEPDMPAEQEMAGDYSTPYEEQSLPWPNLEEFAQEGDLDLGSLAFDSAESFAAPAAASEGQVSPKARQRGAQQPNRATASLEAADHIPDPFALDENFLAEDGGENWNDQQVLADLPDFLSVEEMPELDPRVGAISGDYVSPFSTTADFDSEDLSAPLDEFPGAGAPSLSQASQRGDRTSGLPPKAPKYQDGSEEPTEPLGEKSPASGTSQKRGDRFSPGYPAAEDATLLMGSQALEAAEAQFLQADYSPNPPASNGARTAKPNSRSGRPHTSNPEQNGFHSSGSFDPDASLEPFGS…
1458	397512	WP_018397445.1	85	filamentous cyanobacterium ESFC-1	hypothetical protein		MAQSTDYAQEYGQAEKAYLQGNYEEAAQLADRLVEEYSDDPSICLLRGHIYCYGLHQYDIAQEQYERVMELTDNQDFIDYAHNGIRDVDQFRTEMGGSEAGVDNFEDYDLAENDPDAAQDWQQSYEDLDESYENLDSFSEDDFSASEDFATDDLHDQTTFGLGSFEEGEDDNAEGGDFSNEGELGADDPFNAADPFTADLGLEGDEDIFAGESAGGSNPFAVEPESMDWDSTNEIPDSPFASDNLPAFDDSEQGFDNNEATFMMSSGAESDSFTEEYGNEFEETNAFASEDLGGEFDETNAFGNEFEENNAFASEDLGGEFEENNAFASEELGGEFEETNAFGNEFEENNAFASEELGGEFDETNAFGNEFEENNAFASEELGGEFSEDDPDFADTFNS…
1458	784065	WP_019495818.1	173	Calothrix sp. PCC 7103	hypothetical protein		MTTSIDDYEKIYQQAVNAYAQQNYHQAATLVDTVVTMAPHDPNTHLLRGHVYYVLQKYDVATVEYEKVLEITSDPEITAFAKTGLENISHYQQFSNTDTNFKESDITDEVLTNNESANFSDLVDASEFDAVAPYPDSTASASPFGDMDISKSGFDLSALNSNNHFSDSNIDNNHFSDSSDNNLPSSNPFDIPTDSTLFSYKVSDTPSNNDPFANYSEDAIPNNAFEDKTELELPAFWLSDLTPSNNLDTGNGNNLKTTNSSEPFDIPDFVMESESFYHQNSDLNGVNNDDDVTLYINDNNATPKAEIKTDTLNSTTFDSILDAHESSANLTTETQQRIRGEFSTFSIDATQDKSVLASNPASNASSFDMDDSFDFEAFESAFGSDSGTPDIEKASDNNS…
1458	580295	WP_019498460.1	127	Pseudanabaena sp. PCC 6802	hypothetical protein		MAPSIESQKEYEKASLAYMQGDYEAAIDLTNQLVQEQPDNPTYHLLHGHVNLVLNNCQEAIKEYQVVLTLTQDTSIVENANWGMANAIDRLNQNTDANDSDAIDQYYESESPEREVAYSSSVNKTVLETGSYSDEPFELDELRELDDPFLFGQENLSSPPTNLQGERTTNIQMPNSANSHAEPASTANMARGIDNFDFDSIEDIADIESGEFDYSNNLTQMVGMSNNYERGSNIDNASDDVVFIDEFDSFDDISGFASSSFDDPDTTEIVTNDDTSDFSSDEFDTAFNMGDLGSTSPQLSIAGFGGDDDTDAELFSSTTSRSPVAAVKSQVGETAKVETAKQGTLAFFDNMPLRAKTLSTAILAGLAAAIAAGVVTNVSVNQMNSTAPKQINKAELATQ…
1458	565388	WP_019509313.1	123	Pleurocapsa sp. PCC 7319	hypothetical protein		MASGTNYSQEYGQAEKAYLESDFSQAAKIIDHLAEEFPNDPNVLLLRGHIYCYGFQNYELARKQYESVLKLSEEQDLLDFASSGIEQVEQLQQQSEDSFDESNFELTELLDEEAIEEAENSIEIDFADDNKIEENFVSEDFDLSHNLDSEFNDAAIDSDINHSFIPSVEDSFGNPFAGEQEPNSEDLASTDEDSDAQDPFAQFEQESSSASEDLPAMEQLEVHNSSTFMVDSEDEDDFLPEYDDEELAVNQTEYQSDYDDSSELEIDTVLTEPFSMEANEDYGLVDVPEQEGLDYQDELEFDEIDSSFFDLEELEQGLPDTGLFNVPEDANNPSLSLANDLAAESSELNPEEIAISDPVSPTTTAFSALPEEPQVDVNQGALASFINAPMSKKQLLTAG…
1458	689343	WP_021829043.1	150	Crocosphaera watsonii WH 8502	methyl-accepting chemotaxis protein		MTSGTDYAKLYNEAYVAYGQGNFEEAATLMEPMAQAFPEDPDVLLLRGHIYFSLGRYETACQQYQLVISRSDRPDLVDCANQGLTQAQKLLAQSGDNQISNGLSSSSNISSQTVDTEEQWSEPEMSSEDWESQEFDLDGLDWDSAIFDDEDLGEPTIGQQGSQGKPLENNHHREQKGTSSEMEVDPFTTLSEVKPFESQTDLPNTNTAEDDGWNDFVDEDFPDFSFAEEHGLETEASACSAVQEDEDQTFVVSSNLNPPSLGNRDGQTSSENSSNDWSNNSHPDDPTVQSTPQMMSSGQIQEQKQVLDQFDAFQDEALEDLSNFDFTDINDQLPDSGLFTQTSDQLSDNLGLQTGDLLSEQGPETVNWVKSEDGDNTSLSDSPLKADKPKVDTEQGYFG…
1458	808230	WP_021834964.1	180	Crocosphaera watsonii WH 0401	Methyl-accepting chemotaxis protein		MTSGTDYAKLYNEAYVAYGQGNFEEAATLMEPMAQAFPEDPDVLLLRGHIYFSLGRYETACQQYQLVISRSDRPDLVDCANQGLTQAQKLLAQSGDNQISNGLSSSSNISSQTVDTEEQWSEPEMSSEDWESQEFDLDGLDWDSAIFDDEDLGEPTIGQQGSQGKPLENNHHREQKGTSSEMEVDPFTTLSEVKPFDSQTDLPNTNTAEDDGWNDFVDEDFPDFSFAEEHGLETEASACSAVQEDEDQTFVVSSNLNPPSLGNRDGQTSSENSSNDWSNNSHPDDPTVQSTPQMMSSGQIQEQKQVLDQFDAFQDEALEDLSNFDFTDINDQLPDSGLFTQTSDQLSDNLGLQTGDLLSEQGPETVNWVKSEDGDNTSLSDSPLKADKPKVDTEQGYFG…
1458	355392	WP_022607728.1	74	Rubidibacter lacunae KORDI 51-2	methyl-accepting chemotaxis protein		MALSTQYEQEYQRAERAYIQGRYKEAADIADRLIQKSPTDPSILLLRGHIYCCFEQYDRARAEYERVLSVTAEEDFLGYARKGIEDAQRWQEQQGQHSDNVTELSPPSPDRGDLASQPFSGPLSGSLSSLEEWDEGSEVTLPAADALDPFATTLSEDGMAAASEKLPSDWSVEDPFVLDSNEANQQTSTSEQGFVVPTEEDSQPTGIPFDTGENTTGEVTGFAREDDGEGEADSELSDAATLLMMPGEGAGDAFEASVELSDANLTGTHDAVENGFQSVDVEQTTWSESAAAQDLADFRLPQLDMNELESRSFATADNEVDDLGTMSSGTQVPSPPASKATSTSGWTADTSAEFLSGSEEPTVRSRGILAALHDAPLGRKQLYVAGAAGIVAAGAVLLA…
1458	375651	WP_023069337.1	78	Lyngbya aestuarii BL J	methyl-accepting chemotaxis (MCP) signaling domain protein		MQASTDFLQEYQQTEAAYNQGNYEEAAALVYQLVENYPEDPSARLLCGYIYGYGLQQFEVAREQYFAVLELTDDPELIDQAHEAMTQADQYIADSAAYAVSGDLGSGVALDDPDDLGTADTQLEDSELMAETAISHADKDQFANHSETQLDSELNLDELEELSVSDLDSSPLNAEIDIDLSKSPLEALGMEAEADLDEISIDLCDDDLGLEDLSGDLQFEDLMNSGNLDSESPENPFAQGDPGASDPIDENDAIATQLESDPFELDDEQLSDSGEPDILQPDEDWSGNFLAEEPPENYDTHPQSDTPETDSEEAFEIDDIMELGDFEDDEPAATAPEQNGRSQTPPTVTDSTASSDVSENAEGIDLDEFNSDLDDIFQSLQFSELGENEDISEDLHFSS…
1458	212109	WP_023071016.1	45	Leptolyngbya sp. Heron Island J	methyl-accepting chemotaxis protein		MASGIDYAQTYQAAERAYMQGSYEQAADIIEQLAENYPSDPNVLLLKGHIYCYGLSAYDVARTQYKSVLDLTSDPEFINYANNGLTYAEQMDVGQVQAEENGMEEITADGLFDSIELYGDMGEEGDDLSAGLDLSFEDADGASLQNESPADPPTDLSAGEPEILASGDSYDLATEALADPFSAAADYESTSSDQELGLDDLDDTDDPFSISDLSVGGDLGNAELLDPFADSSLEGLIESSEEEEEDITLDNTVRDTAGVQQDLSQFDQDDFEEAFPSAPSSPDDFADFPDVDDFLEADSLPGIDTPAADLSLDAGSDLLEDPEDKTLFMMEPEADEQTQSLPSGDFQDFDEASTLPGIEIVNDELVDDEIGEQTFPGVDTMEGLESQQGGDIDFLDEFD…
1458	376198	WP_024123875.1	79	Thermosynechococcus sp. NK55a	pilin-mediated motility/competence modulating chemotaxis signal transduction system methyl-accepting protein		MASSSTQHTQEYQKAVAAYVQGNYEEAAKITDQLVGNRPGDPNLRLLRGHIYCCQQRYREAQEHYQVVLNTTTDPELINLANESLAKIKDLVPTAEPAKNRGEEYHTTAQGDYTQLQGENTILQTTPAIGEPQAANPPAEELSLEHFDDFGSDLGTSNPFDDLEIAGIEEEFDAHLEQGTFNPFDEDAAVQNPFSFSAHPLEEQVADIPEIPIGESMPPLGVEAIGDDDITMLMGSSPLTPSEPPSPSPIFDREAAASTADPFQEMTPPSPETFDNPFAAEVAASDEGLFRGLTESGAANVSQENLFPDVEESPVVNISTESLFGDIEEAPAASISEENLLPNLTESIQTNVPEVSTSAAGISDLLTNEKDEKAEAIELLPQPELSSSEAAEEEDDLFS…
1458	870849	WP_024546235.1	197	Synechococcus sp. NKBG15041c	chemotaxis protein		MPPSATDYMREYAEAQKAYYQNNLPEAEAIANQLLRDYPDDPRLLLLSGHIALGLQDLGRASTFYRQVLEATDQQDYHDYAHQGLEQINVYGQQVSSNGAIANGAQNGYGANQTLTQEDVDYPFGEADLEAAFAFDGEDEQPALDHLDDWTEELVFTPSGPLREDDDETFLVPHANDEHSLGAPTSHRLDAPFFTEETEEFIEFNEDELVEFDTTAGSSTQEDTLGNYDDGPLGLDLDLIPPTDYTQGMPTQATLLMGTDDPSSVQGSIPWQEDSGEPIDAGLYSDFGAMPPQENGDFDDDISLGSLGAELFEAVQEPPKQEEGGFLEEFGILNDQDIESLGDFGSDILEDDQDMPDTSLFESSLEGTNTASFNFDDFPGELAIAEDDNLFAALSEDNP…
1458	995001	WP_024969887.1	242	Microcystis aeruginosa PCC 7005	chemotaxis protein		MPSGKEYAKLYGKANTAYCQGNLEDAAVIVKEMISKYPDDANVILLQGHIYVGLQQYSLAEGRYEKVLELAKNSANFFELVDYARRGLDQIQQSRFEAENGDFMIAAAESIAYSEAAFDPSQGFSNSLSGGSQAADRDQQQEVMDWDSGLFNDEDFGEPTAGTVDSYGDDFGESEETAFSSLILAGSGSHGSQWSGDSADGEPPFPFLEAAEIDPLQEGWGGGLGSTGEATFTADWRENPVTGRDQELSYADAPETSTFAIDPELPRRQAAKTDLNQGRVTQKRYEEDEARDFREPKLNDEDLDGFSQLRLTDIGEELGESELFTGSGEEALTAGFVPEPRASLNASSAVGESSFHPSRLEIPDDKRDSHLGPVSERLLQPVVEVNPGKLAFFVNASLG…
1458	130215	WP_026101891.1	28	Geminocystis herdmanii PCC 6308	chemotaxis protein		MVSETDYQQRYGQAQTAYLEGDLESAIEIADSITRDYPEDPSVLLLKGHIYLRQQEYDTARLTYKQVLNLTDHQELVSLANQGLAQIEEEQNFYPSEVESPMFGDDIEEIDDDEEGDNWTSSIQFDSIDWDVDELEEEDIEDPTLQQNPPANRDFSAPPPKPKSPPPQKDSFEDFFDDEESEDTAANFAENTPEQVSSDSPFEGFSDDLLAMNLDESDFNYDYPDEDSNGDGGQDTGAPTFVVSSDEPELSDLEKMLTGGSDILGGTELLGDFDEDFGDYSSELQPLTSAMATNGTSNTELDDDDPLVPDGEENFFFAPDELDDIPDIDADELPVSSIFTKEQKQDRSFNNILDDNDNVFDDDFDNEITGSFSFDTDKINLDIDDDEEISVSSSLSDIS…
1458	774530	WP_026722281.1	171	Fischerella sp. PCC 9431	chemotaxis protein		MAASIDDNAQTYQQALTAYAQQEYQEAAILIDEVVQNLPNDPNTHLLRGHIYYVLQQYDVARIEYQKVLELTEDPEVTVFAETGLEHINQYQQALDNFTDDDNKFQQSAQDASAVAKAKPAEQELEILEQLEELEELENLEDLNSNSFELSAIANQHETGEERQDLDSAENPFHTPIDNSEFEENTNSSETLNDNPFTSSQPELELNSQANIWEKAELELPDFLQDDLSLSTEKTEINSYLKKSNTITPNHDLVENQPNISDSDLAKITFTPSPIFNTQEHDSAEQISPQSSDNSLQSLKNFYSDDETLLVQKLETDIEVTESNPVEYKSKSLTSNFTIEDNQLNSNSQTKQNHKFDNDSFDLEAFESAFGSESFSENEQEDINNQLNRKVSHGSNIEF…
1458	257779	WP_026733030.1	54	Fischerella sp. PCC 9605	chemotaxis protein		MAASIDDYAQTYQQALTAYAQQNYEGAATLIDEVVQNLPDDPNTHLLRGHVYYVLQQYDVAKVEYQKVLELTEDPEITGFAKNGLDNINQYQQELVDYNSQQQMEESSVSSVGVEQQAQDLEDLGSVEESNSDRLDFNSFIGQQEAVEEIEDISLSSSPFDIPTDSSLFNTESNSSDTFDDNPFASSQEEVDINLKANVWNGAELELPAFLQDDISTFKEQDLEVNSDLQKSADIEQNISNSAFATVNLASSDRLDSQEIHAANSTAQKHNNTDNLNNLKTNNFEDETLLMEETGTDTDLAGLDSLGYNSKEKFSSVASFNSTFTLEEKQLHASNQASQNQSFDNDDSFDLEAFESAFGSETFAEEDTNNSRLNSKISQGSNIEFLDDFDEFDDLGDIQ…
1458	98481	WP_026788065.1	20	Planktothrix rubescens NIVA-CYA 407	hypothetical protein		MATSTDFLQEYQQTEEAYCQGNYEQAAALVYQLVEDYPEDPSARLLCGHIYGYGLQQYDVAREQYVAVINLTHDSELLEQAHQALADTDQYLIESPPGSFEDSIDSPEIFNALVNEEIEGEEMDLTQDLDWLPEETNGSSNGTSSIPNLDLESADTHGLNGSSTEETLMDFNDLQDDNFDFQDLDDADLDLSTSDLDASIGLGFNNLEDEPDYVKSNGSQSPLSFTEDNPFASGGDLEEGTEILNPLDPENSFTELEADPFTLEEDESLSVPNFATDESSTSDIEQLSGDLFSPEDELDWLDFPTENPEDESDSVHSPETLNGSSPDYLSQPTQFLEFDSFDDDELGGLNNPEAYESHPADQRELNGANHESSSPSRAVGTASSSFEAELDDIFAPLED…
1458	390674	WP_026795307.1	83	Planktothrix mougeotii NIVA-CYA 405	hypothetical protein		MATSTDFLQEYQQTEEAYCQGNYEQAAALVYQLVEDYPEDPSARLLCGHIYGYGLQQYDVAREQYVAVINLTHDSELLEQAHQALADTDQYLIESPPGSFEDSLDSPEIFNALVNEEIEGEEMDLTQDLDWLSEETNGSSNGTSSIPNLDLESADTHGLNGSSTEETLMDFNDLQDDNFDFQDLDDADLDLSTSDLDASIGLGFNNLEDEPDYVKSNGSQSPLSFTEDNPFASGGDLEEGTEILNPLDPENSFTELEADPFTLEEDESLSVPNFATDESSTSDIEQLSGDLFSPEDELDWLDSPTENPEDESDSVHSPETLNGSSPDYLSQPTQFLEFDSFDDDELGGLNNPEAYESHPADQRELNGANHESSSPSRAVGTASSSFEAELDDIFAPLED…
1458	540720	WP_026795307.1	117	Planktothrix prolifica NIVA-CYA 540	hypothetical protein		MATSTDFLQEYQQTEEAYCQGNYEQAAALVYQLVEDYPEDPSARLLCGHIYGYGLQQYDVAREQYVAVINLTHDSELLEQAHQALADTDQYLIESPPGSFEDSLDSPEIFNALVNEEIEGEEMDLTQDLDWLSEETNGSSNGTSSIPNLDLESADTHGLNGSSTEETLMDFNDLQDDNFDFQDLDDADLDLSTSDLDASIGLGFNNLEDEPDYVKSNGSQSPLSFTEDNPFASGGDLEEGTEILNPLDPENSFTELEADPFTLEEDESLSVPNFATDESSTSDIEQLSGDLFSPEDELDWLDSPTENPEDESDSVHSPETLNGSSPDYLSQPTQFLEFDSFDDDELGGLNNPEAYESHPADQRELNGANHESSSPSRAVGTASSSFEAELDDIFAPLED…
1458	698175	WP_026795307.1	152	Planktothrix agardhii NIVA-CYA 34	hypothetical protein		MATSTDFLQEYQQTEEAYCQGNYEQAAALVYQLVEDYPEDPSARLLCGHIYGYGLQQYDVAREQYVAVINLTHDSELLEQAHQALADTDQYLIESPPGSFEDSLDSPEIFNALVNEEIEGEEMDLTQDLDWLSEETNGSSNGTSSIPNLDLESADTHGLNGSSTEETLMDFNDLQDDNFDFQDLDDADLDLSTSDLDASIGLGFNNLEDEPDYVKSNGSQSPLSFTEDNPFASGGDLEEGTEILNPLDPENSFTELEADPFTLEEDESLSVPNFATDESSTSDIEQLSGDLFSPEDELDWLDSPTENPEDESDSVHSPETLNGSSPDYLSQPTQFLEFDSFDDDELGGLNNPEAYESHPADQRELNGANHESSSPSRAVGTASSSFEAELDDIFAPLED…
1458	800033	WP_026795307.1	178	Planktothrix agardhii NIVA-CYA 56/3	hypothetical protein		MATSTDFLQEYQQTEEAYCQGNYEQAAALVYQLVEDYPEDPSARLLCGHIYGYGLQQYDVAREQYVAVINLTHDSELLEQAHQALADTDQYLIESPPGSFEDSLDSPEIFNALVNEEIEGEEMDLTQDLDWLSEETNGSSNGTSSIPNLDLESADTHGLNGSSTEETLMDFNDLQDDNFDFQDLDDADLDLSTSDLDASIGLGFNNLEDEPDYVKSNGSQSPLSFTEDNPFASGGDLEEGTEILNPLDPENSFTELEADPFTLEEDESLSVPNFATDESSTSDIEQLSGDLFSPEDELDWLDSPTENPEDESDSVHSPETLNGSSPDYLSQPTQFLEFDSFDDDELGGLNNPEAYESHPADQRELNGANHESSSPSRAVGTASSSFEAELDDIFAPLED…
1458	369634	WP_026796692.1	77	Planktothrix prolifica NIVA-CYA 406	hypothetical protein		MATSTDFLQEYQQTEEAYCQGNYEQAAALVYQLVEDYPEDPSARLLCGHIYGYGLQQYDVAREQYVAVINLTHDSELLEQAHQALADTDQYLIESPPGSFEDSIDSPEIFNALVNEEIEGEEMDLTQDLDWLPEETNGSSNGTSSIPNLDLESADTHGLNGSSTEETLMDFNDLQDDNFDFQDLDDADLDLSTSDLDASIGLGFNNLEDEPDYVKSNGSQSPLSFTGDNPFASGGDLEEGTEILNPLDPENSFTELEADPFTLEEDESLSVPNFATDESSTSDIEQLSGDLFSPEDELDWLDFPTENPEDESDSVHSPETLNGSSPDYLSQPTQFLEFDSFDDDELGGLNNPEAYESHPADQRELNGANHESSSPSRAVGTASSSFEAELDDIFAPLED…
1458	758546	WP_026796692.1	165	Planktothrix prolifica NIVA-CYA 98	hypothetical protein		MATSTDFLQEYQQTEEAYCQGNYEQAAALVYQLVEDYPEDPSARLLCGHIYGYGLQQYDVAREQYVAVINLTHDSELLEQAHQALADTDQYLIESPPGSFEDSIDSPEIFNALVNEEIEGEEMDLTQDLDWLPEETNGSSNGTSSIPNLDLESADTHGLNGSSTEETLMDFNDLQDDNFDFQDLDDADLDLSTSDLDASIGLGFNNLEDEPDYVKSNGSQSPLSFTGDNPFASGGDLEEGTEILNPLDPENSFTELEADPFTLEEDESLSVPNFATDESSTSDIEQLSGDLFSPEDELDWLDFPTENPEDESDSVHSPETLNGSSPDYLSQPTQFLEFDSFDDDELGGLNNPEAYESHPADQRELNGANHESSSPSRAVGTASSSFEAELDDIFAPLED…
1458	641108	WP_027249966.1	138	Planktothrix agardhii NIVA-CYA 15	hypothetical protein		MATSTDFLQEYQQTEEAYCQGNYEQAAALVYQLVEDYPEDPSARLLCGHIYGYGLQQYDVAREQYVAVINLTHDSELLEQAHQALADTDQYLIESPPGSFEDSLDSPEIFNALVNEEIEGEEMDLTQDLDWLSEETNGSSNGTSSIPNLDLESADTHGLNGSSTEETLMDFNDLQDDNFDFQDLDDADLDLSTSDLDASIGLGFNNLEDEPDYVKSNGSQSPLSFTEDNPFASGGDLEEGTEILNPLDPENSFTELEADPFTLEEDESLSVPNFATDESSTSDIEQLSGDLFSPEDELDWLDFPTENPEDESDSVHSPETLNGSSPDYLSQPTQFLEFDSFDDDELGGLNNPEAYESHPADQRELNGANHESSSPSRAVGTASSSFEAELDDIFAPLED…
1458	409379	WP_027404671.1	87	Aphanizomenon flos-aquae NIES-81	chemotaxis protein		MEARINSQDITYDRARTAYEQQDYELAAIVINQLMQNSPDDPDAHLLKGHIYYMLQEYDVARSEYQIVLRLTDDQESVSLVHNCLATIDEFTQSFGDDESLSQGTTEVSLDSGVMGNWHGSNLEMNSFEEYESPLDIQEHNPFSDPDSLEFDSDSLDTATTDNPFGLSSEYLADNPISDQLELSPFWQEGISADHNHGDINNNLANGSSVMSNGEESYSPFAETKLSVDDDSENQTELFMGEDEDIDKLMDDNSPDLTTSVKNTYLEINEQAVNNDNNIGNNWQNSQEEDFSLSSQDSLLHNISGESAPRSQTQLNQQSGSFITDSVPPQRQFNFNSSSGKNNFDDDSFDLDAFESAFGSEAEVDSGSETFVSTQDTSNISSGNIRKNNIDFLNDFDEF…
1458	203610	WP_027841430.1	44	Mastigocoleus testarum BC008	chemotaxis protein		MTASINPYFDKYQQACKAYVQKDYNQAVALIDEVAENLPDDPNTHLLRGHIYYVLNKYEIAQAEYQSVLDLTEDLEVISCAKEGLDNISKSQSQYTSQNMSEDLSENISERSFTNVSEVSIDLNSSFKENNNSEIENTEEFADSGFNLDTWSELSLSQGEVKNPFEMVMNDLELDSTPNSNSDHNANEIFIDPFSVEPNISKSSNSENKEDNSVSLEIPSFLKDNQDLESNDIFSYGSKDLAEEKSSGEVHNETDDLNNSPFAEFESSFDDNSNEESDILENELIEIENNQSIQFGSHNSEDHTLFTNNTIPKIEEQLAEHVQGSLIDQRSLDDSSDNSNLDNNSLDNISLDNSSPNSNLDDNPPENISLDNSSHNNENLLEDNFESTTDVDAKDEIST…
1458	615031	WP_027841430.1	132	Mastigocoleus testarum BC008	chemotaxis protein		MTASINPYFDKYQQACKAYVQKDYNQAVALIDEVAENLPDDPNTHLLRGHIYYVLNKYEIAQAEYQSVLDLTEDLEVISCAKEGLDNISKSQSQYTSQNMSEDLSENISERSFTNVSEVSIDLNSSFKENNNSEIENTEEFADSGFNLDTWSELSLSQGEVKNPFEMVMNDLELDSTPNSNSDHNANEIFIDPFSVEPNISKSSNSENKEDNSVSLEIPSFLKDNQDLESNDIFSYGSKDLAEEKSSGEVHNETDDLNNSPFAEFESSFDDNSNEESDILENELIEIENNQSIQFGSHNSEDHTLFTNNTIPKIEEQLAEHVQGSLIDQRSLDDSSDNSNLDNNSLDNISLDNSSPNSNLDDNPPENISLDNSSHNNENLLEDNFESTTDVDAKDEIST…
1458	121265	WP_028083390.1	25	Dolichospermum circinale AWQC310F	hypothetical protein		MAKPTDDQDSTFNQDKIASQQQVFEDDAKDAFCYEPLISEEESSDSSQLNSFAEYELALDSLENPFLAYSEIIDTTSSELDSNSLEQLRDRSDDPFALIPEDLTSNPISYRSSSANESSIISDDDDSYSPFSAPKFSATDQIFIGDDLEDFYSNQEDNSKRVLLTDNDSDIVPKQEFNLNYMTTPPRLSLGKNNDNQFDLEAFIAAFDDENEANMTDKTLISGGEIHNDREVLNDLDEVDNLSDISVFEFIGDSSDELMKMPSESLDSSENVLNIDESLADERIYNDQELLTISAAQEVIPVDITSPEVTIKEANIGPEKNLFASFENASLNKKQLWIAGTVGVVSVIAVVIVSALGSLTTPVKQKESMSNTNWFMPLLIPLTAGATGAATSWFMTNFM…
1458	917164	WP_028948126.1	210	Synechocystis sp. PCC 6714	chemotaxis protein		MATETNFSQLYGLAYAAYGQGDYQEASSHIEQLATDFPDDPNVLLLRGHIYVGLEQYALANEAYQAVIRLSDRQDLIDCAHQALGQIQGNGTGDNGADDPFGQDQDWQNSLDNIDQGMDWDTGVFTEEDFGEPTLGRAPTPTNPGMDHPFGRSSGSFGTSGASSYEIEHLDWSPEAFTDDLDSDDEQTMMPQTGESTFVVPPAFGEGVVDFADLAAQVPSAGMGAAAASEYPDYQSWDGGDWSEGLGLDEPEVVPNVQTPTSGSYGGKELPSFDAFEEGVGDELSDFNLTDIAPELPDSSLFTQSTGLDLSSMGQAYDTQSGDEPVYGGANAAPPGMATWLKPEGATTGDLSSATSPFNDRPTSEVDAGFLGWFTNASLFKKQIYMAIASGLFSGVVVL…
1458	591752	WP_028954147.1	129	Synechocystis sp. PCC 7509	chemotaxis protein		MTSSNDREQAYQAAQKAYIQGNYPEAATLVDRLVEHFPTDPSSRLLRGHIYCILEQYNVAKEQYQKVLDLTTDLDLIECASSGLEAVNQYETQDTATSNSQESELENTFLISAEPQNVSLPALQVVPLAADVPNPSFDFGSKNFLEEDFGNLENADVASNDFQTSANPFAWNQSQESEQENSDNLLIDHSPSDEFFGIDGDSNSHLSPETDSSEDQTFLVVGKSSQDTLTQEIAFDKFHLVDTQEDIENIANNEQNLAANLEQNGFLSQNGDRAGQVTEDKAVGDQVNDYFDTSNQSHQTNSLDLRSYKEENTNADDAMDSSSLEDMSGPLLLPDDDDESSSGFFLPETIAQAEAEVFSINNALDSSPNYQQEPVAASKSSDKDSLLNLWDNANTEKKP…
1458	384631	WP_029637977.1	80	[Scytonema hofmanni] UTEX 2349	chemotaxis protein		MEANIDEYLEIYKQACTAYAQQNYELAATLVDSVVKNLPDDANCHLLRGHVYYVLQQYDVALSEYQKVLQLSDDEELITFARNGLENVNQYRQQEEQIAEVDDERMNFSEPEVVALGTGNEDNHFDLSSYSEHPQAVDAIEEVSFSSPFEMLEDSTVFGTSLESSDPAGNNPFALNAESELDSSNLEEKSKLDLPAFSPEDALQASQELGGGANYTEKNSPINSNSDSGSPFEEFLPSTDNSLEKPADFLMVENTQALISEEFQSQLNNVEDETLFMSEIFSKNGSKPINNSVYSSPENNLKTSSLNGNFALEEKSEYLDSTDKKQNGLDDEDSFDFEAFESAFGSDALIDEENTNSVISANTSKNNNIDFLDDFDAFDDLGNIPGFDLTGGTSNFGEM…
1458	1109505	WP_030006570.1	297	Synechococcus sp. NKBG042902	chemotaxis protein		MPPSTTDYSKEYAEAQKAYYQNNLPEAEAIANRLLKDYPDDPHLLLLSGHISLGLQDLGRASAFYHRVLDVTNQRDYHEYARQGLTQVNAYSDQVNGHRETSGGQPTLTQPEDYPLAAEYNSPENFVTAAGEQPISADDYSEQWAEPELPLRNFPEDEETFLVPHPGDRSPEPGLNQSLNDPFFEAEAGEFIEFNEDELVEFDSAAGLEEDGDFLGSEDTSPFDLDWSPTHENGRISADQDHFDAVDTAPLGFESESPTWLENPPLADADALTFDEPAHPSFAPDSLSPDEAADFDDEISLGSLGAELFDEEPEALPKQDEGGFLEEFGILNEQDLDDFGDLGSDILDDDQKMPDTGLFEAPLEAPTTSGEFNFDDFPEELGLTEDDSLFITLGEDSLS…
1458	230306	WP_035154391.1	48	Calothrix sp. 336/3	chemotaxis protein		MAASIDDYAQTYQQALTAYAQQNYELAATLVDEVVANVPNDPNTRLLRGHVYYVLQKFDIAKSDYEEVLRLTQDSELIGLAQSSLDNISQYLQELEAIAGLEEISTDDVLDFAQTPNSEANDAADLGLGGILDDQDLALNAFTPIPETGGVVEGLPDAANPFEMPTDSIIVDKNPDSTSRIADNPFALEGMETDGESVANSWIGQSELELPSFLDVDIPSSELGKPDLFSSSLTQEQSSDSSAPSLHDFLFAPVDSLEENLSSSVEKNSYQAPSMERENPGKVGSKVKQSDDETLLMGTPPNPSKSSRESSPTNSQEKLFSTESATSKSHVDKFPGAAKSAKPEENPVHHFDDDNDSFDMEAFESAFGSEVFSTSDDSILNGKSSQTSTSKSVSSNIEF…
1458	791996	WP_035987128.1	176	Leptolyngbya sp. KIOST-1	chemotaxis protein		MASGIDYSQAYQKAERAYVQGNYPEAAAVIDQLAADYPEDPSVLLLRGHIYCYGLQQYQVAAAQYSAVLDLTSEPEYVDYASNGLDYANQFASSGAEAPVDFEADTGDTFFDAGAALSMDLDNGRTANGATSHRETDPLSPVDSRHASVAAETGAFNDPFATDPFAGDDPFAVSPGDDGPSFGSNALGDGWAEGEESLDDITFDDEASFDSLEMGDSDDDPFSAASEDYGDSYDDAFSDAGLASADLNTVWPPADDGGDDMTVFAPEPDLLQDELDTAGDSLGGDFDVYTDNGYSPDLEDSAQPSSNVDFLDEFSDFDDLGNLPDFELSDSSAGFTTPSVGTSGLTSTDDTSPYSGGTSAFDISDLNDQAVISDDDIFSIAGATDSLPVFTQTDSHEVE…
1458	711725	WP_036000707.1	155	Leptolyngbya sp. JSC-1	hypothetical protein		MGSTTKFADEYKQAERAYMLGSYEEAATIIDRLSENHPTDPNVCLLKGHIYGYGLQRFDVAKEQYQSVLSLTTDAEYVNYANKGLADADEFLNAEPVEAVAVNSDANSDANSDANSDANDDAFALNEFADQDEANQFDEQFDHQFENQFGSQFDQFDNQFDPEQLDAFGESAPAPDELALEADKLDQNPFAQPQYQNQFDQTELEEGPFTDPAFDPAFGDDPAFADSSFTDSSFTDIDADFVSTVDSQAAPFAEPQAGNEWQNTASSVNQLGDDFDFADLSLDSTEALEDLGLDSGNPFAPPQAFDSAEQSDSEFDNPFALGTASDPMDDLDQLDQLDPLDEAFAAPPSYETNYDADYNTDYNTDYNATQTPPQDFNLASEDETLFMGLDDQTPSQSFT…
1458	417551	WP_036482138.1	89	Myxosarcina sp. GI1	chemotaxis protein		MASGTNYSQIYEQAEQAYTGGDFTHAAEIIDRLADEFPEDPNVLLLRGHIYCYGFQDYNTARQLYREVLELTQERDLLDIAYGGLEEAERLQEELSKTEVAFDEYNFDLEAEGSAEDDFADAATNLEFDESISESSDARSDFDSFSLPNSEELELSEEEPDTFADFNSSTEIAKEPSRLDDADSAFEAESEAEYSADNFTLGGDEVFGNFGDREKEIDETEALAVNSSEFDTGDLDERAKSNSQDELEFDEIDSSFFDLEELEQGLPDTGLFNVSDDVSSSESVNSAIATPSEIEHVSPSEVVAESSIDTNSSNSSIDLEPQVDVKQGLLAGFANASIQKKQLILAGVTGVVTTVAVLGISLIGNDVSNTESENTFASRTRNSVLMSLVAGVVSCGTAA…
1458	431315	WP_036535308.1	91	Neosynechococcus sphagnicola sy1	hypothetical protein		MASSTDYSKEYKQAEKAYMQGNYEEAAAIVDRLVQNLPNDPSVRLLRGHIYCYGLQQYQVASEQYQSVLELTSDSEFVDYANNGLAYARQFDIPVTYGVADGDVTSGDVFGSATLDGRSLAANNATYDFEVPNFSDLESPAGNLAAAATEDFNGLVDPFLTDVQLQEDTTFQHDLPAEAPMPEEFSYDPSAYGMPAETPIPGLNPFADAAIAGEPDFYTSPVVEDPSNFFAPETTTFQSDPADPYGGSPSFEPSLGNRFEDDPAADFSIQPMDTGEETLFMSAGEFQASQPAATEPAFDQFDYGADYGVSPYNQESQTFMVSPGQSGLTAPGEFDSDATYGNAPFVPPEGTAPLGSTPNAMASNNLSAVGSLESFEEFENLNALPDFDMAEGLSAGHPI…
1458	704269	WP_037219118.1	153	Richelia intracellularis	chemotaxis protein		MALSVNNYQEIYQQAYKAYVQANYEEAVALIDQVVDIASEDVNIHLLRGHIYYVLQQFDIAKSEYESVIQLSYEQEIIELAQNGLDNVNQYQQQQGANPQPYVDGKESMDFSPMDDSPIFVENLEELANNAENTGNTFTFSNPNHVQISVDDSEDSSSNPFHFKMDDSLLAGPSDISEVVVDNNPFQVSEELAQASENLPDLFISDSQELNSENESLSLQQEQEEDSVEDNGAETNPVGETLLMGVLNVNQPQENSVEKSDDRNVFQAYENNENKAGLSHIQGISQSSSTDSVNDSFDFEAFESAFGSEDLNDDIEYTGRAINSGLYQGGNIEFIDDFDEFDDLGEIPGFNVPENDYKSSASSGSLENSTNTYSGSQKNAVRSQEHNRDDELFSITGSQ…
1458	423618	WP_038074635.1	90	Tolypothrix bouteillei VB521301	chemotaxis protein		MATGIEDYEQLYQQAYLAYVDTNYEQAASIIDQVVPHLPDDPNIRLLRGHIYYVLQQYDVAKAEYQYVLELTSDPNITSYAHSGLEAIEQYQRAFDQQDNVSEKDEKNQSSFSSQSKPQVIEEEIEDAEELEEIKDIDSNSFDLKSFDIGRVEEAENEMEELPVSSPFDIPLNESVRYSSSSSSQDSMESNPFAVKPDSWEQKDGNTKEEELALPPFLEDDLSDFKFSDVEDNNPQPFSTTSVETFSDQLDSSDSPFAQMELPSLGGLGNENFFSNSNSEEDKDINLRINIADDETLLTNDIDLIDDSEVSYNSQEKFSNSQNNTLESIAPSFSSESDGTVRSKSEPTSQDKSFRSNSKSIPLPQVDSSSSFSNFAYSNLGKEEKQNNSNSKTQQNTFD…
1458	432580	WP_039714833.1	92	Scytonema millei VB511283	chemotaxis protein		MTSSTNHEQQYQQAQTAYIQGNYEEAATFVDRLIEDFPTDPNSRLLRGHIYCVLRQYEIAREQYQTVLQLTQDPELIDCAKNGLESVKQYESSEQYSNGRMPASEIENTFLLGADAAEPPDYYATEQSSYSDSPKSFSHQFDSPFAQSHLDSTNVTSSSNSSMPFGNPFVWNQPESNSSEDSNLELSLPDLSQHELSHPQNSDLSHFQFDREFPDRYDLDTENNNISSSERNSIEEFELPESASELLDSGLLSSPLSGSTSSLPAADSHGELNDRASNKAEPAHLASSIPNLQADDTGDRQLSANSGGLVGQFEQAPLAKKQWLTASTVGITSALVVAAVGFGGSMLLKEENRGAVQTTGLAMALVAGATSFASSRFMGRLTLKQIQQTTMDLRGQFNT…
1458	442887	WP_039725691.1	93	Aphanocapsa montana BDHKU210001	chemotaxis protein		MASSTDYTQAYQKAERAYMQGSYEDAAGIIDQLAADYPSDPSVLLLRGHIYCYGLHRYSEAREQYQAVLDVTSDPEFVDFAHNGLAYAEEQSAVDAFDNVDVDGLVDGNATLADMSDSHAAHADDTAGEAGFFDEAEDDLTEFNLDAADVDLDLSGDLTPDSPFDSPFAVDEADHSGGDDSEVAGDTPDPFTFNPDDGAAVDAAAADSPFSMNDDNPFGADIDLAEMEIPDSDIAGDDPFSDFENLETAETDPEPLSPQPEVTFESAPTQMEEMLDEADDYAMDLPMVDDAVGMLDQQDDQTLFMAEPADDDDIGGAQDDAFAVDEEAAYWSDDAGSTGETYADVGYGDNGAAIANDSASGGQSNVDFLDDFDEFDDLGSIPDFELTDSSAGFTSPMAG…
1458	460847	WP_039725691.1	95	Lyngbya confervoides BDU141951	chemotaxis protein		MASSTDYTQAYQKAERAYMQGSYEDAAGIIDQLAADYPSDPSVLLLRGHIYCYGLHRYSEAREQYQAVLDVTSDPEFVDFAHNGLAYAEEQSAVDAFDNVDVDGLVDGNATLADMSDSHAAHADDTAGEAGFFDEAEDDLTEFNLDAADVDLDLSGDLTPDSPFDSPFAVDEADHSGGDDSEVAGDTPDPFTFNPDDGAAVDAAAADSPFSMNDDNPFGADIDLAEMEIPDSDIAGDDPFSDFENLETAETDPEPLSPQPEVTFESAPTQMEEMLDEADDYAMDLPMVDDAVGMLDQQDDQTLFMAEPADDDDIGGAQDDAFAVDEEAAYWSDDAGSTGETYADVGYGDNGAAIANDSASGGQSNVDFLDDFDEFDDLGSIPDFELTDSSAGFTSPMAG…
1458	458779	WP_039748889.1	94	Hassallia byssoidea VB512170	chemotaxis protein		MEANIDEYLEIYKQACTAYAQQNYEVAATLVDSVVQDLPDDANCHLLRGHVYYVLQQYDVASSEYQKVLQLTKDEEIISFARNGLENVNQYQQQEEQIAEVDNEPPNYSEPEAMMGAGNEDNNFDFSSDSEHPQAVDVIEELSFSSPFEMPTDSTVFGTSLESSDSADSNPFALNAESQLDSSNWDEQSKLDLPAFWQEDISQASEDSTDKNYPINSNNSSGSPFEEFVPSTGNSLEKPADFLIEVENSQGLISEEFKSQLNNVEDETLFLSEVSSKNGSKPTNNSGYSSQENNLKSSSLNGNFAFEESEDLDSTDKKQNALEDDDSFDFEAFESAFGSDALTDEEDTNSIISGNTSKSNNIEFLDDFDAFDDLGNIPGFDITGGNSSFSDVSIPSGSL…
1458	469033	WP_041038219.1	96	Tolypothrix campylonemoides VB511288	chemotaxis protein		MAASIKDWEQTYQQAYKAYVQGNYEQAATLIDQVVQNLPDDPSIRLLRGHVYYILQQYEVAKAEYQKVLEFTDDQELISLAQNGIDKIKKSQGKVDAVVVEKHDDQNNNFLDSFEPQAVKQQELEDLVHYQDFNNNSFDLNSLDKHQDADEVELPVSSPFELPINDKTVSGTSHSKENFSDTPFAVNQQEAPKLSYASHGERQAELELPNFSLEHISQQSLQKEENNTNSANKNSEIKQQNSSPPFALDLQTNSSLEKKSSTLSENNSQANNIEFLDDFDEFDDLGNIPGFDLRQDSHFEDSQMLKASVENNGKSRSTVETVPSEENGDFSSKSNPKDDDATLPTVKGIGVEGELPHRHSELLTLTTSQPDASKIKPQSIKQGFLAPLENASLQTKQWI…
1458	65719	WP_041456592.1	13	Anabaena variabilis ATCC 29413	chemotaxis protein		MAASIEEYLEKYQQACTAYAEQKYEVAASLVDQVVQNVPDDPNSHLLRGHIYYVLQQYDVATAEYEQVIQLTDDFELIGFAQSGLENISQYQQSKSIAEQSANLHNNESIDLGVFTFKESAELELEDLGSIEDFDSNNFDLNALETQQSLVTTEDLSLDNPFETPTDSISFNKNPESIESIPAFSDDPFALNLEQEEEQKTNSHQEQVELELPMFWQEDSLEEPQTDNLLEIGTEEPTDNPDSVVGHHQSNIDSPFAEFDTTNSFIGQASVAEFLIENGQEDTTDELDINKSKPEPENSSPNKEELVNGFIPLENLPDDSLDDIAHPESNNWLQEIASQEEILESPASVNSGFTMKSPSPDILKEEMNNFDVDESFDFEAFESAFGTESITNDEDTSII…
1458	23250	WP_041566498.1	4	Nostoc punctiforme PCC 73102	chemotaxis protein		MAASIDNYEPTYQQAMTAYVQRNYEVAATLVDQVVQNLPNDPNTHLLRGHIYYVLQQYDVAKEEYQQVLSLTNEQEIIGFANNGIENINQYLQSFGGQIDTSGSQEQIHSSEMPDPLAYSEPELEDLDPSEEFDSNNLDLNFFGEHQETVDEVKELSSNSPFDIPTEDSIGMGKIPDSSITFGDDPFALDEESEEQDFNSSSYEEKTELDLPAFWQEDMSEEIHEESLVNSHFSENEINHDRGNSAIDNNNSSSSNSQTSSSKNNFSDLLIEPKSPEPKIGNLEYNKSNFGGETLLIVVEEEPINSSATTNNNSRYDLPETEAHDWLKSKDLEVEQEFQTESSDNYSSFKSDIPLEEKQMKSSEIISKNSFDDENFDMEAFESAFGSDGLSSYEDSSNI…
1458	125772	WP_042154600.1	26	Planktothrix agardhii NIVA-CYA 126/8	hypothetical protein		MATSTDFLQEYQQTEEAYCQGNYEQAAALVYQLVEDYPEDPSARLLCGHIYGYGLQQYDVAREQYVAVINLTHDSELLEQAHQALADTDQYLIESPPGSFEDSLDSPEIFNALVNEEIEGEEMDLTQDLDWLSEETNGSSNGTSSIPNLDLESADTHGLNGSSTEETLMDFNDLQDDNFDFQDLDDADLDLSTSDLNASIGLGFNNLEDEPDYVKSNGSQSPLSFTEDNPFASGGDLEEGTEILNPLDPENSFTELEADPFTLEEDESLSVPNFATDESSTSDIEQLSGDLFSPEDELDWLDSPTENPEDESDSVHSPETLNGSSPDYLSQPTQFLEFDSFDDDELGGLNNPEAYESHPADQRELNGANHESSSPSRAVGTASSSFEAELDDIFAPLED…
1458	36116	WP_042712884.1	8	Crocosphaera watsonii WH 8501	chemotaxis protein		MTSGTDYAKLYNEAYVAYGQGNFEEAATLMEPMAQAFPEDPDVLLLRGHIYFSLGRYETACQQYQLVISRSDRPDLVDCANQGLTQAQKLLAQSGDNQISNGLSSSSNISSQTVDTEEQWSEPEMSSEDWESQEFDLDGLDWDSAIFDDEDLGEPTIGQQGSQGKPLENNHHREQKGTSSEMEVDPFTTLSEVKPFDSQTDLPNTNTAEDDGWNDFVDEDFPDFSFAEGHGLETEASACSAVQEDEDQTFVVSSNLNPPSLGNRDGQTSSENSSNDWSNNSHPDDPTVQSTPQMMSSGQIQEQKQVLDQFDAFQDEALEDLSNFDFTDINDQLPDSGLFTQTSDQLSDNLGLQTGDLLSEQGPETVNWVKSEDGDNTSLSDSPLKADKPKVDTEQGYFG…
1458	218809	WP_044522768.1	46	Nostoc sp. PCC 7120	chemotaxis protein		MAASIEEYLEKYQQACTAYAEQKYEVAASLVDQVVQNVPDDPNFHLLRGHIYYVLQQYDVATAEYEQVIQLTDDFELIGFAQSGLENISHYQQSIAEQSANLNSNESIDLGVFAFKESEELELEDLGSIGDFDSNNFDLNALETQESVVNTEDLSLDNPFETPTDSISFNENPESIESIPDFSDDPFALNLEREEEQKTDSNQEQAELELPMFWQEESLEEPQTDNLLDSGTEPPTDDLNSVAGYHQSNIDSPFAEFDTTNSFIGQASVAEFLIENNQEDTTDELEIDKSKPEPENFSPGKEEVMNGFMPLENLPNDSLGDIAHPESNNWLQEIASQEEILESPASVNSGFTMKSPSPDMLKEEMNNFDADESFDFEAFESAFGTESITNDEDTSIIFN…
1458	490428	WP_045052841.1	100	Aliterella atlantica CENA595	hypothetical protein		MTSSINHEQEYQAAQKAYIQGNYQEAATLVDRLIEHFPSDANSWLLRGHIYCILEQYDVAHKQYETVLNLTDDIDLVDCAKSGLEAVEQYQTSEPSSNAAPADAELENTFLIGSDYSEPSANGSSVQHQEDVAPFADFEANSFDIDSNIQPEQPFGSFDNAEDSYNQQAGNLDALETYANPFAWDQQAEADDLEQPTDNAFSNDDNYSSDRPFADNEVDAGDDEDPTLLIAGTNAPDTFTQEISFEQFRLVNSEQAVDFGETEDYEHNSHNGHHSQNGSSQNGAYLEANAANDLPLEYEDREEIIEQPDSNSNFADADDYVTPLGMSYAANMNDAYMPDSSLEDMSGALLLPDDNDEPTSGFFLEDNTTRDPEAEVFSINSSEPTKYLKNNSLNQTDAN…
1458	1003097	WP_045362185.1	247	Microcystis aeruginosa NIES-44	chemotaxis protein		MPSGTEYAKLYGQANSAYCQGNLEDAAVIIKDMIAKYPEDANVILLQGHIHLGLQQYSLARERYEKVLQLAKNFPTRSDLVDYARRGLDRIRQLPFEDEDEDFMIAATEAIAYSEADFDPGQGLSNSRSGESQAADPDWQNEGMDGDSDLFNEGDIGGPTVAELSSTDTIGESTFVIDPEPTHRQAAKTGRNQRRVTQKKYEEEDTRDFREPKRNDEDLDGFSRMGATGMTHGLGDSDLFTRSGEEALSGGLATEPSEPLNASSGVGEPSFNPSRPNIPDDKRDGHLPAASERLLKPVVEVNPGKLAFFVNASLGKKQLILAALAGITPVVLIFAVSITSWLSSLFAAKPAPNRQEKTEKVAPKPAPASLSPFSQLILTKMLVTGVGTFAVTWLGLQLL…
1458	302819	WP_045867636.1	63	Tolypothrix sp. PCC 7601	chemotaxis protein		MAASIDDYLEIYKQACTAYAQQNYDVAATLVDRVVQNLPNDPNSHLLRGHIYYVLQQYDIAKAEYQQVLQLTNDRELIDFAQHGLESIAQYQQLLPDEFAISENNEAISSSEISNGRFADTEELQNLPQNNNFASSSFGDNPFGEYQESGDEIEELSLDSSLDSSFDISAYSSSAFNGLPDSSAPLSNDPFSSTEQASDRDANANIWEKQGELELPAFWQEDNNQNLIEDSGINNPFVEATTDSNNKGFTNSENYSDSPFTEVEEIDASSSNNWEIPTEFLTSETYPEPSEADFEWKSNSLENETLVKNQTLLQESVPQTNNLPLQPQENLSPTTPKNWLGPIEAEDTLKEVVSAADNNFYQEEQPENQSSKIEQSFSDIDDSFDFEAFESAFGTDDFS…
1458	497853	WP_046279395.1	101	Limnoraphis robusta CS-951	hypothetical protein		MPASTDFLQEYQQTEAAYTQGNYEEAAALVYRLVEDYPDDPSARLLCGHIYGYGLQQYDVAREQYLAVLDLTDDAELLEQAQASMEMAEQYLADSAAYAISGDLGLGVDLNDDDDIGTAETRLDSEQMMETGVSDVDLDDFADHSEPLLDSEMNLEQLEELSLEEIDLSEPDFGLEDLSNDGQLDEFTDIGNLPNSLTDEEDDDDHNPLADNPFAQSDQSLGVAEELELVEDEAITTQLESDPFQLDDQYNSDDEIEQQLLQPLENWSGNLLAEEANPNFDKPQSNFLQATSSEVLDLDDLMELDDLEDDENYSPVAPHSEKNGRSSASKVALKPTPNVTEDSDDEEGIDLDEFNSDLDDIFQSLEDSADLNLHSSNTPAHANGKSYSPQVEKEDEDFD…
1458	677389	WP_046662878.1	145	Microcystis aeruginosa NIES-2549	chemotaxis protein		MPSGKEYAKLYGKANTAYCQGNLSDAAVIVKDMISKYPDDANVILLQGHIYLGLEQYSLAEKHYEKVLELAKNSPNRFDLVDYARRGLDQIRQLRFEPEDGDFTIAVTESIAYSEAAFDPSQGFSNSLSGRSQGADPDRQNESIDWNSGLFNEEYLGEPTVGTVDSYGDDFGESEETAFGSLPLASSDSHGSQWSGDSPDGELPFPFLEAAEIDSLPEGWGGGLGSRGEATFMTSSNWRENPVTGRDQELSYPDTLETSTFAIDPNPTYRQAAKTGLNEGIVTQKRYEEDQTGDFRELKLNDEDLDGFSPLHLTDIAEELGESELFTRSGEEALTAGFVPEPSARLHASSAVGESSFNPSRLEIPDDKRDSHLGPVSERLLKPVVEVNPGKLAFFVNAS…
1458	826780	WP_048327029.1	185	Crocosphaera watsonii WH 0402	chemotaxis protein		MTSGTDYAKLYNEAYVAYGQGNFEEAATLMEPMAQAFPEDPDVLLLRGHIYFSLGRYETACQQYQLVISRSDRPDLVDCANQGLTQAQKLLAQSGDNQISNGLSSSSNISSQTVDTEEQWSEPEMSSEDWESQEFDLDGLDWDSAIFDDEDLGEPTIGQQGSQGKPLENNHHREQKGTSSEMEVDPFTTLSEVKPFDSQTDLPNTNTAEDDGWNDFVDEDFPDFSFAEEHGLETEASACSAVQEDEDQTFVVSSNLNPPSLGNRDGQTSSENSSNDWSNNSHPDDPTVQSTPQMMSSGQIQEQKQVLDQFDAFQDEALEDLSNFDFTDINDQLPDSGLFTQTSDQLSDNLGLQTGDLLSEQGPETVNWVKSEDGDNTSLSDSPLKADKPKVDTEQGYFG…
1458	477656	WP_048870912.1	97	Scytonema tolypothrichoides VB-61278	hypothetical protein		MKWRQKRVVNIKEYRYIYHQAHKAYVQGNYKQAAALIDQLVQHLPYDPNISLLRGHIYYVLQQCDVAKIEYQKVLKFTDHQEIIRLARNGIDNIKQYQRKLDAQYIEKSGQKYKNFSDYSKSQTVIQQQLENPDDQDFNSNSNSFHLTSLDEEQKAVDYMEELPVSSPFDLSIDDSTVSDTTFNSKENFSDAPSAFIQQQIWQLSNVNDEEAKAENTNTCKGNKKKCLNDFEKFDESGYISRFDLTENSRFEEPQTLKISVENNTSRRSEVETTSTQQNHDFTSDTTLRNYGGFLPPQTDDWVSRSTTNHRDWELFMSTGSQQAVPILLEADLCNGKPQVSVKQGFLAPLENASLQTKQWIVAGTVGVVSALVVAGVSFVYAKLLPLEQQELVQNTGRV…
1458	644968	WP_051347621.1	139	Dolichospermum circinale AWQC131C	hypothetical protein		MAKPTDNQDSTFNQNKIAYQQEFFEDDATVALSYELLISEEESSDISQLSSFPEYEPPLDALDNPFLDYSEIIDTSELDGNSLEQLRDKSDDPFALIPEYLTSNPISYRSGLVSKSSIISDDDDSYSPFTEPKFSATDKMFTGDDLENSNPNQIVAKPELNLNYMTTPPSLSLGKNNDNQFDLEAFIAAFDDENEANMTDKTLISDGEIHNDREVLNDLDEVDNLSDISVFEFVQDSSDELMGIPTESLDGSENVLNIDESLADERIYNDQELLTISAAQKVIPMDITSPEVTNKEANIGPEKNLFASFENASLNKKQLWIAGTVGVVSVIAVVIVSALGSLTTPVKQKESMRNTNWFMPLLIPLTAGATGAATSWFMTNFMVKKISRSTQDLQSQFHA…
1458	501685	WP_052276771.1	102	Microcystis panniformis FACHB-1757	chemotaxis protein		MPSGTEYAKLYRKANTAYCQGNLEDAAVIVKEMISKYPEDANVMLLQGHIHLGLQQYRLAEERYEKVLQLAKNSPNSSDLADYAQRGLDQIRQLRFEAEEGDFTIAATESIAYSEAAFDLGQGFNHSRPRKSQGADPDGQNKGLDWNSSLFNEEDPSEPTVSKVHSYDDDFEESEETAFSSLTLPGPGSHGSQWSSDSAEGEAPFPFLEAAEIDSLEEGWDGELGSTGEATFMVSSDLGGNPLTGRDQELSYRDTLEESTFAIDLESTHPQGAKTGLNQGRVTQKRYEEDETGDFGQPELNDEDLDGFSPLALTDTVQGLGDWELFTGSGGEALSGGFLPEPGARLNASSGVGEPSFNPSSLKIPNDKRDSHLTHASEHLLKPVVEVNPGKLGFFVNAS…
1458	509052	WP_053458833.1	103	Hapalosiphon sp. MRB220	chemotaxis protein		MAASIDDNAQTYQQALTAYAQQEYQEAAILIDEVVQNLPNDPNTHLLRGHIYYVLQQYDVAKIEYQKVLELTEDPEVTVFAETGLEHIHQYQQALDNLTDDNKFQQSAQDASAVAKAKPAEQELEILEQSEELKELENLEDLNSNSFELSAIANQHETGEERQDLDSAENPFHTPIDNSESEQNTNSSETLNDNPFTSSQPELDLNSQANIWEKAELELPDFLQDDLSLSTEKTEINSYLEKSNTITPNHDLVEKQPNISDSDLAKITFTPSPIFNTQEHDSAEQISPQSSDNSLQSLKNFYSDDETLLVQKLETDIEVTESNPVEYKSKSLTSNFTIEDNQLNSNSQTKQNHNFDNDSFDLEAFESAFGSESFSENEQEDINNQLNRKVSHGSNIEFL…
1458	738040	WP_053540586.1	160	Anabaena sp. wa102	chemotaxis protein		METRINSQEITYDRARTAYEQQDYELAAIVINQLMQNSPDDPDSHLLKGHIYYMLQQYDVARSEYQIVLRLTDDQESVSLVHNCLATIDQFTQPFGDDESLSQGTTEVSLDSGVMGNWHGSNLEMNSFEEYESPLDIQEHNPFSDPDSLEFDSDSLDTATTDNPFGLSSEYLADNPISDQLELSPFWQEGSSAGHNHGDINNNLANGSSVMSNGEESYSPFAETKLSVDDDSENQTELFMGEDEDIDKLMDDNSPDLTTSVKNTYLEINEQAINNDNNIGNNWQNSQEEDFSLSSQDSLLHNISGESAPRSQTQLNQQSGSFINDSVLPQRQFNFNSSSGKNNFDDDSFDLDAFESAFGSEAEVDSGIETFVSTQDTSNISSGNIRKNKDFLNDFDEFD…
1458	512673	WP_054470168.1	104	Planktothricoides sp. SR001	hypothetical protein		MELSTDYANDYAKAYTAYENGDYSTAAEIINGLVDHFQDDPNLWLLQGHIYYGLEQYDVARERYEYVLSLTEDPALVEEATNWLAYSEQYANQAGLLSSDMSTEEYPQGLHDLTSYNENSLEDLNDLEHDVPYLQEDPAASLNSHDYSLDELDPLAETGDYSLDELDPLAETGDYSLDELDPLAETGDYSLDELDPLPENIDYDLEESESFSENGVEFPQQAHSVVLNDAQQFEELESPAQNEAPENIEIAQDPDLVTDVLENMGGSVFHAVASDPSEDLELQTAEFAPVFDQDMDGEFIPDEDYDELAQDNPFNTSGSFTLDDRDSEAFEDDPFAIDEELLAAVEETEWANSGLTDLPDFLPTEEMPDLLGESDEENEEVPDLSPQPQAGILDDSEAE…
1458	731219	WP_055074734.1	159	Pseudanabaena sp. 'Roaring Creek'	chemotaxis protein		MASSTQYQKEYEKASLAYMQGDYNQAGKLTQELVKACPSDPMYRLLHAHINLALERYQDSIGEYQTVLQLTDDNSILEYAHSGIAAAKERLDINDDSYNLGALGSANDDFSSNQYGYESNRYNQSNQSTYMQGSWSSNDSGGQSTGSGSSEDFDFEDFSSNSSLNGSSQYSYGAETQITGDSGFSSSYKPSSSSGSLNADTDVVFMDEFDDFDDISESSFSSSFGESDATQMVSDRSLNDFGGQDFTTSSSRNTTSVASQDIATARFNQSENEAELFGLGNINTPVGAKRGGVDIVTEASDQGGLFSPFDNMPLKTKGLVTAIAAGVVAMVAAGVVTNFATGTIKDQGAREQVRNTGWMMAGAAALASGAIAWGLGKRSTRLIDQSTANLQAQFEAVIR…
1458	529092	WP_058882213.1	110	Oscillatoriales cyanobacterium MTP1	chemotaxis protein		MGIGTEYASEYQKAERAYMQGKYEEAATIIDRLLEQHPDDPSVRLLCGHIYCYGLQQYAIAQEQYQQVLHLTTDSDYVDYANNGLSDVRQYLAAEEMNGESAFADIDADFVSTSDTPMVFEDSSATASPGEQDFSFEDLDLSDFSDNLDEATGDTFDNPFAMPEASFEATPSQAFETPQDPFTVDPDASAYADPFAIPDSSQANPFAVDAAEMERVFDDNTFDDDTFDDNTFDEAPNHGALADHPFSDGGHGELAATDHLPETPFDLPATPAAPNRIPAEEDTLFMMPEAGFEEANFAAAFDETGYESEYQTSPQFDEFNDINTTDPNSDGYQADGFAATNFNPSDSGFNLDDFDGLADFSTSEDPRVAVSGGQSDYLDDDFEGFDDLGSLPDFDMADH…
1458	894922	WP_058999053.1	204	Leptolyngbya sp. NIES-2104	chemotaxis protein		MARGNEFAQEYQQAERAYMQGKYEEAAGIVDRLVDRHPDDPSARLLRGHIYCYGLQKYDVAQEQYQTVLNLTSDPEFVDYANSGLAYAGQFAAGGSDSFADTNLETDYSAFGEVHHSNAVDENSLDHFVLQDDFNADTEDDSPFGDPFGASQNGNGRKEQNHFGAGDPFAASANSNAFSSDAPSSDFANVLDDFDQVFAADDEPSHGSMTTVSTDPGISEGDVVPSRSSIASRDTSEDTLFMAAPGFYDEKAAAEFDFPTEQNKFAPIYDEPQATPVSTPGNQSNVDFLDDFEDFDDLGNLSDFDLSEDSAGFTSPSVGSAFGFTSNMSAASDSAEIDFVQNRNFASNGTDSKLREDELFSMSSTTDSVPSFTTQLDAPATEPTPTVEQGWLAPLENAS…
1458	1012490	WP_061433349.1	250	Microcystis aeruginosa NIES-88	chemotaxis protein		MPSGKEYAKLYRKANTAYCQGNLSDAAVIVKEMISKYPEDANVMLLQGHIHLGLQQYRLAEERYEKVLQLAKNSPNSSDLVDYAQRGLDQIRQLRFEAEEGDFTIAATESIAYSEAAFDLGQGFNHSRSWNSPGADPDGQKKGLDWNSSLFNEEDPSEPTVSKVHSYDDDFEESEETAFSSLTLPGPGSHGSQWSRDSAEGEAPFPFLEAAEIDSLEEGWDGELGSTGEATFMVSSALGGNPLTGRDQELSYRDTLEESTFAIDPESTYPQGAKTGPNQGRVTQKRDEEDETGDFGQPELNGEDLDGFSPLALTDTVQGLGDWELFTPSGGEALSGGFLPEPSARLNASSGVGEPSFNPSRLKTPNDKRDSHLTHASECLLKPVVEVNPGKLGFFVNAS…
1458	568348	WP_062247415.1	124	Fischerella sp. NIES-3754	chemotaxis protein		MAASIENYVQTYQQALTAYAQQDYQGAATLIDEVVQNLPNDPNTHLLRGHVYYVLQQYDVAKVEYQKVLELTQDPEITVFAESGLDNINQYQQELNAFVDEDDKSQQSSQDASIFAAAKPAEQELEKLEILEDLDSNSFDFNAIASYEESPKDIDNPFGISTDSSDFDPGIDSCDTFNDNPFASSQTEAGPTSQANIWEGAELELPAFLQDDLSSSTEKTEINGNLTRSDTSTAHPNLGENQPNIHDTDFAKITLTPNHRFNSQENDSAEQISQKYSDDSLQNINTRNFDQETLLVEETGTDIEITEINSVEYKSKEKFSSTASFNSTFTIEDKQLNSNFPINQNHNFDDDSFDLEAFESAFGSQSFSENEHENINGKLNGQVSQGSNIEFLDDFDEFD…
1458	520452	WP_062297984.1	105	Nostoc piscinale CENA21	chemotaxis protein		MAATIDDYLETYQQACTAYAEQDYEFAATLVDQVVQNVPDDPNCHLLRGHVYYVLQQYDVAKTEYQKVLQLTDDPEIISFAKNGLENINQYLQPLEEQAIPSEIDESISLTGLTGISDPAEMDTSDLQDLGAFANLDSQSLNFDSLAEPQSSSNPFDIPTDSIIMHKTVEEPPVLMDDPFAVSPDDQIAELSHRQEEEISLDLPPFWQEDISVISVDNDSITNNPFDSGTNGTSASSPFDSNSIDSPFAPDNLLTSDILDTSEDVVSTENFSEPSMASLDAKMGILDETLPKSPEDIPNVDIRTNQDNVFAAQPSNWLEKIEFPDNSTNTNSSVNDDFSLQNPPLKAGTTLDTNSFDGDDNFDFEAFESAFGSDEFRTTEDTNSMLSSENSKSNIEFLD…
1458	1087007	WP_062433820.1	287	Synechococcus sp. PCC 73109	chemotaxis protein		MPPSTTDYSKEYAEAQKAYYQNNLPEAEAIANRLLKDYPDDPHLLLLSGHISLGLQDLGRASAFYHRVLDVTNQRDYHEYARQGLTQVNAYSDQVNGHRETSGGQPTLTQPEDYPVAAEYNSPENFVTAAGEQPISADDYSEQWAEPELPLRNFPEDEETFLVPHPGDRSPEPGLNQSLNDPFFEAEAGEFIEFNEDELVEFDSAAGLEEDGDFLGSEDTSPFDLDWSPTQENGRISADQDHFDAVDTAPLGFEGESPTWLENPPLADADALTFDEPAHPSFAPDSLSPDEAADFDDEISLGSLGAELFDEEPEALPKQDEGGFLEEFGILNEQDLDDFGDLGSDILDDDQKMPDTGLFEAPLETPTTSGEFNFDDFPEELGLTEDDSLFITLGEDSLS…

## Sheet: hmpE
Cluster ID (internal)	Protein ID (internal)	protein_ID	organism_ID (internal)	Organism name	Annotation (NCBI)	Symbol (NCBI)	Sequence
2828	5194	KYC40260.1	1	Scytonema hofmanni PCC 7110	hypothetical protein		MLPEQQQRILGYFIEEAKDHLNTIEQGLLNLQSTLGDPEMVNEVFRAAHSIKGGAAMLGLSSIQHTAHRLEDCFKILKEHPIKVDQKLESLFLAVLDTLKALLENLQGPFGLTEETVNNLMSETEPVFKWLHEHLELLVAQGTKEGSSIAATSSSPQPTFTERERRQQVQTEVLQVLRDMLQMFKQPATPETRQNLKECCHKLAQLGEASNWSNWCSLCVSCGSAIANPENTYLTLAKIVITDIKQALELVLTGREAEIAVSQQLQALICIETEIKLLELPLDLMDELATTSVKPSEVPKPNITLGAFDDSTNADEGVAQIIEDESEIEGVELQDRITSLSDLTYQFQNQFDIPIIQSSTDSHGPEVGIAELNTLADLFEGESSDLDDTWDKEEVVEIS…
2828	24917	NP_681139.1	5	Thermosynechococcus elongatus BP-1	two-component hybrid sensor and regulator		MQSDQQKRILGYFIEEAQEHLTTIEDSLMNLQQVVNDPEAMSEMFRAAHSVKGGAAMLGLHSIQHTAHKLEDYFKILREHPVTVDETLEQLFLQAFDALRELLDELQGPFGLTEETATATLNRVEPVFNQLQAHLSYLTQGGEAQPPVTAPAPAVAEPLQPGVQPVADSSYRLVFQTEVPDRLRAMLQLFKQPDSPQVRQELAAACSNLGQLGETFALPQWVELLAIAQQAVSNTAQPLTALAPVVIKEIMAARDLVLSGQGSGIRPSDSLVALQPPVIEETAAVVPEEPEPAVLASAPVTLEEPAAPPEVTPREVAGPEEVEISEPMSDGQGVTVFDEESGTDFQELSDIFSDPTALPPEWLEETLGEDLASLELGNEAAVDEEISDFLKMTTEELPE…
2828	59101	WP_006106019.1	12	Coleofasciculus chthonoplastes PCC 7420	response regulator receiver domain protein		MQSEQQQRIMGYFMEEAQDHLNTIEQGLLNLQSTIEDPETLNEMFRAAHSVKGGAAMLGLNSIHQTAHRLEDYFKILQETLIQVDTQLETLLLRVFDTLSALLNQLQGSDGLTDETASPIMSDAEPVFEQLNSYLQQLVQNSQAAGDTPTLANSSQSSSKGTKTLPATFKRDVLVELREMLQLYKQSDTPEHRHALQEHCQQLIELGDRLDLPGWGELLEISKRAIANPENSYRLLASVTIKEIKQAQELVLTGRSAEIVPSEQLKALAPDATTVESTTASDASTYSSPQPTSASEESNHNHKENTHLSDSRDTYIQAEDTYIQNPNETARFRRDQLQFSTVQSSNSISPLSDQGEPEVGIAELNSLADIFETQTPDLDQTWQEEEDVINLNDKSLNSD…
2828	54538	WP_006194264.1	11	Nodularia spumigena CCY9414	two-component hybrid sensor and regulator		MLPEQQQRILGYFIEEARDHLNTIEQGLLNLQSTLNDPEMVNEVFRAAHSIKGSAAMLGLNSIQHTSHRLEDCFKVLKEHPVEVDQKLESLFLGVCDTLKVLLEHLSGPFGLSEEAANTLMSETEPVFVWLYEHLELLVQQNSSGEVKKNTTQAEQNWQDSVTTLTDLFLRDDILNLEADTESTSTESPLFVESPEADSLLPPPVGEYGDEFETQVLPVLREMLQLFKKQTTPESRNNLQQCCQQLVRLGQRWNLHHWCRLCQAAANAIANPENTYLTLAKIVITDIKQAQELVLQGRETEIVSSQRLAALLNLPEPESSEPEDLFAHQPASVVEPTANEELSSTTNNFASEPNILQPTDSITSLTELSDQLQPIQDTSAATENTVPETASNQMLFLNY…
2828	652649	WP_006194264.1	141	Nodularia spumigena CCY9414	two-component hybrid sensor and regulator		MLPEQQQRILGYFIEEARDHLNTIEQGLLNLQSTLNDPEMVNEVFRAAHSIKGSAAMLGLNSIQHTSHRLEDCFKVLKEHPVEVDQKLESLFLGVCDTLKVLLEHLSGPFGLSEEAANTLMSETEPVFVWLYEHLELLVQQNSSGEVKKNTTQAEQNWQDSVTTLTDLFLRDDILNLEADTESTSTESPLFVESPEADSLLPPPVGEYGDEFETQVLPVLREMLQLFKKQTTPESRNNLQQCCQQLVRLGQRWNLHHWCRLCQAAANAIANPENTYLTLAKIVITDIKQAQELVLQGRETEIVSSQRLAALLNLPEPESSEPEDLFAHQPASVVEPTANEELSSTTNNFASEPNILQPTDSITSLTELSDQLQPIQDTSAATENTVPETASNQMLFLNY…
2828	981985	WP_006454544.1	238	Synechococcus sp. PCC 7335	transcriptional regulator		MLPEQQQRIMGYFIEEAKDHLNTIEQGLLNLQATIEDSEKANEIFRAAHSVKGGAAMLGLESIQKTAHRLEDYFKVLKESTLQVDRTLETMFLKVSDGLQDLVEQLEGSSGLTSEKAQSITAEIDPVFVQIDAHLNALIADNQDSVSPTDSSRDNSSANVEAIQVSFGQDVAALLRQMLSLFKQPDSPESRQELQTVCSQLTALGERFRLIGWCELLETARLATTNLEKAYRVLAPTLIKEIKNAQDLVLAGRESEIVASDAMRSLLPRDVLETEQASSLPETDHSGADELDSLDLTDQELDFDEVPSELSTLDLHSERKEEIDESLSALFATENSVAPDIGSEGLEDFADLFEDKLEKLDDTSESHVLMPEKAQLNPENLDQQEQDDIADLFTEVSLG…
2828	867437	WP_006517810.1	196	Leptolyngbya sp. PCC 7375	two-component system sensor histidine kinase/response regulator		MLPEQQQRILGYFIEEAKDHLNTIEQGLLNLQATIVNPEMANEVFRAAHSVKGGAAMLGIESMQRTAHRMEDYFKLLKEAPIKVDRSLESMFLRVFDALQELLEQLQGPFGLTEDKEQSIMTSVEPVFQQLQEHLDQLVAEADANEAVVAEAQPVVFTARSPQPVEESALKLVFSSDVSAALREMLARFKQADTDESRLALEACCQLLERFGEQFNLPTWMNLVKHARWAVCDRNNDYRTLAPALIKEIKKSQDLVLAGREPEINISEKLQTLAAQGDITDTTEDLESLFADSTPDTSSTAGVEALSIESDLTFNNVGEPSSANEESISLDDLLNSAAVTPSGPEVGDAELTSLADLFEAGGDDLDSDWQEEELPLNEGNPPAESLDIDIAPDFEDLLN…
2828	654938	WP_006617202.1	142	Arthrospira platensis YZ	hybrid sensor histidine kinase/response regulator		MEPEQQQRIMGYFIEEARDHLNTIEQGLLNLQSTIEDRELLYEVYRAAHSVKGGAAMLGLHSIQKSAHRLEDNFKALEKITEQSHIEVDQQLESLFLRVFDTLQALIDNLSGPYGLTEETSQSLLTEVEPVFEALNYNLKNLSELNGVVAEGATSVPKTAPAQAPVAVKVAPKVTVKAINSAEELFFCGDVTSRLREMLDLFKKSDNTANRNRLIEICRELARGGETFDKMHWVQFLDTVEKAIAYGANSYKTLAPVVITGMKQAQYLVLSNRESEIVVDSELSKLLPPVDNGNGNGKGILTADDEFWSELDLTTNSEVEETDEIDLEPEKTSESILDDFPLVDSVEMEKEHSGHPPGPQMQPEELKSLADLFEVVDRHGGGIEDAWEEERLLEEADKL…
2828	804645	WP_006617202.1	179	Arthrospira platensis str. Paraca	two-component system sensor histidine kinase/response regulator		MEPEQQQRIMGYFIEEARDHLNTIEQGLLNLQSTIEDRELLYEVYRAAHSVKGGAAMLGLHSIQKSAHRLEDNFKALEKITEQSHIEVDQQLESLFLRVFDTLQALIDNLSGPYGLTEETSQSLLTEVEPVFEALNYNLKNLSELNGVVAEGATSVPKTAPAQAPVAVKVAPKVTVKAINSAEELFFCGDVTSRLREMLDLFKKSDNTANRNRLIEICRELARGGETFDKMHWVQFLDTVEKAIAYGANSYKTLAPVVITGMKQAQYLVLSNRESEIVVDSELSKLLPPVDNGNGNGKGILTADDEFWSELDLTTNSEVEETDEIDLEPEKTSESILDDFPLVDSVEMEKEHSGHPPGPQMQPEELKSLADLFEVVDRHGGGIEDAWEEERLLEEADKL…
2828	73925	WP_006621464.1	14	Arthrospira maxima CS-328	two-component system sensor histidine kinase/response regulator		MEPEQQQRIMGYFIEEARDHLNTIEQGLLNLQSTIEDRELLYEVYRAAHSVKGGAAMLGLHSIQKSAHRLEDNFKALEKITEQSHIEVDQQLESLFLRVFDTLQALIDNLSGPYGLTEETSQSLLTEVEPVFEALNYNLKNLSELNGVVAEGATSVPKTAPAQAPVAVKVAPKVTVKAINSAEELFFCGDVTSRLREMLDLFKKSDNTANRNRLIEICRELARGGETFDKMHWVQFLDTVEKAIAYGANSYKTLAPVVITGMKQAQYLALSNRESEIVVDSELSKLLPPVDNGNGNGKGILTADDEFWSELDLTTNSEVEETDEIDLEPEKTSESILDDFPLVDYVEMEKEHSGHPPGPQMQPEELKSLADLFEVVDRHGGGIEDAWEEERLLEEADKL…
2828	316433	WP_006621464.1	67	Arthrospira sp. PCC 8005	two-component system sensor histidine kinase/response regulator		MEPEQQQRIMGYFIEEARDHLNTIEQGLLNLQSTIEDRELLYEVYRAAHSVKGGAAMLGLHSIQKSAHRLEDNFKALEKITEQSHIEVDQQLESLFLRVFDTLQALIDNLSGPYGLTEETSQSLLTEVEPVFEALNYNLKNLSELNGVVAEGATSVPKTAPAQAPVAVKVAPKVTVKAINSAEELFFCGDVTSRLREMLDLFKKSDNTANRNRLIEICRELARGGETFDKMHWVQFLDTVEKAIAYGANSYKTLAPVVITGMKQAQYLALSNRESEIVVDSELSKLLPPVDNGNGNGKGILTADDEFWSELDLTTNSEVEETDEIDLEPEKTSESILDDFPLVDYVEMEKEHSGHPPGPQMQPEELKSLADLFEVVDRHGGGIEDAWEEERLLEEADKL…
2828	542327	WP_006621464.1	118	Arthrospira sp. TJSD091	two-component system sensor histidine kinase/response regulator		MEPEQQQRIMGYFIEEARDHLNTIEQGLLNLQSTIEDRELLYEVYRAAHSVKGGAAMLGLHSIQKSAHRLEDNFKALEKITEQSHIEVDQQLESLFLRVFDTLQALIDNLSGPYGLTEETSQSLLTEVEPVFEALNYNLKNLSELNGVVAEGATSVPKTAPAQAPVAVKVAPKVTVKAINSAEELFFCGDVTSRLREMLDLFKKSDNTANRNRLIEICRELARGGETFDKMHWVQFLDTVEKAIAYGANSYKTLAPVVITGMKQAQYLALSNRESEIVVDSELSKLLPPVDNGNGNGKGILTADDEFWSELDLTTNSEVEETDEIDLEPEKTSESILDDFPLVDYVEMEKEHSGHPPGPQMQPEELKSLADLFEVVDRHGGGIEDAWEEERLLEEADKL…
2828	694037	WP_006621464.1	151	Arthrospira platensis C1	two-component system sensor histidine kinase/response regulator		MEPEQQQRIMGYFIEEARDHLNTIEQGLLNLQSTIEDRELLYEVYRAAHSVKGGAAMLGLHSIQKSAHRLEDNFKALEKITEQSHIEVDQQLESLFLRVFDTLQALIDNLSGPYGLTEETSQSLLTEVEPVFEALNYNLKNLSELNGVVAEGATSVPKTAPAQAPVAVKVAPKVTVKAINSAEELFFCGDVTSRLREMLDLFKKSDNTANRNRLIEICRELARGGETFDKMHWVQFLDTVEKAIAYGANSYKTLAPVVITGMKQAQYLALSNRESEIVVDSELSKLLPPVDNGNGNGKGILTADDEFWSELDLTTNSEVEETDEIDLEPEKTSESILDDFPLVDYVEMEKEHSGHPPGPQMQPEELKSLADLFEVVDRHGGGIEDAWEEERLLEEADKL…
2828	752678	WP_006621464.1	164	Arthrospira sp. PCC 8005	hybrid sensor histidine kinase/response regulator		MEPEQQQRIMGYFIEEARDHLNTIEQGLLNLQSTIEDRELLYEVYRAAHSVKGGAAMLGLHSIQKSAHRLEDNFKALEKITEQSHIEVDQQLESLFLRVFDTLQALIDNLSGPYGLTEETSQSLLTEVEPVFEALNYNLKNLSELNGVVAEGATSVPKTAPAQAPVAVKVAPKVTVKAINSAEELFFCGDVTSRLREMLDLFKKSDNTANRNRLIEICRELARGGETFDKMHWVQFLDTVEKAIAYGANSYKTLAPVVITGMKQAQYLALSNRESEIVVDSELSKLLPPVDNGNGNGKGILTADDEFWSELDLTTNSEVEETDEIDLEPEKTSESILDDFPLVDYVEMEKEHSGHPPGPQMQPEELKSLADLFEVVDRHGGGIEDAWEEERLLEEADKL…
2828	357946	WP_007356446.1	75	Kamptonema formosum PCC 6407	two-component system sensor histidine kinase/response regulator		MLPEQQQRIMGYFIEEAKDHLNTIEQGLLNLQSTIEDQELVNEVFRAAHSVKGGAAMLGLSSIQQTAHRLEDSFKILKECEGVKVDQKLESYFLRVFDTMSTLIEQLSGPFGLTEETADQMLKEVEPVFQELNNHLAHIVKQSGGVWEATELHEPEIVMAGAIGGVAGRNLSVVAPLPKAPVQAKEESALQLIFRSDVTDQLRQMLQVFKRPESAESRQQLDKICRNFKAAGEQFELRNWVELIGTVERAIANPENTYRNLAQVVIRDIKQAQELVIVGREAEIAPGQNLIALLPPEPAIEEERDSELEDLLAFAEDYGQGENAEETLWDLTGVEFNEQEEDDLLAELAEQSDASTDSEMDLDEIFNKVETNTNSGFEWGDTNSNHQETMLQFDDGTPF…
2828	411725	WP_007356446.1	88	[Oscillatoria] sp. PCC 6506	two-component system sensor histidine kinase/response regulator		MLPEQQQRIMGYFIEEAKDHLNTIEQGLLNLQSTIEDQELVNEVFRAAHSVKGGAAMLGLSSIQQTAHRLEDSFKILKECEGVKVDQKLESYFLRVFDTMSTLIEQLSGPFGLTEETADQMLKEVEPVFQELNNHLAHIVKQSGGVWEATELHEPEIVMAGAIGGVAGRNLSVVAPLPKAPVQAKEESALQLIFRSDVTDQLRQMLQVFKRPESAESRQQLDKICRNFKAAGEQFELRNWVELIGTVERAIANPENTYRNLAQVVIRDIKQAQELVIVGREAEIAPGQNLIALLPPEPAIEEERDSELEDLLAFAEDYGQGENAEETLWDLTGVEFNEQEEDDLLAELAEQSDASTDSEMDLDEIFNKVETNTNSGFEWGDTNSNHQETMLQFDDGTPF…
2828	842153	WP_009454482.1	190	Fischerella sp. JSC-11	signal transduction histidine kinase		MLPEQQQRILGYFIEEAKEHLTTIEQGLLNLQSTIKDPEMLNEVFRAAHSIKGGAAMLGLSSIQRTAHRLEDCFKVLKEYPVQVDQKLESLFLGVSDTLKALLENLTGPFGLTEETASHIMSEAEPVFGWLNEHLDLLVKQVNTKVATADTERWQQRQNQVLQKLREMLQLFKQSATPETRQSLQECCRQLVELGEQLNCASWCNLCQAAGQAIANQENSYLTLAKIVITDIKQALELVLTGREAEIIVSQQLGALIPPQIELLDITTDLQEEADIEPVPSTAAEETVFATPVENASTEDSDTSTTDNLTELTTSSESIEIKQEDSIKSLSEVSEPLGINIDNLVEFTTQSESLKFAQNSISNLLDLSEQTQENTDNFDEFIIQNPAEDIELENNITSL…
2828	184877	WP_009625279.1	40	Pseudanabaena biceps PCC 7429	two-component system sensor histidine kinase/response regulator		MNSEQQQQRIMGYFIEEAREHLQTIEQGVLNLQEILDDSESINELFRAAHSIKGGAAMLGVGSIQHVAHRLEDFFKILKENSQINVDERLKSLLLAGFDPLSELLEELQGGYKISDELTAETNNRVKPVFAELEAYLNQLVTEVDGEISTQTPAQTSSQKVPEKAVATIEQPDIVSQKSIFQKEVTTKMRDMLQLFRSADTPESRSQLQTVCNYFQEVGNNFDLRNWTNLVIQIKNAIAQPNNSYRTLAPILIRELKEAQDLVLDNREAEIVVSSQIQNLLPYRFSEPEDDEVSTIFTTASGDIGFDNEPIAEDKSITDHDNIALDLNPIDIDLFADDASEVNEEIFDLSEVNESQIDQIDWMDGEYEIAENQHIDGPKVGASELKSLAILFENDDIDF…
2828	591751	WP_009634517.1	129	Synechocystis sp. PCC 7509	two-component system sensor histidine kinase/response regulator		MLPEQQQRILGYFIEEAKDHLVTVEQGLLNLQTTLQDSEMVNDLFRAAHSVKGGAAMLGISSILRIAHRFEDFFKILKDSPNLQVDRELESLLLQVFDTLRTSVEHLESATLSDETAGALMSKIEPVFTEIDQHLAAGDRIDTQSNEAPILAAFQNDVPLQLRQMLELFKQPQSPAVSQQLQQYCQQLIELGEKFGLPNWMELCQTASGAIANPQNTYRTLAPLVITQLKQAQELVATGQATEIISCEQWQSLIALPAWDTEEDISSSAIANDLFDEFETSDQETTDLFELETNTETPDYLDAEAQSEMLALDNLFTETQTTIQEFPAAQFNFTDLFEDNPQNQNGKVESDSFWDDEVFAPAAEEENLFAAEDDLQVDDRLEQFNYAQELENTDPLLDY…
2828	93753	WP_009767901.1	19	Oscillatoriales cyanobacterium JSC-12	chemotaxis protein		MQPDQQQRIMGYFIEEAKDHLNTIEQGLLNLQSTIEDSEMVNEVFRAAHSVKGGAAMLGLNSIQRVSHRLEDFFKVLKETPVRVDQKLENLFLRAFDALQELLGQLQGPFGLTDDAANNIVAGVEPTFEELEQHLNKLAGGAGLPQLSIPVTSGLNLDDEPETSIQVDALQQIFRNDVPTRLRDMLQLFKQPETDPVTRQQLQELCRSLSSIGEQHGLTTWCHLIETARRAIAHSDNSYRTLAPIVIRDIKLGQELVLAGRTDEIVPCAQLQALVPIAVATNETTIQDDFTGLLAGIGEDSLLHSATASNEPGLEELAAAASNLDLTGEFDASLVSEDLETHQGPEVGTAELNSLADLFEGEVPDLGLTWQQEEVIRESADLETAETGLGDLDDSGDFS…
2828	282970	WP_009787873.1	59	Lyngbya sp. PCC 8106	hypothetical protein		MQAEQQQRILGYFIEEAQDHLDTIEQGLLKLQSTLEDPDLLYEVYRAAHSVKGGAAMLGLTSIQTTAHRLEDSFKILEKIQAQSRVEVEQDLESSFLAVSDTLKALIEGLSSPYGLTDELAQNQLQKIGPTFDRLNSQLEVLARQHEVVLTELILTQPTVISPTSATTTSINLETVKATASKPPENSAKELFFRSDVPDQLREMLQLFRQTENASSRKALSEICRSLARAGETFELSHWSKFFVTVERVISHPENTYSTLAPITIKAIKKAQELVLENREDEIEVSSVLKTLLPKSSTSPTNSTVVNRNSESSTTQKTSSSIDTKGENALDDQNRSSPSQTAKMADQFSETVSEDEDIDLSFLENWSASQSTMDAFKPTPKGPEIAAEELKSLADLFEG…
2828	218808	WP_010995100.1	46	Nostoc sp. PCC 7120	two-component hybrid sensor and regulator		MLPEQQQRILGYFIEEARDHLNTIEQGLLNLESTLNDPEMINEVFRAAHSIKGGAAMLGLTSIQHTSHRLEDCFKILKDNPIQVDQKLESLFLGVSDTLKALLEQLSGPFGLSEEVANTLMSETEPVFQWLHEHLEQLVQKGGTAEIGDHTVSKPNTADSVVTFTGIFFGQDVATPAEVTPKTSPVLPTYSPVVATDSDQWSEFQSQVLQTLREMLQIFKQPATSASRQKLQDCCNQLVKLGKTWNLPNWCNLCKAAANAIANQENTYLTLAKIVITEIKQAQELVLRSRESEITISHRLEALWGFPEMPLLEVAQNLLGDVPTAISQSFITPITPTPEPTITNKEIRAPLIESPKDSVTSLTEISEQLAPQSVIAENIAHKDIPFDHHDQTTYTTNKT…
2828	620390	WP_011431517.1	133	Synechococcus sp. JA-3-3Ab	two-component system sensor histidine kinase/response regulator		MNEEAQKRILGYFIEEARDHLATIEQGLLSLRDSVSDPELINELFRAAHSIKGGAAMLALASIQRTAHRLEDFFNVFRSRPGEVPVDQHLETLLLRVFDGLAALLDELQSPRGLTQEFSNATLAELEPVFQETENYIQSLLGAGPVASSAPAAPPPPAARTLQQEMAEVVPQQLRQMLELFKRGDQPGIREQLREANAVLKQIGQAHHLAGWQQLTETFEQALGNPDADLRTLALVALRDLKQGQQLILAGRAEEVTASAELQQLARPAAPAPPPDPLEVVVHQQIPALLRQMLELFKRPDDPATRPALQSLAQSLQQVGQAEGVDLGGWTALARLIGEILADPAQDLRQLALPVLRDLKQAHQALASGAAQTIQPSAELLAFRPVLPALEEPEPLFLE…
2828	708638	WP_011433528.1	154	Synechococcus sp. JA-2-3B'a(2-13)	two-component system sensor histidine kinase/response regulator		MNEEAQKRILSYFIEEARDHLATIEQVLLSLRDSMSDPELINELFRAAHSIKGGAAMLGLTSIQRTAHRMEDFFNIFRSRPGGVPVDQHLETLLLRAFDGLSMLLEELQSPRGLTQEVSNTTLAELEPVFQETERHIQNLLGEGPVSAPVSPPAVRTLQQDMAEVVPQQLRQMLELFKQRDQADVRERLVAANAVLKEIGQVHHLAGWQQLTETFEQALGNPDADLRTLALVALRDLKQGQQLILDGKAEQVAPSSELQQLARPAAPPAPPDPLEVVVHQQIPALLRQMLELFKRPDDPATRPALQALAQSLQDLGQSSALELGGWTDLTRLVGEILADPSQDLRQLALPVLRDLKQAHQALANGAANTIQPSAELLAFRPVPAAPEEPEVPEPFELGL…
2828	23251	WP_012412198.1	4	Nostoc punctiforme PCC 73102	two-component system sensor histidine kinase/response regulator		MLPEQQQRILGYFIEEARDHLNTIEQGLLNLEGTLNDPEMISEVFRAAHSIKGGAAMLGLTSIQHTSHRLEDCFKVLKDNPVQIDQKLESLFLGVSDTLKSLLEHLSGPYGLSEDAANTLMSETEPVFQWLYEHLELLVQQGKSGVSSNPDATELHTTSVENVSTLTELFLRRDIPSLAEDTHQESPEISVSIAPQQVRDANAARDARRLANAALSPVTAKEHNNWGEFQAQVLQTLREMLQLFKQTTTPSTRQNLQQCCYQLVKLGETWNLSKWCGLCQAAASAIGNPENSYLTLAKIVITEIKQAQELVLQGRETEIAISQQLEALLSLAEIELLEVTPDLFDEQSAALTESSITLEPILSGNTEQLDLAQTTEELNLDKDTSDSAALASPEASGYA…
2828	769361	WP_012629119.1	170	Cyanothece sp. PCC 7425	two-component system sensor histidine kinase/response regulator		MQPEQQKRILGYFIEEAKEHLQTIEHSLLNLQGVVEDSDMLDEVFRAAHSVKGGAAMLGIYSIQHIAHKLEDYFKILKEHPIQVDQQLEALFLQSFDGLSELVEELQGPFGLGDDVAEAALRQLEPVFTQLQGHLNGLVGQSPTEVETPQPELQPVGRTAAPAPQPALAAFTTEVPQYLRQMLELFKQGDTPVCRQQLREMCFSLARLAEPDQLPGWSNLLSLVDQVIAHPENSFVAMAAPVIREIKTAQEQILRGETDFSSSPQFLALVPVEPVPVAGTQPDELSESLSDLFAASPWEEEPSAASRHETPLEQEQPGDYDANIAELLWVERESSLSEEAVELSRFFADGSALESNPDLLFEEASALSDVTSLSEPLAADSPDLDLADLFSSFAVEDNA…
2828	79564	WP_013193090.1	15	'Nostoc azollae' 0708	signal transduction histidine kinase		MQPEQQQRILGYFIEEAREHLNTIEQGLLKLQDTLNDPEMINEVFRAAHSIKGGAAMLGLNSIQQTSHRLEDYFKVLKEHPVQVDQKLESLFLGVSDTLKALLDHVGSPFGLSEETANTLMLETEPFLEGLNQHLELLLEQSGATTTPIAANAPIQAPKQDLVPQQEPAKAVVASEQWSEFHSHVLKSLREILQLFKEGNTSSSRDNLKECCHKLVKLGETMNLSNWCKLSQAAANAIANPDNTYLTLAKIVITEIKQAQELVIQGREAEITICQELEALELIPELEWPDELKLDWVEDQPTVTGVANILEKHTDNVLLPEIALTETDITSVSATSLFTDQNDIFNLNSNAPDHNGLEVGTAELGALADLFEGETPDLEEHWQNEENIETTIHQIGSNN…
2828	50709	WP_014275356.1	10	Arthrospira platensis NIES-39	two-component system sensor histidine kinase/response regulator		MEPEQQQRIMGYFIEEARDHLNTIEQGLLNLQSTIEDRELLYEVYRAAHSVKGGAAMLGLHSIQKSAHRLEDNFKALEKITEQSHIEVDQQLESLFLRVFDTLQALIDNLSGPYGLTEETSQSLLTEVEPVFEALNYNLKNLSELNGVVAEGATSVPKTAPAQAPVAVKVAPKVTVKAINSAEELFFCGDVTSRLREMLDLFKKSDNTANRNRLIEICRELARGGETFDKMHWVQFLDTVEKAIAYGANSYKTLAPVVITGMKQAQYLVLSNRESEIVVDSELSKLLPPVDNGNGNGKGILTADDEFWSELDLTTNSEVEETDEIDLEPEKTSESILDDFPLVDSVEMEKEHSGHPPGPQMQPEELKSLADLFEVVDRHGGGIEDAWEEERLLEEADKL…
2828	249839	WP_015081429.1	52	Anabaena sp. 90	two-component signal transduction regulator		MQPEQQQRILGYFLEEAREHLNTIEQGLLNLQSTLEDSEMINEVFRAAHSIKGGAAMLGLSSIQQTSHRLEDCFKILKEHPIQVDQRLESLLLNVCDTLKALIDSLGNPFGLSAEKAQALMLKTEPVMQWLNEHIETLLKQGNNGVDNLNHNHLQPPISVIPQIQKSPITTRQNQDWTEFQGQVLEILREMLQQFKQTNLGRSRENLQECCHQLVKIGRDLNLSNWCSLCESAALAISNPDHSYLTLAKIIITEIKQAQELVLQNQDAKIAISQQLETLFPLPQLELLEFEETLFTDTTELNLEPLEFGNLLDNSPDLQFPSDNVITELISVSRESHQLDPENEATNTNKLEELLTFTEDDELSVIVEITEAENIALSEIASTSEISFDNLLLEEDKYA…
2828	717089	WP_015112463.1	156	Nostoc sp. PCC 7107	two-component system sensor histidine kinase/response regulator		MLPEQQQRILGYFIEEARDHLNTIEQGLLDLQGTLKDPEMINEVFRAAHSIKGGAAMLGLTSIQHTAHRLEDCFKVLKEHPVRIDEKLESLFLGVADTLKALLEHLSGPYGLSEEAANTLMSEAEPVFKWLIDHLDSLVKNSHNGIADDSYTVIQPPQTESVSSLTDIFWRTDTSIPAEDTQVSSPVVSTSVAAQENTWSEFQHQVLQALRQMLQLFKQQATAESRQNLQQCCHQLEKLGQRWNLPNWSSLCQAAANAICNSENTYLTLAKIVITEIKQAQELVLQDRDAEITISQQLEALLSFPELEFDLFDNEPVTEIENQAVKFTKTNEEVSLIASVQPADSVISLTDINDQLNQDSAIAINHPSENVANSLFSDEEDGSLMIGQIDHHGPEVGLA…
2828	321607	WP_015116944.1	68	Rivularia sp. PCC 7116	chemotaxis protein		MLPEQQQRILGYFIEEATDHLNTIEQGLLNLQSTLNDPDLINEVFRAAHSIKGGAAMLGLSSIQRTSHRLEDCFKVLKDNPVKIDQKLESLFLGVSDTLKALLEHLSGPFGLTEETANTLMAEAEPVFGWLNEHLDKLVQKSPGESAAKENGEKVAQIPLKSAASSGDKNNSQLQAEVLNKLRQILQLFKQPATLENRQSLQECTDYLAELGDNRNFSSWSNLCRSATSAIGYEQNTYLTLAKVVITEIKQALELVLKNRESEIVISEQLEALLPAPEIELLEIENLEDSESAATELLIESEANNYHEAAAAEALFLTDIDDDIHNETPNVEAENNIAALFEVSDQIDENVDRDAATVIHDLDIHGPEVGIAELNTLADLFEGESPELDENWQQEEILD…
2828	1040290	WP_015122826.1	266	Synechococcus sp. PCC 6312	two-component system sensor histidine kinase/response regulator		MQTDQQKRILGYFIEEAQEHLTTIETSLMNLQGVVDDPEAMSEMFRAAHSVKGGAAMLGLHSIQQISHKLEDYFKILKEHPVRVDETLETLFLQGFDALRELLDELQSPFGLSEEVANQALSQTEPVFDQLEAHLSGLVSGAPTPAVTLTSIPIAPTAIAEPSDGREFVFQTDVPERLRGMLQLFKQADSPEIRQELQAACVSLGQLGEPFDLQAWVNLLEAAERAIANPDNSLLALAPTIIKDIKAARDLVLAQQEGEIRLSPEMLPLLPVEPVLESPLVLEESLPEAVMPMATLDPIGALEASREFFPSEPEVIAAELREEAVAWQTTEADLSELDDIFELSGELPPPWPGLDYGFESTQPVIDADDDLSEFLESTAAAAGASNEMDLSGLFGERTA…
2828	586821	WP_015128435.1	128	Calothrix sp. PCC 7507	two-component system sensor histidine kinase/response regulator		MLPEQQQRILGYFIEEARDHLNTIEQGLLNLESTLNDPEMINEVFRAAHSIKGGAAMLGLSSIQHTSHRLEDHFKVLKENPVQVDQKLESLFLGVSDTLKALLENLSGPFGLSEETANTLMSETEPVFKWLNEHLELLVQQGNSEVACNIPATEIHPDSTENHGTITQLFLERDFSGVEEEAPQVAVETASSTVIEDKQSKANWGEFQTQVLQTLREMLQLFKQNTTPATRQNLQECCHQLMQLGEVSNLPNWCNLCQGTADAITNPENTYLTLAKIVITEIKQALELVLQGMDSEIAISQQLKALLASPKVDSLDRTSDLSAESSLLTNTIKTTDNFVTDAQNTIASLSELSQPLNPDTDIQTARENTAETSLFLNSLSDDENDTPISYSSTDSKGPV…
2828	598534	WP_015139857.1	130	Nostoc sp. PCC 7524	chemotaxis protein		MLPEQQQRILGYFIEEARDHLNTIEQGLLNLESTLNDPEMVNEVFRAAHSIKGGAAMLGLNSIQHVSHRLEDCFKVLKENPIRVDQKLESLFLGVSDTLKALLEQLSGPFGLSEETANTLMSETEPVFQWLNQHLELLVQQGGATGDTSATYIQPALVETVGTLTEIFFRQDVPTAAENTPPTTTSQPVTATANDHWGEFQTQVLQTLREMLQLFKQQATPASRQNLQQCCNQLVQLGKTWNLPNWCNLCKAASVAIGNSENSYLTLAKIVITEIKQSQELVLHGREAEITISQQLEALWGFPETALLEVAQDLLGDVPDAVKQSLTAPVTSNSIEKIQAASSVTTEGFHVNTTVDLPADSVTSLTEVSEQIDSQPDTQENRESTQSENDIAAHIFLEE…
2828	166472	WP_015150215.1	36	Oscillatoria acuminata PCC 6304	chemotaxis protein		MQPEQRQRIMGYFIEETTEHLNTIEQGLQNLASAVQDPSALAELFRAAHSVKGGAGMLELTAIQQIAHKLEDEFKVLQLVPVEVDPQLESLFVRVFRGLQETVALIRVSGPLDEEKAAAICAEVQPAINQLHVHLAQLAEETESPSAFVTRKEPRPDIGGQHTRIQSPKNPGVEEYSAKQLIFKSDVSRLLQEMIHLFKQAENSRGRERMQEICRQWIRAGEQFDLKLWCHLIDQAATAIANPENTFRVLAPILIKEIQKAREQVLCGQAEAITVSPKLEGLLQPQPQPQKSLTPQILGESTHTDSKFNPMSNNSSNSDQNQRLFEGGDSHRKKNPDSQNNQTWGEEKRGGKPTYNSGPEVGAAELNTLADLFEGESSYFDENWEGEEVVEEANPGEGN…
2828	99976	WP_015152227.1	21	Chroococcidiopsis thermalis PCC 7203	signal transduction histidine kinase		MLPEQQQRILGYFLEEASDHLNTIEQGLLNLQSTLADSEMVNEIFRAAHSIKGGAAMLGLNSIQRTAHRLEDFFKILKECPSIQIEQTLESLFLQVFDNLKALLEQLQNGSNLSDGEASRLMAEVEPVFAALEHQLSVLVGQAGGSMHPDELSMPAVTADAQAAIAACASAFEYSVPETLRELLQLFKQPETSQTRQELQACCTRLAEMGVEYDLSGWLTLCETAAGAIANTDNSYRTLAPVIIRELKQAQELILAHRADEITICEQLQSLSINTFLLDWEENNSNSFELNENQFTESSLVLGADIFTPPAIVDNEVKTAFSTEEQLDNLSDDDALSSLFTPKSDSNNQLWQETTDLLNVINDRSDDISLQDIESQASISSEETLALNNLFTEAQDISL…
2828	341761	WP_015161623.1	71	Chamaesiphon minutus PCC 6605	two-component system sensor histidine kinase/response regulator		MEQDRILGYFLEEASEHLNTIEQGLRKLPETVKQPTMIRELFRAAHSIKGSAAMLGLLDVQKIGDRFEANFKILKEHPQLAVDTQLQSLFLESFSFLQAGIEEVRGSSDPYRQDPATPDPIGDPVFEELKAYLQHLLAAADLPAKSAIPAPPVVRDPSIEQVFGEYTSRKLDEIIHLCLQPDSPAIRAQIQQICQKLGNLGENFDFLEWTHLFTACRLAIANPANFLPQLGESMTIAVKQAQALVLADRHQQIVVTPDLEALIATKAPIAEHILHPNVSSGESAQHTGENLSTWKLDRTQEETTEKIEISPTPVHLQAQDFKSIDSNVSATMDLPAAEFDADAMELNEFVNSLGNEIPAEGTWLQDEDFAALDISQSEVGSSNDTFYQQMFAPSASTPA…
2828	240013	WP_015164430.1	50	Pseudanabaena sp. PCC 7367	two-component system sensor histidine kinase/response regulator		MNPEQQQQRILGYFIEEAKDHLHTIEQGVLNLQETLNDAEMVNEVFRAAHSIKGGAAMLGVGSVQHISHRLEDYFKVLRDNAAIQVDEKLKSLLLAGFDRLQELLEDLEINLRISDNRSEAALAEVEPIFRQLTDYLNELVIESGGVPVAMSADQATAAAAEPEPEAEPEPDFTTAFKEPVTGYLRDMLRCFKHEDEPAGRSQLLTTCDQLIEVGDRYSFTNWCNLLAATKQAIANPDNGYRVLAPVVIKELKQGQDLVLAQREAEISVTARLQELLPEAVEVEDEPAIAIAADIADISDDAIDTAGTADAQEQADDISEVFAQITSEEAEAAANSSNQSDEAGSAAAVADLFADDGELTIEAALAATEPPKADEADGGSDDLDALNPEEDLLSLDGPE…
2828	1049037	WP_015168524.1	269	Synechococcus sp. PCC 7502	two-component system sensor histidine kinase/response regulator		MNTEQQQQRIMGYFIEEAKDHLNTIEQGVLNLQDVLLDTEMTNEMFRAAHSIKGGAAMLGVVSVQHISHRLEDYFKILQEHNNIQVDERLKSLFLAGFDRLQELIEQLETNYKISDELASSALESVKPIFIELESYLNRLVEGDAADSSDNLVSTFQSQVANKLRDMLQLFKQDDTAGSRRELENICSDLLTIGNNLNLHNWSQLILTSKAAIAFEDNSYRVLAPVIIKDTKYAQDLVLQGKDSDITISPELQALIPTTAPIASFNDDDDITVFMDNISDFDSSDVSMDDLFSDAGLEYSNESNSDFDDLSDLFESVSAIADEETGDLSITETETINSPESSADFNFETFNLSSDIPQDAGFEDLGLEDLLQDTITDTAEVSLPEQDISTGFSDDDLGL…
2828	350009	WP_015177015.1	73	Oscillatoria nigro-viridis PCC 7112	two-component system sensor histidine kinase/response regulator		MLPEQQQRIMGYFIEEAKDHLNTIEQGLLNLQTTIEDPELVNEVFRAAHSVKGGAAMLGLTSIQQTAHRLEDSFKVLKECSVKVDQQLESLFLRIFDTLQGLLEQLSGPFGLTEELGEQMVRELEPVFEELNGHLGGLVGHGEYHPDESIALAVPEPVMAGIGVGAFASSRSFPDSPSVYAPDVRETEDSALQLVFDSDVPARMRELLQEFKQPEGPESRRQLKNICQNLLGTGEQFELPCWIELIQAVSKAIANPENTYRTLAPTVIKDIKQAQELVISGLESSIVPSAKLLSLLPAVQVPETDFEDLLAFAQPSKSGTNVVSVEDEAWELVGSGDVPDGLNKLLPTISGVSIDELFDQLDSGDSNDDSGIRSAQFDEDSAFAESDIETSAFRGSTRT…
2828	264934	WP_015182882.1	55	Microcoleus sp. PCC 7113	chemotaxis protein		MQSEQQQRIMGYFIEEAKDHLNTIEQGLLSLQSTMEDREMLNEIFRAAHSVKGGAAMLGINSIQQTAHRLEDCFKTLQESSVKPDNQLESLFLRVFDTLQALVEQLQSPFGLSDDTAGEIMSDAEPVFEELHTHLETLVQTASDSPAVMVEAPKVTLANSQMNTANPKPLPANFKRDVLIELREMLQLFKQQDLPEHREALQAHCLNLVRLGEPQDLPGWDELLETARVAIACSANSYRLLANIVIKEIKQAQELVIAGRSVEICASEQLNALVPESHASEIPVELQSQESEFDRSFDQDFAPDAQESETLESHSQTFQDESESSLTHLFDGSDTEIQSDLQDYIPETLVEGDSASSPAFIQSEQQKTRRIYRFAAPSEPEVGVAELNTLADIFEGQMP…
2828	727188	WP_015199021.1	158	Calothrix sp. PCC 6303	two-component system sensor histidine kinase/response regulator		MLSEQQQRILGYFIEEARDHLNTIEQGLLNLQATLNDSEMINEVFRAAHSIKGGSAMLGLSSIQRTAHRLEDCFKVLKENPIQVDQKLESLFLGVSDTLKVLLEHLSGPFGLSEEAAKNLMSEAEPVFGWLNEHLELLLGQQTGANNIKISTLETSQPTGSKENVPISQASWQNFQTQVLQQLREMLQQFKQTATPESRQKLIANCQRLVTVGEELSLMNWCSLCMATESAIANEENTYLTLAKVVITEIKQALELALANRDGEITISSQLEGLMSIPDIKLLEIDDNLFPEPTDINRSEIDPRDTFNNAPSDADADAISNLFESADESLIEDSDRIDDLFYLSEEIPQLSDLSTTLDTEDDNQINDLLDLTEQLQTNEQLATTSSTSSSDNIDSLFEL…
2828	180965	WP_015202216.1	39	Crinalium epipsammum PCC 9333	signal transduction histidine kinase		MQPEQQQRIMGYFIEEAKDHLNTIEKGLLNLQETIQDAEIVNEVFRAAHSIKGGAAMLGISSIQKTAHRLEDCFKLLRDCPVSVDQKLESLFLKVFDTLQALVEQLETPFGLTDETASGIMSGVEPVFGQLTNHLQQLLEGSGQTQDVGESQERVVITGADSQARKTIQETFQTEVLVHLRSMLQLFKQPDSSVYRSQLQALCRQLGSLGERFGLPKWSELLETSRNAIANQENSTSTLARVIIKEIKQAQDLVLATREVEILPSQDLKALLPKLPATAQSGTYESTVSAGWNNPTAPKLETNNQFLFTSEEITSIPARPTPPEKSLLRSRLGVNRNEPEFELSELDSLAELFDGEQIELDESWQEEDIFSNADSGQSTDVLSLEDEDFSTDFSDFLLE…
2828	108643	WP_015212644.1	23	Anabaena cylindrica PCC 7122	signal transduction histidine kinase		MQPEQQQRILGYFIEEAREHLNTIEQGLLKLQDTLNDPEMINEVFRAAHSIKGGAAMLGFNSIQQTSHRLEDCFKVLKEHPVAVDQKLESLFLGVSDTLKALLDHLGSPFGLSEETAHTLMLESEPIFAGLNQHLELLLQSADGASLLAESAPTTQPKQDYRPQPQPQKPPVSSKTDDELEFQTQVLQALRDMLQLFKQSSVSSSRNDLQKWCDKLVKLGERLNLLNWCSLCQAAGNAIANPENSYLTLAKIIITEIKQAQELVIQGREAEITISPQLEALELLPELELLELTLDWADEQSVAVTEFSETLELHTDNLWLEENSTIIFETTEELNLAADTSDNSFNNLPDIAEINTDATTVSADSLFSYQDSILNLNHIIDLTGPEVGISELNTLADLF…
2828	149701	WP_016859609.1	32	Fischerella muscicola SAG 1427-1 = PCC 73103	hypothetical protein		MLPEQQQRILGYFIEEAKEHLTTIEQGLLNLQSTMKDPEMLNEVFRAAHSIKGGAAMLGLGSIQHTAHRLEDCFKVLKECPVQVDQKLESLFLGVSDTLKALLENLTGPFGLTEETANHIMSEAEPVFGWLNEHLDLLVKQGETGLPLADTDRWQQRQNLVLQNLREMLQLFKQPATPETRQSLQECCRQLVELGEQLDCASWSNLCQAASQAIANQENSYLTLAKIVITDIKQALELVLAGREAEITISQQLEALLPPQIELLDITTDVTKEEADIEVPASTVLEETLFTTPVENDTADNTTSTTDKITELITPPKSIEFAQADQITNLSELSEQLASNINNLVELTTQTELIEFAQADRITSLSELSEQIQEHTDNFADLINEAESHKLESENTIIS…
2828	622667	WP_016865711.1	135	Fischerella muscicola PCC 7414	hypothetical protein		MLPEQQQRILGYFIEEAKEHLTTIEQGLLNLQSTIKDPEMLNEVFRAAHSIKGGAAMLGLSSIQRTAHRLEDCFKVLKECPVQVDQKLESLFLGVSDTLKALLENLTGPFGLTEETASHIMSEAEPVFGWLNEHLELLVKQGTTGVAAADSDRWQQCQNLVLQKLREMLQLFKQPATPETRQSLQDCCRQLVELGEQLNCASWCNLCQATGQAIANQENSYLTLAKIVITDIKQALELVLTGREAEIIISQQLEALIPPQIELLDITTDLQQEADIEAVPSTVAEETVFATPVENANAEDSAASTTDNFTELTNSSDAIEVKQEDSIKSLSEVSEQLGINIDNLVESTAQSESLEFAQDSISNLSYLSEQIQENTDDFDEFIIQSSAQDLELENTITSL…
2828	146847	WP_016871659.1	31	Fischerella thermalis PCC 7521	hypothetical protein		MLPEQQQRILGYFIEEAKEHLTTIEQGLLNLQSTIKDPEMLNEVFRAAHSIKGGAAMLGLSSIQRTAHRLEDCFKVLKEYPVQVDQKLESLFLGVSDTLKALLENLTGPFGLTEETASHIMSEAEPVFGWLNEHLDLLVKQVNTKVATADTERWQQRQNQVLQKLREMLQLFKQSATPETRQSLQECCRQLVELGEQLNCASWCNLCQAAGQAIANQENSYLTLAKIVITDIKQALELVLTGREAEIIVSQQLGALIPPQIELLDITTDLQEEADIEPVPSTAAEETVFATPVENASTEDSDTSTTDNLTELTTSSESIEIKQEDSIKSLSEVSEPLGINIDNLVEFTTQSESLKFAQNSISNLLDLSEQTQENTDNFDEFIIQNPAEDIELENNITSL…
2828	140129	WP_016876364.1	30	Chlorogloeopsis fritschii PCC 6912	hypothetical protein		MLPEQQQRILGYFIEEAKEHLNTIEQGLLNLQSTIKDPEMLNEIFRAAHSIKGGAAMLGLSSIQLTAHRLEDCFKVLKEHSVHVDQKLESLFLDVSDALKALLENLQGPFGLTEDTANQIISKVEPTFGYLNEHLNLLVQQKSSGGKTTDSDCWQISYNQVMQTLREMLQLFKQDCTPETRQNLQNCCNKLAQIGAEANCPNWSNLCHAAGIAIANQENSFLTLAKIIITDIKKALELALAAKEHEITISQQLEVLIPHNVETLDNSNDFVDERLEVEVVLSLHPPEEFVSANTYSDKFITSTAENFSQFATESESIDCEPDDSITSLSELSDHISSNIDDNIDKFDEFTAEAQLIDFDLQDSITNLPELSYQFNSDDEDEASIHSSFDTNAHGPEVGI…
2828	631029	WP_016876364.1	136	Chlorogloeopsis fritschii PCC 9212	hypothetical protein		MLPEQQQRILGYFIEEAKEHLNTIEQGLLNLQSTIKDPEMLNEIFRAAHSIKGGAAMLGLSSIQLTAHRLEDCFKVLKEHSVHVDQKLESLFLDVSDALKALLENLQGPFGLTEDTANQIISKVEPTFGYLNEHLNLLVQQKSSGGKTTDSDCWQISYNQVMQTLREMLQLFKQDCTPETRQNLQNCCNKLAQIGAEANCPNWSNLCHAAGIAIANQENSFLTLAKIIITDIKKALELALAAKEHEITISQQLEVLIPHNVETLDNSNDFVDERLEVEVVLSLHPPEEFVSANTYSDKFITSTAENFSQFATESESIDCEPDDSITSLSELSDHISSNIDDNIDKFDEFTAEAQLIDFDLQDSITNLPELSYQFNSDDEDEASIHSSFDTNAHGPEVGI…
2828	198807	WP_017290865.1	42	Leptolyngbya boryana PCC 6306	hypothetical protein		MQPEQQQRIMGYFIEEAKDHLNTIEQGLLNLQDTMTDPEMVNEVFRAAHSVKGGAAMLGLNSIQKTAHRLEDYFKTLKETPTIQSDQKLETLLLKVFDTLKEHLEQLQMPTGLDEDEAQAALVTLEPVFSEVESHLAQLERKASAGSSKGTVIQAESVLQDNALLLIFQNDVPAQLREMLQIFRQAETNLDARVRLQEICAGLKGLGEAFGLASWSQLIETASQAIGNSQNAYRDLAPLVITEIKLAQGLVLAGREKEIAPSHALQAMAPATAETAETDLELADFFAIANTESSEELDFSGLDFATTSTDAADDLSLDDMFAASDAETDDLSASNLDEMFDLAVSDSVSASDDLKLDGILDLSALDDLPSEEVLSFDGNGADMGMDELNSLADLFEGET…
2828	116648	WP_017299239.1	24	Nodosilinea nodulosa PCC 7104	hypothetical protein		MLPEDQKRILGYFIEEAKDHLNTIEQGLLNLAATVGDSEMMNEVFRAAHSVKGGAAMLGLNSIQRTSHRMEDFFKVMKESTVRPDRDLETMLLQIFDGLQEQLEQLQSPFGLTNDQAQEIMAPLEPIFVQAEAHLNALVVDAPAPTPATPAPRPAAVATAAHPETSALQLVFRSDIPALLRDMLATFKQADNSASRQALGRLCQRLYSIGEQFELAQWCALVQVVEGAIANPNQTYRTLAPVVIRDLKQAQDQMLAGAIGQVGASAALEALLPVAVASQPALISDDSTLDALLAEALNDSSDEPDLADLFAAAEEGSDDELALADADNWLDDLALNTADLNPSENVTETGLESVFGPIDPPLTVEPTVPQASSGSIGPEVGAAELNSLADLFEGSPDSL…
2828	743455	WP_017312156.1	161	Fischerella sp. PCC 9339	hypothetical protein		MLPEQQQRILGYFIEEAKEHLTTIEQGLLNLQSTIKDPEMLNEVFRAAHSIKGGAAMLGLGSIQHTAHRLEDCFKVLKECPVRVDQKLESLFLGVSDTLKALLENLSGPFGLTEETANHIMSEAEPVFGWLNEHLDLLVKQGSTGLPLADTERWQQQQNLVLQNLREMLQLFKQPATPETRQNLQECCRQLVELGQQLNCASWCNLCQAASQAIANQENSYLTLAKIVITDIKQALELVLAGREAEITISQQLEALLPPQIELLDITTDIEAVPSKALEENFTTSVEKDTVDDNTTSNTDNIAELITPSESIEFAQADRISNLLELSEQSGSSINNFVELTTQTELIEFVQEDQINSLAELTEQIHEHTDHFADLRNKSESQELVLENTIISLSEVSYQ…
2828	392540	WP_017319932.1	84	cyanobacterium PCC 7702	hypothetical protein		MLPEQQQRILGYFIEEAKDHLNTIEQGLLNLQSTVKDSEMLNEIFRAAHSIKGGAAMLGLSSIQLTAHRLEDCFKVLKEHSVQVDQKLESLFLEVSDTLKALLDNLQGPFGLTEEIANQIMSKAEPVFQCLHEHLNLLVQQESSTVKTIGGDNWQKRQNQVMQILREMLHLFKQSATPEIRQNLQNCCQQLAQIGIDLNSPSWSNLCQSAARAIAAEENTFLTLAKIVITDIKKALELAVAGKESEITITAQLQALIPPQKFDFVDERTKESAPLAVFSSNVETTNTENLDFTTARSLPSANVQAENVITTNLGANQLSIETEDLLEFTADPQPIDSELQELEEEAPILGSFDTNAHGPEVGVAELSTLAQLFESDTPEFNETWDIEEEVIESAPSSNE…
2828	253833	WP_017654177.1	53	Microchaete sp. PCC 7126	hypothetical protein		MLPEQQQRILGYFIEEARDHLNTIEQGLLNLESTLNDPEMINEVFRAAHSIKGGAAMLGLSSIQHTSHRLEDCFKVLKENPIQVDQKLESLFLGVSDTLKALLENLSGPFGLSAETANTLMSETEPVFTWLNEHLELLVEQGNSEVACNIPAIENHNTLTELFLQRDFSEVEDAAKKAAGEISSAQVFQHKEIKVNWDEFQIQVLQILREMLQQFKQNTTPVNRQNLQECCGQLVKLGEALSLPNWCSLCQATANAIANPQNTYLTLAKIVITEIKQAQELVLQDKDHEITISQQLETLFVVPEDDLLVDNQDTITSLSDLSQQLHSDAEAPLLLDSLSSDLNHPPSHKKAETKGPEVGITELNTLADLFEGETPELDETWQQEEILDISNLHNLSSNS…
2828	579715	WP_017663559.1	126	Geitlerinema sp. PCC 7105	two-component system sensor histidine kinase/response regulator		MVPEQSQIMGFFIEEARDHLNTIERGLLDLQGTLDDPELLNAVFRAAHSVKGGAAMLGLDSIQTVAHRLEDCFKILKDAPVTADRQLESLFLQIFDSLQELLDRLQSPTGLNPEEAERVVADIEPVCRDLIAHLDRLVRGEVVPTPQAAPHSSQLPVTSPLPTQSEEDSALHLIFQSDVMARLREMLQLFKQPDTPQVRQNLQQLCRLLGRVGEQFDLDAWVELLKTVRSAIASPSNTFASLASVVIKDIKQAQELVLADRAGEISASERLRDLVPEPAAADTTEDEVEANGRSSRPPQPETISQPISRPTSDQPRKQKREAPGPQVGMAELNSLADLFEGDTEDLEDWDDVEHFDPSGMAGAANGNTRGEVDNDFSDLFLDDDADDISNKPAKTEAEE…
2828	135957	WP_017713073.1	29	Prochlorothrix hollandica PCC 9006	hypothetical protein		MRDGDAENQVLDRCLSTLTALKEQLLTLSSQPQSSQPQSSQPQSSQLHPVVALSPGPHGPSIPLEYPMAKVVQEESALQLIFRSDVSTHLRQMLQLFKQSDSSESRQQLQGFCDSLARAGEQFDLNQWCDLVQMAKAALGNPQNTYHTLAPLVIKELKQAQDAVLAGNLSLIYPSTELQAIVPTDWNETEGSSDNLDDLLGSLDQVSLDEDLDLSFLGNAGLANLESSGEEAISLIDNLEFDQLLHELDADRVSEEITNPLLSIATNGTRPTSSEIGSEELNSLADLFDGDLETEADDLGLDWGYINPEIEASNLEATTLSVALSSAGSMAADPMAADPMAADPQSSPSNSAESEIDEGVNSAFLDLFGDPEQVDQGSIDLLPDPTNPEDDVDRGRLDD…
2828	636013	WP_017713073.1	137	Prochlorothrix hollandica PCC 9006	hypothetical protein		MRDGDAENQVLDRCLSTLTALKEQLLTLSSQPQSSQPQSSQPQSSQLHPVVALSPGPHGPSIPLEYPMAKVVQEESALQLIFRSDVSTHLRQMLQLFKQSDSSESRQQLQGFCDSLARAGEQFDLNQWCDLVQMAKAALGNPQNTYHTLAPLVIKELKQAQDAVLAGNLSLIYPSTELQAIVPTDWNETEGSSDNLDDLLGSLDQVSLDEDLDLSFLGNAGLANLESSGEEAISLIDNLEFDQLLHELDADRVSEEITNPLLSIATNGTRPTSSEIGSEELNSLADLFDGDLETEADDLGLDWGYINPEIEASNLEATTLSVALSSAGSMAADPMAADPMAADPQSSPSNSAESEIDEGVNSAFLDLFGDPEQVDQGSIDLLPDPTNPEDDVDRGRLDD…
2828	236003	WP_017718663.1	49	Oscillatoria sp. PCC 10802	hypothetical protein		MLPEQHQRILGYFIEESKEHLGTIERGLLNLPNTLTDSEQVNEIFRAAHSIKGGAAMLGLGSIQKTAHRLEDCFKVFKEGPVKVDQKLETLFLRVFDTLQEQLEQLSGPAGLPEEVASNIIAAAEPVFEELSTHLNSLASQSAPARAPAPAPARAPAPAKARAKAPAKAAGKAPAKGRKPAAKSSPEKQSARKATGAASKSKNPDPSTASQEKSALQLIFQSDVPARLREMLQLFKQPEQPLSRQELQEICRSLLTAGHAFDLQAWCGLLQTATAAIGNPDIAYRALAPTVIKDIKQAQELVLAGRWAEIRASDALKSQARRSDSAGKNSPPPPPKEKTVPPRASALPRAEPKTAHSAGEKPMAATAPPAGTPAKDSAPDVREKPLSTRSGDPPAPRKV…
2828	784064	WP_019495817.1	173	Calothrix sp. PCC 7103	hypothetical protein		MLPEQQQRILGYFIEEARDHLNTIEQGLLNLQETLNDQEMINEVFRAAHSIKGGAAMLSLNSIQRTAHRLEDCFKVLKENPIIVDQKLESLFLGVSDTLKALLEHLSGPFGLSEEAAANLMSEAEPVFGWLNEHLESLLGTQNGTTIKVSTLEPHSNDVMNHVSPTITPVSTEKDWQQFQSGVLQKLRDMLQLFKQEATDSSRKGLEACLQYLVIIGQDLKLTNWCHLCRGAATAVTNPDNSYLTLAKIIITEIKTALELAIAGLDASIAISPQLEALQNVPDISLLELSSDFFDNKVFEETAVSDSIVEITDLNQISDHSPFLHDIDFDDINSDDINSLFGITEQLDFEIDVTDITGITEIEVTSDSDSIEYEFELSDNIQEIQEIQEIQEIQDVNDS…
2828	580296	WP_019498461.1	127	Pseudanabaena sp. PCC 6802	hypothetical protein		MNSEQQQSATIIRYFIEEAQEHLQTIEQGVLSLQEVLADAEGINELFRAAHSIKGGAAMLSFDSVQHISHRLEDYFKILKDRPGIAVDEKLKSLLLASCDHLQALLDHLEENFTISQEFATETIAEAEPVFAYLELHLNALVASMPGVDDTAFKEQLAESEAYDRLMVRFQEGVADRLRDMLQLLKQDDNQTTRQQLQEVCDRLLQLGESLTISGWRDLITASKSAIANLDNPYLTLAQTIIREIRHAQDLVLAEKSYEIGVSEQLQALVGDTSGSEDDVFAEDDLGLEDYTFTEDVTDSSDEFPGSFEGDLEDDFTSNLDVEDPFSFQEEGEVASLDAVDDFSFEPSTADDFNAAIDDEDSTESFSWDDSSASNNFESDNVTFSDRVAETDDLARDRD…
2828	375650	WP_023069335.1	78	Lyngbya aestuarii BL J	transcriptional regulator		MQAEQQQRILGYFIEEAQDHLDTIEQGLLKLQSTLEDPDLLYEVYRAAHSVKGGAAMLGLTSIQTTAHRLEDSFKILEKIQAQSRVEVEQDLESSFLAVSDTLKALIEGLSSPYGLTDELAQNQLQKIGPTFDRLNSQLEVLAQQHEVVLTELILTQPTIISPTSATASNINLETVKATASKPLENSAKELFFRSDVPDQLREMLQLFRQPENASSRKALIEICRSLGRAGETFELSDWSKFFATVERVISHPQNTYSTLAPITIKAIKQAQELVLDNREDEIEVSSDLKNLLPKSSTSQTDQRSVPSPSFYGESSALGGFPDLKQLPNPEGGVICDSTGVNPNLEDSTAQKTPSSIETKTENALNDQNRSSSSKMAKRADQLSETVSEDEDIDLSFLE…
2828	212110	WP_023071017.1	45	Leptolyngbya sp. Heron Island J	two-component system sensor histidine kinase/response regulator		MVPEQQQRILGYFIEEAKDHLNTIEQGLLNLQATIRNPEMANEVFRAAHSVKGGAAMLGIESMQRTSHRLEDYFKLLKEAPIQVDLSLESMFLQVFDALQELLEQLQGPFGLTDDKEQGIMAAVEPVFQQLQEHLDQLVAEADANGPSETTMAPAPAVASSPRLVEESALKLVFSSDVSAALREMLVRFKQTDTDASRTALEGCCRLLERFGEQFNLPTWMNLVKHARWAVCDLNNDYRTLAPVLIKEIKKAQDLVLAGQEPAISISETLQSLAAQGDPTDTTDDLDSLFASDESSSSSALDDLETLATLEPSHNTDSTDPSANSSEGISLDELLNDAAISPSGPEVGAAELTSLADLFEAGGDTLDSDWQEEEIPLNEGTPPEESIDIDIAPDFEDLL…
2828	376197	WP_024123874.1	79	Thermosynechococcus sp. NK55a	histidine kinase		MQSDQQKRILGYFIEEAQEHLTTIEDSLMNLQQVVNDPEAMSEMFRAAHSVKGGAAMLGLHSIQHTAHKLEDYFKILREHPVTVDETLENLFLQAFDALRELLDELQGPFGLTEETATATLNRVEPVFNQLQAHLSHLTQGVEAPPPVTASSAPAAEPIQPAVQPVADSSYRLVFQTEVPDRLRAMLQLFKQTDSPQVRQELAAACSNLGQLGETFALPQWVELLAIAQQAVSNTAQPLTALAPVVIKEIMAARDLVLNGQGSAIRPSDSLVALQPPVIEETSAVVPEEPEPAVLASAPVTLEEPSAPLEMASEVAPLDAPLEVAAPEEVEISEPMSGGHGVTVFGEESSTDFQELSDIFSDPTALPTDWLEDTLEENLASLGPVDEAAFDEEISDFLN…
2828	173133	WP_026082814.1	37	Mastigocladopsis repens PCC 10914	hypothetical protein		MMPEQQQRILGYFIEEAKDHLNTIEQGLLNLQSTLDDPEMINEIFRAAHSIKGGAAMLGLSSIQHTSHRLEDCFKVLKEHPVKVDQKLESLFLGVSDTLKALLEHLQEPFGLTEETANTLMSEAEPVFQWLHEHLELLVKQSSPEVTNSTYSRPEVSRATLLQATLKESESWQNLQTQVIHTLREMLQLFKQTATPETRQKLWECCHQLAKLGQELNLSNWCTLCRTAGNAIANPENTYLTLAKIVITDIKQALELVVAGRDTEITISQQLQALIRVEEAIELLEIPLDLLDESVNTPAELLELPEPIISSSTFETASLDEDAQTTSHPASIELLDFEPQDKITNLSELSEQFNEHDNVPLTPSNTETNNGSEVGITELNTLADLFEDESPDLVVTWDK…
2828	1056633	WP_026101042.1	272	Synechococcus sp. PCC 7336	hypothetical protein		MDREAQQRIMGFFIEEARDHLVNLEQGLLSLQERASDTELINDLFRAAHSIKGGAAMLGIASIQHTAHRMEDTFKVFREREVPVDRRLESLLLRCYDTLAQLLDQLQSPDGLSPEAGEAALSEIEPVFQELDRHMKVLLGELSPEAAAAAAATPATPRNPSLSDTFQQYVPRQMREMLDLFRQPDSEATRTQLCELGQSLQQLGDTYELPTWTHLMQTICTCIENTSHGLSPIARQVLTALKQAQQLVLAGNADEIAPSEALLAMAAPPAPAAPAIEAEVAIPAAPEPPAEAEATTPAVPEPVVEVEAAIPSEPSPTVEVETAIAAAPEPAAALEPAASDELPAIFELPEPVELPNASDRSAVEFVEPIDGELSAVVEAAANLADLLDSPDATPIAPAA…
2828	572509	WP_026104143.1	125	Anabaena sp. PCC 7108	two-component system sensor histidine kinase/response regulator		MQPEQQQKILGYFIEEAREHLNTIEQGLLKLQDTLNDPEMINEVFRAAHSIKGGAAMLGLSSIQHTSHRLEDYFKILKEHSIKVDQKLESLFLGVSDTLKALLDHLGSPFGLSEETANTLMSETEPVFEWLNQHLQLLVQSEGRTAPIAEHPTLIQMYPVAIAATPSKLSEQAPVSAPQVQKPPVANSRNDDWSEFQNQVLQSLREMLQLFKQSTTPSSREKLQESCYQLVKLGEKLNLPNWCSLSQSAANAIANPENSYLTLAKIVITEIKKAQELVIQGKEAQVTTSPQLEALELIPELDFLELNFDAVDFGNEQPQTVTEFTITPEINPEFSLPAESSTIILDSTEEINRLAELNDSFVDDLPEITTHPNQTLTSNSNIIEGLEVGIAELNTLDDI…
2828	774531	WP_026722282.1	171	Fischerella sp. PCC 9431	histidine kinase		MLPEQQQRILGYFIEEAKEHLTTIEQGLLNLQSTIKDPEMLNEVFRAAHSIKGGAAMLGLASIQHTAHRLEDCFKVLKECPVQVDQKLESLFLGVSDTLKALLENLTGPFGLTEETANHIMLEAEPVFGWLNEHLDLLVKQGATELPLADTARWEQRQNLILQNLREMLQLFKQPATPETRQSLQECCRQLVELGEQLDCASWCNLCQAAGQAIANQENSYLTLAKIVITEIKQALELVLAGRETEITISQQLEALLPAQIELLDITTDVTKEENKIEAPSSTAASEEALLTTPVEKATADANTTSITDNITEFITASESIEFAQADKITNLSELSEQLGDNISNLVALTTQTELMELAQEDRINSLSELSEQIHGYTDNFAELSNESEFQELELENTI…
2828	257778	WP_026733029.1	54	Fischerella sp. PCC 9605	histidine kinase		MLPEQQQRILGYFIEEAKEHLTTIEQGLLNLESTIKDSEMLNEVFRAAHSIKGGAAMLGLISIQRTAHRLEDCFKVLKEEPVKVDQKLESLFLGVSDTLKALLENLQGPFGLTEETANQIMSEAEPVFAWLNEHLDLLVQQGSTAVAFSDSDRWQNCQNLVLQKLREMLQLFKQPATPETRQYLQDCCSQLIQLGEDLNCPPWCNLCRSASQAIANQENSYLTLAKIVITDIKQALELVLTGREAEITLSQQLEALIPPEIELLDITNDALDEQTDEETLFPIDFETASADETVTSTSDDGAELIAEPEPIDVPQENIITSLFEISEQFSSDTDHFAEFNLDPQTLDFEQEDSITSLSELSEQFSSDTDNFTELTAEPESIDFDLQNTITSLTELSNPF…
2828	98482	WP_026788066.1	20	Planktothrix rubescens NIVA-CYA 407	two-component system sensor histidine kinase/response regulator		MQLEQQQRIMGYFIEEAKDHLNTIEQGLLNLQATIEDPELLNEVFRAAHSVKGGAAMLGLNSIQQTAHRLEDSFKILKENRLPTQFIDQQLESLFLQVFDTLQALIDQLSGPYGLTEEAASAILKDVEPVFEALNYHIKVVQQQGTKRSPEVETGAPSSVSNRPIPTTVISKESPSSAKDLVFRSDIPERLREMLQQFKQSETQKTRQGLIETCRSLARAGELFELPNWVKFIEILEKVIANPDNHYRSLAPIVIKSIKEAQELVLVNREGEIVVTEGITKLLPKTVISAKTDKKTKSSPPSTSASKTFPSQSKPPKTTTETATKPGQSKPENGKKKPPKSATPNNSFSDVNWSDSATNPSNTPPRLQNGPEITTEEYNSLRDLFEGLDQWENEVNEEV…
2828	369633	WP_026788066.1	77	Planktothrix prolifica NIVA-CYA 406	two-component system sensor histidine kinase/response regulator		MQLEQQQRIMGYFIEEAKDHLNTIEQGLLNLQATIEDPELLNEVFRAAHSVKGGAAMLGLNSIQQTAHRLEDSFKILKENRLPTQFIDQQLESLFLQVFDTLQALIDQLSGPYGLTEEAASAILKDVEPVFEALNYHIKVVQQQGTKRSPEVETGAPSSVSNRPIPTTVISKESPSSAKDLVFRSDIPERLREMLQQFKQSETQKTRQGLIETCRSLARAGELFELPNWVKFIEILEKVIANPDNHYRSLAPIVIKSIKEAQELVLVNREGEIVVTEGITKLLPKTVISAKTDKKTKSSPPSTSASKTFPSQSKPPKTTTETATKPGQSKPENGKKKPPKSATPNNSFSDVNWSDSATNPSNTPPRLQNGPEITTEEYNSLRDLFEGLDQWENEVNEEV…
2828	758547	WP_026788066.1	165	Planktothrix prolifica NIVA-CYA 98	two-component system sensor histidine kinase/response regulator		MQLEQQQRIMGYFIEEAKDHLNTIEQGLLNLQATIEDPELLNEVFRAAHSVKGGAAMLGLNSIQQTAHRLEDSFKILKENRLPTQFIDQQLESLFLQVFDTLQALIDQLSGPYGLTEEAASAILKDVEPVFEALNYHIKVVQQQGTKRSPEVETGAPSSVSNRPIPTTVISKESPSSAKDLVFRSDIPERLREMLQQFKQSETQKTRQGLIETCRSLARAGELFELPNWVKFIEILEKVIANPDNHYRSLAPIVIKSIKEAQELVLVNREGEIVVTEGITKLLPKTVISAKTDKKTKSSPPSTSASKTFPSQSKPPKTTTETATKPGQSKPENGKKKPPKSATPNNSFSDVNWSDSATNPSNTPPRLQNGPEITTEEYNSLRDLFEGLDQWENEVNEEV…
2828	390675	WP_026795308.1	83	Planktothrix mougeotii NIVA-CYA 405	two-component system sensor histidine kinase/response regulator		MQLEQQQRIMGYFIEEAKDHLNTIEQGLLNLQATIEDPELLNEVFRAAHSVKGGAAMLGLNSIQQTAHRLEDSFKILKENRLPTQFIDQQLESLFLQVFDTLQALIDQLSGPYGLTEEAASAILKDVEPVFEALNYHIKVVQQQGTKRSSEVEIVTTSSVSNRPISTPVISKESPSSAKDLVFRSDIPERLREMLQQFKQSETQKTRQGLIETCRSLARAGELFELPNWVKFIEILEKVIANPDNHYRSLAPIVIKSIKEAQELVLVNREGEIVVTEGITKLLPKTVISAKTDKKTKSSPPSTSASKTFPSQSKPPKTTTETATKPGQSKPENGKKKPPKSATPNNSFSDVNWSDSATNPSNTPPRLQNGPEITTEEYNSLRDLFEGLDQWENEVNEEV…
2828	540719	WP_026795308.1	117	Planktothrix prolifica NIVA-CYA 540	two-component system sensor histidine kinase/response regulator		MQLEQQQRIMGYFIEEAKDHLNTIEQGLLNLQATIEDPELLNEVFRAAHSVKGGAAMLGLNSIQQTAHRLEDSFKILKENRLPTQFIDQQLESLFLQVFDTLQALIDQLSGPYGLTEEAASAILKDVEPVFEALNYHIKVVQQQGTKRSSEVEIVTTSSVSNRPISTPVISKESPSSAKDLVFRSDIPERLREMLQQFKQSETQKTRQGLIETCRSLARAGELFELPNWVKFIEILEKVIANPDNHYRSLAPIVIKSIKEAQELVLVNREGEIVVTEGITKLLPKTVISAKTDKKTKSSPPSTSASKTFPSQSKPPKTTTETATKPGQSKPENGKKKPPKSATPNNSFSDVNWSDSATNPSNTPPRLQNGPEITTEEYNSLRDLFEGLDQWENEVNEEV…
2828	641109	WP_026795308.1	138	Planktothrix agardhii NIVA-CYA 15	two-component system sensor histidine kinase/response regulator		MQLEQQQRIMGYFIEEAKDHLNTIEQGLLNLQATIEDPELLNEVFRAAHSVKGGAAMLGLNSIQQTAHRLEDSFKILKENRLPTQFIDQQLESLFLQVFDTLQALIDQLSGPYGLTEEAASAILKDVEPVFEALNYHIKVVQQQGTKRSSEVEIVTTSSVSNRPISTPVISKESPSSAKDLVFRSDIPERLREMLQQFKQSETQKTRQGLIETCRSLARAGELFELPNWVKFIEILEKVIANPDNHYRSLAPIVIKSIKEAQELVLVNREGEIVVTEGITKLLPKTVISAKTDKKTKSSPPSTSASKTFPSQSKPPKTTTETATKPGQSKPENGKKKPPKSATPNNSFSDVNWSDSATNPSNTPPRLQNGPEITTEEYNSLRDLFEGLDQWENEVNEEV…
2828	698174	WP_026795308.1	152	Planktothrix agardhii NIVA-CYA 34	two-component system sensor histidine kinase/response regulator		MQLEQQQRIMGYFIEEAKDHLNTIEQGLLNLQATIEDPELLNEVFRAAHSVKGGAAMLGLNSIQQTAHRLEDSFKILKENRLPTQFIDQQLESLFLQVFDTLQALIDQLSGPYGLTEEAASAILKDVEPVFEALNYHIKVVQQQGTKRSSEVEIVTTSSVSNRPISTPVISKESPSSAKDLVFRSDIPERLREMLQQFKQSETQKTRQGLIETCRSLARAGELFELPNWVKFIEILEKVIANPDNHYRSLAPIVIKSIKEAQELVLVNREGEIVVTEGITKLLPKTVISAKTDKKTKSSPPSTSASKTFPSQSKPPKTTTETATKPGQSKPENGKKKPPKSATPNNSFSDVNWSDSATNPSNTPPRLQNGPEITTEEYNSLRDLFEGLDQWENEVNEEV…
2828	800034	WP_027255150.1	178	Planktothrix agardhii NIVA-CYA 56/3	two-component system sensor histidine kinase/response regulator		MQLEQQQRIMGYFIEEAKDHLNTIEQGLLNLQATIEDPELLNEVFRAAHSVKGGAAMLGLNSIQQTAHRLEDSFKILKENRLPTQFIDQQLESLFLQVFDTLQALIDQLSGPYGLTEEAASAILKDVEPVFEALNYHIKVVQQQGTKRSSEVEIVTTSSVSNRPISTPVISKESPSSAKDLVFRSDIPERLREMLQQFKQSETQKTRQGLIETCRSLARAGELFELPNWVKFIEILEKVIANPDNHYRSLAPIVIKSIKEAQELVLVNREGEIVVTEGITKLLPKTVISAKTDKKTKSSPPSTSASKTFPSQSKPPKTTTETATKPGQSKPENGKKKPPKSATPNNSFSDVNWSDSATNPSNTPPRLQNGPEITTEEYNSLRDLFEGLDQWENEVNEEV…
2828	600950	WP_027268787.1	131	Leptolyngbya sp. PCC 6406	two-component system sensor histidine kinase/response regulator		MMPEQQQRILGYFIEEAKDHLNTIEQGLLNLQATIGDSEMVNEVFRAAHSIKGGAAMLGIESVQRTSHRLEDYFKVIKESPIRTDRTLESMFLQVFDGLQSLVEELQGPFGLTDEKAQEVMADIEPVFGQLEKHLNTLVANAENVAPVAVPTAPSTPAVTAPPHTEESALKLVFRSDVPGHLREMLGLFKQPDNATSRSSLQATCDALLRIGEQFELVPWCELVQAARSAVGNPEQTYRTLAPVIIKDLKQGQERVMGGRANDITPSAAMQDLLPPPAMEEPASVTTDADLEALLDDALAAPEEESDLAALFASDAGQAVAELEDAEDLTWLDSAPAPEDDRESEDLDRDFTDDFAAAFAGADLTTPTSEESVLPPSASPAHGPEVGAAELNSLADLFE…
2828	409380	WP_027404672.1	87	Aphanizomenon flos-aquae NIES-81	hypothetical protein		MQPEQQQRILGYFLEEAREHLNTIEQGLLNLQGTLEDSEMINEVFRAAHSIKGGAAMLGLSSIQHTSHRLEDCFKILKEHPIQVDQRLESLLLDICDTLKALIDNLGNPFGLSEEKAQALMSKTEPVMQWLNEHIELLLKQGNNQVLSPSSASPTRLHIEPPVSPQIQNSRIPNKQNQDWREFQAQVLQVLREMLQQFKKTNLETSRNNLQECCHQLVKIGRELNLSNWCNLCESAALAISNPDNSYLTLAKIIITEIKQAQELVLQHKDGEITISQQLENLFPLAQLELLEFAETEIGETLFTDTKEINLEPNINGFTEPALFDHQSTVSESTENSPEIGISELNTLADLFEGDTPDLENNWQQEEILEDITNYQLPITNSEVEENNHNLADLLFFED…
2828	203611	WP_027841431.1	44	Mastigocoleus testarum BC008	hypothetical protein		MLPEQQQRILGYFIEEARDHLNTIEQGLLNLQGTLNDPETINEVFRAAHSIKGGAAMLGLSSIQRTAHRLEDCFKLLKEHPVQVDQKLESLFLGASDTLKSLLEHLQGPFGLSEEKASELMLEAEPVFKWLQEHLDSLVKEGGVSSESGTTGVNGDGSNSSTKSNIPLPSTGDGLVNLQNQTLQTLRVMLQLFKQEVTSQSRQELQNCTQELLSVGKVLNLHNWCKLCETAQGAIANPDNSYLVLAKIVITQIKQSLELAVAGRDDEIVVSQELEALVAVPEIDLLEINSPQSNSTPVPSTKTQNPELTSDIVHDAEFDTSEQVNEIDTDSLRTGTSEKTDLDNAVEVGNNHHLDSDAKIDFQENLHLPIAQDRVTSIPELSLQFDFDQFYDEEDELEL…
2828	615032	WP_027841431.1	132	Mastigocoleus testarum BC008	hypothetical protein		MLPEQQQRILGYFIEEARDHLNTIEQGLLNLQGTLNDPETINEVFRAAHSIKGGAAMLGLSSIQRTAHRLEDCFKLLKEHPVQVDQKLESLFLGASDTLKSLLEHLQGPFGLSEEKASELMLEAEPVFKWLQEHLDSLVKEGGVSSESGTTGVNGDGSNSSTKSNIPLPSTGDGLVNLQNQTLQTLRVMLQLFKQEVTSQSRQELQNCTQELLSVGKVLNLHNWCKLCETAQGAIANPDNSYLVLAKIVITQIKQSLELAVAGRDDEIVVSQELEALVAVPEIDLLEINSPQSNSTPVPSTKTQNPELTSDIVHDAEFDTSEQVNEIDTDSLRTGTSEKTDLDNAVEVGNNHHLDSDAKIDFQENLHLPIAQDRVTSIPELSLQFDFDQFYDEEDELEL…
2828	384630	WP_029637975.1	80	[Scytonema hofmanni] UTEX 2349	hypothetical protein		MLPEQQQRILGYFIEEARDHLNTIEQGLLNLQSTLNDPEMINEVFRAAHSIKGGAAMLGLSSIQHTSHRLEDCFKILKEHPVQIDQKLESLFLGVSDTLKVLLEHLTGPFGLTEDAANTLMSETEPVFEWLYEHLEMLVQQGSNQGTSNTEITGSDNKFQSQKISTLHVAPETKSVDEFQVLVLQKLREMLQLFKRMPTLETRQQLQDCCYELARFGGSLNFLNWCSLCRSAGSAIALPENSFLSLAKTVITEIKQALELATQNRDSEIAISPQLKVLLGVLEISVSDDSIFEPSTDKNLISATTNNLDIAVETENNLADDAVNLQLFEFEPEDSISSLTELSTPLNFDSQDSINSLTELSTPLNFDSQDSINSLTELSTPLNFDSQDSINSLTELSAS…
2828	230307	WP_035154393.1	48	Calothrix sp. 336/3	histidine kinase		MLPEHQQRILGYFIEEAKEHLNTIEQGLLNLQSTLQDSEMINEVFRAAHSIKGGAAMLGLTSIQHTAHRLEDCFKVLKEHPVQVDQKLESLFLRVSDTLKALLEHLQGPFGLTEETANTIMADAEPVISLLNEHLETLLPSETEKPAPKETTANREQIQAPVMAILREMLQLFKQPATPETRKSLEDCCRNLSQIGTPGNWSNWCNLCEGTRKAIAHPENSYLTLAKIVITDIKQALELVLSGREAEIAISQQLEILIPPEIALLDIPDTDDNNLEQEFAELFINTPHPSETHHLSSLEAEAQPIESDTEEDLIVFEELTFDSEDELANENLLEVNHGIANFAGLSFQLDDDEDDDEEDDDIFLDPNGPEVGSAELHTLAQLFEGETPDLSESWDIEEE…
2828	791995	WP_035987126.1	176	Leptolyngbya sp. KIOST-1	hypothetical protein		MLPEDQKRILGYFIEEAKDHLNTIEQGLLNLVATVEDAEMMNEVFRAAHSVKGGAAMLGLNSIQRTSHRMEDFFKVMKESPVRPDRDLETMLLQIFDGLQEQLEQLQSPFGLTNDQAQEIMAPLEPIFVQAEAHLESLVAAAPAAPAAPPPRPAVIAATVHPETSALQLVFRSDIPALLRDMLATFKQPDNSTSRQTLGRICQRLHSIGEQFELAQWCTLTRMVGGAIANPEQTYRTLAPVVIKDLKQAQDQVLAGVAHQVEGSATLAALLPQPAISDDSTLDALLAEALNEDASEPDLADLFAAAEEGDDDLALADAADWLDDLTLDTADNAVDTSLESVFEAIDIAGPAAEPAGSQAVAGNVGPEVGAAELNSLADLFEGAPDSLNDLWEEEEAGDV…
2828	710640	WP_035998534.1	155	Leptolyngbya sp. JSC-1	hypothetical protein		MLSEQQQRIMGYFIEEAKDHLNTIEQGLLNLKATIEDPEMVHEVFRAAHSVKGGAAMLGLTSIQHTAHRLEDYFKVLKECPVKIDQKLETLLLRVYDTLDDLLEHLQGPFGLTDDKAEEAMANVEPVFAELNQHLGQLVSQSGAQPPEDVNLAGTAVAQTQPAATDPRLAQVTTEESALRFIFQNDVPARLREMLQLFKQADSLDSRQHLQALCRSLAQSGEQLDIPAWCELLATTEQAIANPDNTYRTLAPVVIKEIKRAQEQVLAGDLTNITASQDLLVLVPQPLPIEMDFSSDAAFADLFSSEYEVEASEELFALEDGSSEDSTAEPVGLFSELDTELAESVDLADLSDFDESMMASTNNQTGPEVGMAELNTLADLFEGEDSNLGFAWQEEVIDS…
2828	704270	WP_037219120.1	153	Richelia intracellularis	hypothetical protein		MLPEQQQRILGYFIEEAREHLTTIEQGLLNLESTLKDSQTLNEVFRAAHSVKGGAAMLGLSSIQRTAHRLEDCFKILKENPVQIDQKLETLFLNVSDILKALLENLQGPFALTEEVANDLMSEAEPYFNSLHEHLESLVKQAAGSDLVDTSADKNTSRPPVSDSYGKQQLQTQVLKTLREMLQLFKQEETPESRQELEDCCQDLAELGEELDLVNWSALCLTAKAAIANSKNSYLTLAKVAITSIKQALELVAADKETEIVASEQLDALIDVPDIEFSELTPVSEEEEKNLLLMAQSTAINTNSHSEEISSDVPGLELENVEPENNIQNLHELFEEEDKLDSTEDLFSLPQDNEANGPHVGNMELTTLADIFTDENSDLDESWEKEEGLNLNLDTDQLA…
2828	423619	WP_038074634.1	90	Tolypothrix bouteillei VB521301	hypothetical protein		MLPEQQQRILGYFIEEAKDHLNTIEQGLLNLQSTLGDSEMINEVFRAAHSIKGGAAMLGLSSIQHTAHRLEDCFKILKEHPIKVDQKLESLFLGVLDTLKALLENLQGPFGLTEETVNNLMSETEPVFKWLHEHLELLVAQGTTEGANGTTATAVSSSQPTFTESERRQKVQTEVLQVLREMLQMFKQPATPETRQNLKECCQKLADLGESSNWSNWCSLCHSCGNAIANPENTYLTLAKIVITDIKQALELVLTGREAEIAVSQQLQALTYIEAEIELLELPLDLMDESASQLIEPSEASQSNFTISTFDDSTDADEGVAQIIEDEQEIDGVEQHNRITSLSDLTYQFQNQFDNIPIIQSSIDGHGPEVGIAELNTLADLFEGESSDLDDTWDKEEVL…
2828	532706	WP_039201320.1	114	Aphanizomenon flos-aquae 2012/KM1/D3	hypothetical protein		MQPEQQQRILGYFLEEAREHLNTIEQGLLNLQGTLEDSEMINEVFRAAHSIKGGAAMLGLSSIQHTSHRLEDCFKILKEHPIQVDQRLESLLLDICDTLKALIDNLGNPFGLSEEKAQALMSKTEPVMQWLNEHIELLLKQGNNQVLNPSSASPTRLHIEPPVSPQIQNSPIPSKQNQDWREFQAQVLQVLREMLQQFKKTNLETSRNNLQECCHQLVKIGRELNLSNWCNLCESAALAISNPDNSYLTLAKIIITEIKQAQELVLQHRDGEITISQQLENLFPLAQLELLEFAETETGETLFTDTTEINLEPNINGFTDPDLFDHQSTVTENSPEIGISELNTLADLFEGDTPDLENNWQQEEILEDITNYQLPITNSEVEENNYNLADLLFFEDNNI…
2828	432579	WP_039714832.1	92	Scytonema millei VB511283	hypothetical protein		MLPEQQQRILGYFLEEANDHLNTIEQGLLNLQSTLADSEMVNEIFRAAHSIKGGAAMLGLNSIQRTAHRLEDFFKILKECPSIQIEQTLESLFLQVFDNLKALLEQLQNGSNLSDGEASRLMAEVEPVFAALEHQLSVLVGQAGGSMHPDELPMPAVTADAQAAIASAFEYSVPETLRELLQLFKQPETSQTRQELQACCTRLAEMGVEYDLSGWLTLCETAAGAIANADNSYRTLAPVIIRELKQAQELILAHRADEIIICEQLQSLSINTFLLDWEENNSNSFELNENQFTENSLVLGADIFTPPAIVDNEVKIAFSTEEQLDNLSDDDALSSLFTPKSDSNNQLWQETTDLLDVINDRSDDISLQDIESPSSISSEETLALNNLFTEAQDISLNSI…
2828	442886	WP_039725690.1	93	Aphanocapsa montana BDHKU210001	hybrid sensor histidine kinase/response regulator		MMPEQQQRILGYFIEEAKDHLNTIEQGLLNLQSTIQDPEMVTEVFRAAHSVKGGAAMLSLGSIQATSHRLEDYFKLLKEAPTTQIDRDLETMFLQVFDGLQALLEELQGPFGLTEEKAQEVMADIEPVFDDLESHLNELIAAAPAAAPAAAATAPAPAQATRTVASSSEDSALKLVFSSDVPGHLREMLTLFKQVDTEASRSALQACCDALKRVGEQFDLSLWCDLTTAARHAVGNSDQTYRSLAPVIIKELKRAQEQVLSGQANAIVVSAELESLMPLLVETEDVVGDIDSLLDDALSTTEEPDLADLFATETESATGAEADLDWLDFSEDAADTAASSSDDDLADSLSALTNDDSQAELPREPTVGTAELNSLADLFEGEVSELDSPWEEISESEAA…
2828	460846	WP_039725690.1	95	Lyngbya confervoides BDU141951	hybrid sensor histidine kinase/response regulator		MMPEQQQRILGYFIEEAKDHLNTIEQGLLNLQSTIQDPEMVTEVFRAAHSVKGGAAMLSLGSIQATSHRLEDYFKLLKEAPTTQIDRDLETMFLQVFDGLQALLEELQGPFGLTEEKAQEVMADIEPVFDDLESHLNELIAAAPAAAPAAAATAPAPAQATRTVASSSEDSALKLVFSSDVPGHLREMLTLFKQVDTEASRSALQACCDALKRVGEQFDLSLWCDLTTAARHAVGNSDQTYRSLAPVIIKELKRAQEQVLSGQANAIVVSAELESLMPLLVETEDVVGDIDSLLDDALSTTEEPDLADLFATETESATGAEADLDWLDFSEDAADTAASSSDDDLADSLSALTNDDSQAELPREPTVGTAELNSLADLFEGEVSELDSPWEEISESEAA…
2828	458778	WP_039747880.1	94	Hassallia byssoidea VB512170	hypothetical protein		MLPEQQQRILGYFIEEARDHLNTIEQGLLNLQSTLNDPEMINEVFRAAHSIKGGAAMLGLSSIQHTAHRLEDCFKILKEHPVQIDQKLESLFLGVSDTLKALLEHLTGPFGLTEDAANTLMSETEPVFEWLYEHLSMLVQQSSNQATSNTEITASNNKFQPQEISTLHVAPEIKSVGEFQTQVLQKLREMLQLFKRSPTQETRQQLQDCCYELARFGESLNFSNWCGLCRDAGNAIANPENSFLALAKTVITEIKQALELATQNRDSEIAISPQLKALLSVLEIDLLEISDNFIAEPSTDKNLITASTLSTNNLDIAAPTENNFADFELEPQDSINSLTELSTPLNFNSEDAISSLTELSTPLNFGSEDTISSLSELSTPLNFDSQDSISSLTELSASA…
2828	469032	WP_041037735.1	96	Tolypothrix campylonemoides VB511288	hypothetical protein		MLPEQQRILGYFIEEAKDHLNTIEQGLLNLQSTLDDPEMMNEVFRAAHSIKGGAAMLGLSSIQHTAHRLEDCFKVLKNHPVKVDQKLESLFLGVCDTLKALLEHLQQPFGLTEETANTLMSETEPVFKWLHEHLEFLVDQCNTKLRSKTSPPLLGKERGRGEVIPYIDNVTPPKAAPKKSESWQNLQSLQSQVIRTLREMLQLFKQTATPETRQKLQECCHFLAELGEEFNWFNWCRLCHTAEIAIANPKNTYLSLAKIVITDFKNALELVSAGREAEITISQQLQALVRLEEIELLEIPLDLVDNLANTPAQQLELPPTTSSTFNSLVINKVIPQTTNDAASTEVLEIDLQDRITSLSEISEQLNTGLTQNYEKTNRKGRVRAASPSGEGHEEIRVSH…
2828	125771	WP_042154598.1	26	Planktothrix agardhii NIVA-CYA 126/8	two-component system sensor histidine kinase/response regulator		MQLEQQQRIMGYFIEEAKDHLNTIEQGLLNLQATIEDPELLNEVFRAAHSVKGGAAMLGLNSIQQTAHRLEDSFKILKENRLPTQFIDQQLESLFLQVFDTLQALIDQLSGPYGLTEEAASAILKDVEPVFEALNYHIKVVQQQGTKRPPEVETGAPSSASNRPIPTTVISKESPSSAKDLVFRSDIPERLREMLQQFKQSETQKTRQGLIETCRSLARAGELFELPNWVKFIEILEKVIANPDNHYRSLAPIVIKSIKEAQELVLVNREGEIVVTEGITKLLPKTVISAKTDKKTKSSPPSTSASKTFPSQSKPSKTTTETATKPGQSKPENGKKKPPKSATPNNSFSDVNWSDSATNPSNTPPRLQNGPEITTEEYNSLRDLFEGLDQWENEVNEEV…
2828	485655	WP_044449445.1	99	Mastigocladus laminosus UU774	histidine kinase		MLPEQQQRILGYFIEEAKEHLTTIEQGLLNLQSTIKDPEMLNEVFRAAHSIKGGAAMLGLGSIQHTAHRLEDCFKVLKECPVRVDQKLESLFLGVSDTLKALLENLSGPFGLTEETANHIMSEAEPVFGWLNEHLDLLVKQGSTGLPLADTERWQQQQNLVLQNLREMLQLFKQPATPETRQNLQECCRQLVELGQQLNCASWCNLCQAASQAIANQENSYLTLAKIVITDIKQALELVLAGREAEITISQQLEALLPPQIELLDITTDIEAVPSKALEENFTTSVEKDTVDDNTTSNTDNITELITPSESIEFSQADRISNLLELSEQSGSSINNFVELTTQTELIEFAQEDQINSLSELTEQIHEHTDHFADLRNKSESQELVLENTIISLSEVSYQ…
2828	490429	WP_045052842.1	100	Aliterella atlantica CENA595	two-component system sensor histidine kinase/response regulator		MLPEQQQRILGYFIEEAKDHLITIEQGLLNLQTTLQDSEMLNDIFRAAHSIKGGAAMLGLNSIQRTAHRLEDFFKILKESGKIQVDQNLESLLLQVFDTQRDLLEHLERGALTEEVSSALMAKVEPTFGKIDIHLTSLASSGSSATAENSALTAFQTKVPQQLRQMLELFKQPPTPTSRQQLQDYCQELVALGREFDLANWCQLCESAQAAIAKPKNTFRTLAPIIIKELKQAQELVAQDSAADIIPSRQLQILGQKDSAVINDWGDHDTDDLGDLFAMNESSDDDLVGLFDATLDDENSYMGADADSVEEMLALDRLFNETPAEAEESTSEEFNFIDLFADSETTATTDDESLGDLWQVEASAPIEESTQLDLDADLFVSNSDDSLELPPVSLNGEFS…
2828	497852	WP_046279396.1	101	Limnoraphis robusta CS-951	chemotaxis protein CheA		MQAEQQQRILGYFIEEAQDHLDTIEQGLLNLQSTIEDPDLLYEVYRAAHSVKGGAAMLGLASIQTTSHRLEDSFKILEKIQAQSKVQVDQELVSSFLEISDTLKAQIESLSGPYGLTDEVAASQLKKVEPTFDRLNYQLESLAKRNEVFLTEFTLTTPNIISQVPATAYLKKLEMIPAIATKPPENSAKELFFRSDVPDQLREMLQLFKQAENSDRRKALIEICRSLARAGETFDLSNWAKFVATVERAIAHPQNAFSTLAPITIKAIKQAQELVLENREAKISVSADLKNLLPKSSVSETQKSLPTRSSKSGSAKKTSSGNANSSSTKGARNNPQSSPQAASNSRQSDQTEADIDLSFLENWSTSESSLDPSKPTPRGPEMAPEELKSLADLFEGENS…
2828	477655	WP_048870911.1	97	Scytonema tolypothrichoides VB-61278	hypothetical protein		MLPEQQQRILGYFIEEAKDHLDTIEKGLLNLQSTLDNPEMINEVFRAAHSIKGGAAMLGLSSIQHTAHRLEDYFKVLKEHPIQVDQKLESLFLGVSDTLKALLESCTEPYGLTDEMAQTLMSETEPVFKWLQEHLNLLIQQNRNHLTKNTSILAKASPATSQKTVAQTSESWQNLQTVQSEVIQILREMLQLFKQTATSQTRQSLVKCCDKLAELGEELNWSNWCSLCRIAGSAVAFPENTYLTLAKTIITDIKQALELVIAGREAEITISQQLQALVRVEQTIELLEIPLILADESASPTEGLELPPVTYDSTINLSFGKENPQTISDATSTTVLDIDRQDRITSLSELSDQFNSNDHDPLTHTTDTNNQEVRIANLNTLTDVLECKSSDLEEMSDKE…
2828	245286	WP_051030770.1	51	Geitlerinema sp. PCC 7407	hypothetical protein		MGYFIEEARDHLNTLEQGLLNLQSTLEDPEMLNELFRAAHSVKGGAAMLGIDSIQQTSHRLEDCFKILKEHPVKVDQDIESLLLSCLDTLQELLGQLQTPFGLTEEKAREIMAGVEPVFAELGSRLTQMVAATGGVITPETQETWIAPEAAASASAPVQAEEESALQLIFQSDVPRQLRDMLQLFKQADTLERRQQLQEICSGLKRTGEQFDLRNWCDLLESARLAIASPENTYHTLAPIVIREIKQGQELVLAGRSADIAVSPALQELLPVTAVTGELSLDAMFAESPSGELDFSAIADSSTNQAPAAVSASDLDFHKATGDRPGPEVGMAELNSLADLFEGDVPDLDITWEQEEILGSTADEILSSLDLDAASDFSDDFADLLFEESTASSSSAEDD…
2828	509053	WP_053458834.1	103	Hapalosiphon sp. MRB220	histidine kinase		MLPEQQQRILGYFIEEAKEHLTTIEQGLLNLQSTIKDPEMLNEVFRAAHSIKGGAAMLGLGSIQHTAHRLEDCFKVLKDCPVQVDQKLESLFLGVSDTLKALLENLTGPFGLTEETASHIMSEAEPVFGWLNEHLDLLVKQGATELPLADTARWEQRQNLILQNLREMLQLFKQPATPETRQSLQECCRQLVELGEQLDCASWCNLCQAAGQAIANQENSYLTLAKIVITEIKQALELVLAGREAEITISQQLEALLPAQIELLDITTDVTKEENKIEAPSSTAASEEALLTTPVENATADANTTSITDNITEFITASESIEFAQADKITNLSELSEQLGDNISNVVALTTQTELIELAQEDRINSLSELSEQIQGYTENFADLSNESEFRELELENTI…
2828	738042	WP_053540588.1	160	Anabaena sp. wa102	hypothetical protein		MQPEQQQRILGYFLEEAREHLNTIEQGLLNLQGTLEDSEMINEVFRAAHSIKGGAAMLGLSSIQHTSHRLEDCFKILKEHPIQVDQRLESLLLDICDTLKALIDNLGNPFGLSEEKAQALMSKTEPVMQWLNEHIELLLKQGNNQVLNPSSASPTRLHIEPPVSPQIQNSPIPSKQNQDWTEFQAQVLQVLREMLQQFKKTNIETSRNNLQECCHQLVKIGRELNLSNWCNLCESAALAISNPDNSYLTLAKIIITEIKQAQELVLQHRDGEITISQQLENLFPLVQLELLEFAETETGETLFTDTTEINLEPNINGFTDPALFDHQSTVTEKSPEIGISELNTLADLFEGDTPDLENNWQQEEILEDITNYQLPIINSEVEENNHNLADLLFFEDDNI…
2828	513768	WP_054468203.1	104	Planktothricoides sp. SR001	hypothetical protein		MGYFIEETKEHLNTIDQSLLHLTMTVADPDKIGEAFRAAHSIKGGAAMLGINSIQQIAHALEDSFKVLKEVPIDIDQTLESLLLSTFDSLKRLFAQFTSGQGLTEQDAAEITAKAEPTIKELMGHLNSLNEKPRVFTPVHGSQARPANRAAPLDSMIQPAPMNQPTLLEDSALQLIFKSDVPKLLQLMLETFKQPDTASSRQHLGEICRNLLQAGETFELREWSELIQIVTLTCQNTHKTYHALAPVILKEIKQARQLVLTGKSTEIQPSQELKLLLPPVVAENTSIDKNTTNLNSETFITMTPNSPDSPNNWLISQLESIKSLSSDSTSSAPKNPSKVISLPSSNTGKTTYKHSGQEKLKGPEVGMDELNTLKDLFDGEEIAGWNEELFAEAEQILPR…
2828	731220	WP_055074735.1	159	Pseudanabaena sp. 'Roaring Creek'	hypothetical protein		MNSEQQQQRIMGYFIEEAREHLQTIEQGVLNLQEILDDSESINELFRAAHSIKGGAAMLGVGSIQHVAHRLEDFFKILKENSQINVDERLKSLLLAGFDPLSELLEELQGGYKISDELTAETNNRVKPVFAELEAYLNQLVTEVDGEISTQTPAQISSQKVPEKAVASITQPDIVSQRSIFQKEVTTKMRDMLQLFRSADTPESRSQLQTVCNYFQEVGDNFDLRNWTNLVIQIKNAIAQPNNSYRTLAPILIRELKEAQDLVLDNREAEIAVSSQIQGLLPYRFSEPEDDEVSTIFTTASGDIGFDDEPIAEDRSIADRDNIARDLTPLDIDLFADDASEVNEEIFDLSEVNESQIDQIDWMDGEYEIAENQHIDGPKVGASELKSLAILFENDDIDF…
2828	529091	WP_058882212.1	110	Oscillatoriales cyanobacterium MTP1	hypothetical protein		MLSEQQQRILGYFIEEAKDHLNTIEQGLLSLQSTIEDPEMVSEVFRAAHSVKGGAAMLGLNSIQHTAHRLEDYFKVLKECTVRVDQTLETHLLEVFDALKELLEQLQGPFGLTEDKASEVMAGVEPVFQALNQHLGELVSQSGGTPPDDVELAVPAAATIGAEQPTIVRPEPVVVEASALQLVFKSDVPARLREMLQLFKRPEQPEIRQQLVSLCESLGRAGEPFELSNWVNLLHQARRVIASPDHSFRTLAPVLIKEIKQAQELVLAGRETEISPSETLRSLLPAEPNVSEADLATDADLADLFGGGLEEPALLDLSLLEQGDRIDATEAADVFQTSVDELTVVEQSTFVQAEADGLDFDNLFSAASAQDETAAADLGFPSGWDEVPSFEEDLRNGPE…
2828	894921	WP_058999051.1	204	Leptolyngbya sp. NIES-2104	hypothetical protein		MQPEQQQRIMGYFIEEAKDHLNTIEQGLLNLQGMMADPELVNEVFRAAHSVKGGAAMLSLNSIQKTAHRLEDYFKVLKETRTIKPDRKLETLLLKVFDTLKDHLEQLQIPGGLDEETAQADLKELEPVFSEVEQHLTQLERQATSVPVGNRTVAQAESGIQDNALLLIFQNDVPTQLREMLQTFRQAETTLDARERLQEICLGLQGLGDAFGLVQWSQLIETASRAIANSENAYRELAPLVITEIKQAQGLVLAGRAKEIAPSEQLKAMAPILSESDEMDLELADFFAIANNDSSDELDFAGLNFAATDSAEDSSLDGLFDLPESEALSVDSEALSLDGMFDSLEMEEVPAAIENRNGPGMGMEELNSLADLFESEVPELGGTWEQEEVIDSSMLSGAF…
2828	568347	WP_062247413.1	124	Fischerella sp. NIES-3754	histidine kinase		MLPEQQQRILGYFIEEAKEHLTTIEQGLLNLQSTIKDPEMLNEVFRAAHSIKGGAAMLGLSSIQRTAHRLEDCFKVLKEYPVQVDQKLESLFLGVSDTLKALLENLTGPFGLTEETASHIMSEAEPVFGWLNEHLDLLVKQGNTGVTAADTDRWQQRQNFVLQKLREMLQLFKQSATPETRQSLQACCRQLVELGEQLNCASWCNLCQAAGQAIANQENSYLTLAKIVITDIKQALELVLTGREAEIIISQQLGALIPPQIELLDITTDLQTEADIEAVPSTASKETVFATPVENANTEDSGTSTTDNLTELTTSSDSIEVKQEDSIKSLSEVSEQLGINIDNLVEITTQSESLEFAQDSISTLLDLSEQIQINTDDFDEFFIQPPAEDLELENTITSL…
2828	520451	WP_062297983.1	105	Nostoc piscinale CENA21	hybrid sensor histidine kinase/response regulator		MLPEQQQRILGYFIEEARDHLNTIEQGLLNLQSTLNDPEMINEVFRAAHSIKGGAAMLGLTSIQHTSHRLEDCFKVLKEHPVRVDEKLESLFLGVADTLRALLEHLSGPYGLSEEAANHLMSEAEPVFKWLNEHLDLLVQKGDAAENSHTIIQAAHIETVSTLTEIFRREDIAAATEDTQVSTPALPAPENTWSEFQNQVLQSLRQMLQLFKQQATPESRQNLQQCCSQLEKLGQRWNLPNWSSLCQAAANAICNSENTYLTLAKIVITEIKQAQELVLQGRDAEITISQQLEALLSFPELESFSLNFDLLENPESTETETPIINTATDEEVSLIATVQPTDSVISLTDLNEQLNQNQAAINPPDDNGANLLFSDGEDESLTVARIDHHGPEVGLAELN…
